# Supplementary material for: Environmental DNA sheds new insight on molecular adaptation of foraminifera to temperature from laboratory‐controlled culture experiment
Source: Ecol Evol. 2024 Oct 10;14(10):e70243. doi: 10.1002/ece3.70243 (PMC11464909; doi:10.1002/ece3.70243)
Supplement: Supplementary file 1 — Data S1. [file ECE3-14-e70243-s001.zip]

Archive with 2 entries (2 files):
- jzhw molecular adaptation--OTU table data.xlsx
- jzhw molecular adaptation--Supplementary data.docx
