# Supplementary material for: Environmental DNA sheds new insight on molecular adaptation of foraminifera to temperature from laboratory‐controlled culture experiment
Source: Ecol Evol. 2024 Oct 10;14(10):e70243. doi: 10.1002/ece3.70243 (PMC11464909; doi:10.1002/ece3.70243)
Supplement: Supplementary file 1 — Data S1. [file ECE3-14-e70243-s001.zip › jzhw molecular adaptation--OTU table data.xlsx]

## Sheet: OTU table
#OTU ID	Assignment	A5.12.1	A5.12.2	A5.12.3	A5.18.1	A5.18.2	A5.18.3	A5.24.1	A5.24.2	A5.24.3	A5.30.1	A5.30.2	A5.30.3	A5.6.1	A5.6.2	A5.6.3	A5.Y.1	A5.Y.2	C4.12.1	C4.12.2	C4.12.3	C4.18.1.2	C4.18.2.2	C4.18.3	C4.24.1	C4.24.2	C4.24.3	C4.30.1	C4.30.2	C4.30.3	C4.6.1	C4.6.2	C4.6.3	C4.Y.1	C4.Y.2	C4.Y.3	D6.12.1.1	D6.12.2	D6.12.3	D6.18.1	D6.18.2	D6.18.3	D6.24.1	D6.24.2	D6.24.3	D6.30.1	D6.30.2	D6.30.3	D6.6.1
OTU_1	Foraminifera_X;Foraminifera_XX;Foraminifera_XXX;Foraminifera_XXXX;Foraminifera_XXXX_sp.;	0	0	6	616	353	21	1137	1985	1805	4183	588	862	0	0	8	27	40	0	0	0	937	1143	0	3916	4279	378	1701	2488	2942	0	0	0	33	20	23	174	0	0	424	238	86	23743	22312	31180	0	1644	85	0
OTU_10	Globothalamea;Rotaliida;Pseudoparrellidae;Epistominella;Epistominella_sp.;	36	57	40	1255	1133	182	774	1530	3373	540	396	314	1	77	19	69	90	2379	857	1484	3749	5224	34061	9035	2704	1177	640	391	528	13	54	650	35	50	109	834	31	368	467	275	324	1016	806	1048	3	119	183	1464
OTU_100	Globothalamea;Rotaliida;Nonionidae;Cibicidoides;Cibicidoides_dispars;	0	0	211	307	463	0	637	355	459	478	556	544	0	0	100	2338	1820	0	0	0	325	113	0	172	240	228	504	269	292	0	0	0	133	98	176	195	0	0	300	325	221	216	162	100	0	108	128	0
OTU_1000	Eukaryota;Opisthokonta;Metazoa;Mollusca;Gastropoda;Heterobranchia;Berthella;Berthella_californica;	0	0	0	0	6	138	0	0	0	0	0	0	0	0	8	0	0	0	0	0	0	0	0	0	0	5	0	0	0	0	0	0	0	0	0	0	0	0	0	2	1	0	0	0	0	0	0	0
OTU_1001	Monothalamids;Monothalamids_X;Monothalamids_XX;Ovammina;Ovammina_opaca;	0	0	5	5	35	0	15	5	6	16	21	12	0	0	4	0	0	0	0	0	1	7	0	0	14	12	11	4	5	0	0	0	0	0	1	10	0	0	11	36	8	8	6	0	0	3	20	0
OTU_1002	#N/A	0	0	0	0	0	0	0	0	0	0	0	0	0	0	191	0	0	0	0	0	0	0	0	0	0	0	0	0	0	0	0	0	0	0	0	0	0	0	0	0	0	0	0	0	0	0	0	0
OTU_1003	Globothalamea;Textulariida;Textulariida_XX;Liebusella;Liebusella_goesi;	0	0	0	1	0	0	15	11	8	0	0	0	0	0	0	0	2	0	0	0	2	2	0	1	0	0	1	2	4	0	0	0	0	4	0	0	0	0	0	0	0	17	7	11	0	0	0	0
OTU_1004	#N/A	0	0	0	0	0	0	0	0	0	0	0	0	0	0	183	0	0	0	0	0	0	0	0	0	0	0	0	0	0	0	0	0	0	0	0	0	0	0	0	0	0	0	0	0	0	0	0	0
OTU_1005	Monothalamids;Monothalamids_Clade-E;Monothalamids_Clade-E_X;Psammophaga;Psammophaga_sp.;	0	0	0	16	0	0	0	0	6	7	0	0	0	0	0	1	15	0	0	0	1	0	0	1	0	0	0	0	1	0	0	0	0	0	0	0	0	0	1	0	0	0	0	1	0	0	0	0
OTU_1006	Monothalamids;Monothalamids_X;Monothalamids_XX;Monothalamids_XXX;Monothalamids_XXX_sp.;	0	8	0	0	1	0	3	2	4	0	0	0	0	0	0	19	4	0	0	0	0	0	0	1	0	1	1	1	0	0	1	0	0	0	0	10	5	0	5	8	18	11	7	0	0	0	0	0
OTU_1007	#N/A	0	0	0	0	0	0	0	0	0	0	0	0	0	0	242	0	0	0	0	0	0	0	0	0	0	0	0	0	0	0	0	0	0	0	0	0	0	0	0	0	0	0	0	0	0	0	0	0
OTU_1008	Globothalamea;Rotaliida;Nonionidae;Cibicidoides;Cibicidoides_dispars;	0	25	0	0	0	0	37	11	85	13	9	6	0	0	0	27	32	0	0	0	0	1	0	8	5	3	0	5	4	0	3	1	0	7	0	0	1	0	20	20	16	4	7	12	0	3	2	0
OTU_1009	Globothalamea;Rotaliida;Rotaliida_X;Rotaliida_XX;Rotaliida_XX_sp.;	67	72	1	0	0	0	0	0	0	0	0	1	0	5	2	1	0	7	0	0	0	0	1	0	0	2	1	0	0	31	44	59	0	1	0	3	6	2	0	1	1	2	0	0	0	0	0	77
OTU_101	Monothalamids;Monothalamids_X;Monothalamids_XX;Crithionina;Crithionina_granum;	23	46	66	23	15	3	615	250	678	59	72	60	210	275	27	1482	1135	11	12	10	38	37	6	18	18	6	137	67	97	32	58	33	232	125	267	68	5	1	126	116	136	14	9	24	0	4	30	25
OTU_1010	Eukaryota;Opisthokonta;Metazoa;Mollusca;Gastropoda;Heterobranchia;Berthella;Berthella_californica;	0	0	0	0	0	66	0	0	0	0	0	0	0	0	0	0	0	0	0	0	0	0	0	0	0	93	0	0	0	0	0	0	0	0	0	0	0	0	0	0	7	0	0	0	0	0	0	0
OTU_1011	Monothalamids;Monothalamids_X;Monothalamids_XX;Psammosphaera;Psammosphaera_sp.;	0	0	3	8	1	0	11	7	3	7	1	4	0	0	1	55	61	0	0	0	4	0	0	2	0	3	7	1	4	0	0	0	1	0	5	4	0	0	4	3	2	1	2	5	0	12	0	0
OTU_1013	Monothalamids;Monothalamids_X;Monothalamids_XX;Monothalamids_XXX;Monothalamids_XXX_sp.;	16	13	1	0	0	0	7	1	4	4	4	7	0	0	2	21	11	0	1	0	4	2	0	6	8	5	10	9	2	4	11	7	16	20	4	2	0	0	8	6	17	2	8	2	0	1	1	3
OTU_1014	Monothalamids;Monothalamids_X;Monothalamids_XX;Allogromiina;Allogromiina_sp.;	0	0	0	7	2	0	16	35	14	5	3	0	0	0	0	7	0	0	0	0	3	4	0	50	25	0	4	16	8	0	0	0	0	0	0	0	0	0	4	0	0	5	6	1	0	0	0	0
OTU_1015	Globothalamea;Rotaliida;Buliminacea;Buliminella;Buliminella_tenuata;	19	0	0	0	2	0	14	4	9	5	3	4	0	0	5	0	0	1	0	0	0	0	0	4	3	0	1	5	1	5	0	5	0	1	0	6	0	0	20	17	69	2	0	1	0	0	0	1
OTU_1016	Eukaryota;Opisthokonta;Metazoa;Mollusca;Gastropoda;Heterobranchia;Berthella;Berthella_californica;	0	0	0	0	0	0	0	0	0	0	0	0	0	0	211	0	0	0	0	0	0	0	0	0	0	0	0	0	0	0	0	0	0	0	0	0	0	0	0	0	0	0	0	0	0	0	0	0
OTU_1017	Globothalamea;Rotaliida;Buliminacea;Buliminella;Buliminella_tenuata;	0	0	0	0	0	0	2	29	0	0	8	0	0	0	7	0	87	0	0	0	1	10	0	0	3	0	7	9	0	0	0	0	0	2	0	0	0	0	0	0	0	1	5	0	0	5	0	0
OTU_1018	Monothalamids;Monothalamids_X;Monothalamids_XX;Monothalamids_XXX;Monothalamids_XXX_sp.;	0	0	3	5	8	0	14	8	11	20	18	4	0	0	1	0	0	0	0	0	4	1	0	1	7	11	15	2	12	0	0	0	8	1	5	4	0	0	6	32	13	8	5	4	0	2	2	0
OTU_1019	#N/A	38	15	1	0	0	0	0	0	0	0	0	0	11	0	0	0	0	5	15	2	0	1	0	0	0	0	0	0	0	97	10	15	0	0	0	4	4	0	0	0	0	0	0	0	0	0	0	17
OTU_102	Globothalamea;Rotaliida;Pseudoparrellidae;Epistominella;Epistominella_sp.;	0	0	0	70	55	8	1649	1302	6	85	136	22	0	0	0	9	10	0	0	0	297	244	0	532	49	7	422	240	26	0	0	0	22	40	1	0	0	0	50	27	10	386	304	3	0	40	109	0
OTU_1020	Globothalamea;Rotaliida;Bolivinidae;Bolivina;Bolivina_variabilis;	0	3	0	1	0	0	0	0	0	0	0	0	0	0	1	0	0	0	0	0	1	8	0	0	0	0	0	0	0	0	0	0	0	0	0	0	0	0	0	0	0	0	0	0	0	0	0	1
OTU_1021	Globothalamea;Textulariida;Textulariida_XX;Liebusella;Liebusella_goesi;	0	0	0	0	0	0	0	0	0	2	5	11	0	0	0	0	0	0	0	0	0	0	0	2	12	1	7	44	47	0	0	0	0	0	0	0	0	0	0	1	0	3	1	1	0	0	0	0
OTU_1022	Globothalamea;Rotaliida;Rotaliida_X;Rotaliida_XX;Rotaliida_XX_sp.;	14	36	20	15	42	0	15	7	15	0	3	1	0	11	12	0	0	7	0	0	77	9	3	0	1	6	2	0	1	19	16	40	2	0	6	0	0	2	2	6	5	0	0	0	0	4	4	40
OTU_1023	Globothalamea;Rotaliida;Bolivinidae;Bolivina;Bolivina_variabilis;	12	39	6	4	46	0	3	20	14	2	16	1	0	2	11	0	0	5	0	0	38	3	1	6	9	12	6	1	0	22	6	42	0	0	7	1	0	0	7	14	8	3	10	9	0	6	11	56
OTU_1024	Monothalamids;Monothalamids_X;Monothalamids_XX;Monothalamids_XXX;Monothalamids_XXX_sp.;	0	0	6	0	1	0	1	2	2	0	0	0	0	0	0	3	18	0	0	0	5	12	0	0	1	2	3	4	0	0	0	0	38	3	7	0	0	0	1	0	0	1	2	0	0	0	0	0
OTU_1025	Globothalamea;Rotaliida;Nonionidae;Cibicidoides;Cibicidoides_lobatulus;	0	0	0	0	0	0	1	1	0	0	0	0	0	0	0	0	0	0	0	0	0	0	4	0	0	1	2	1	0	0	0	1	0	0	0	0	0	0	0	1	3	0	0	0	0	0	4	0
OTU_1026	#N/A	0	0	0	0	0	0	0	0	0	0	0	0	0	0	384	0	0	0	0	0	0	0	0	0	0	0	0	0	0	0	0	0	0	0	0	0	0	0	0	0	0	0	0	0	0	0	0	0
OTU_1027	#N/A	0	0	0	0	0	0	0	0	0	0	0	0	0	0	0	0	1	31	57	51	0	2	6	0	0	0	0	0	0	0	2	1	0	0	0	0	49	16	0	0	0	0	0	0	31	0	0	0
OTU_1028	Monothalamids;Monothalamids_X;Monothalamids_XX;Allogromiina;Allogromiina_sp.;	0	0	0	0	0	0	11	19	15	1	0	1	0	10	0	13	1	0	0	0	0	0	0	40	24	3	0	19	5	0	0	0	0	0	0	0	0	0	4	5	3	5	4	8	0	0	0	0
OTU_1029	Monothalamids;Monothalamids_X;Monothalamids_XX;Vellaria;Vellaria_pellucidus;	0	0	0	1	0	0	0	3	1	19	14	26	0	0	0	39	61	0	0	0	0	1	0	0	0	0	7	7	2	0	1	0	0	0	0	0	0	0	0	0	1	0	0	0	0	0	0	1
OTU_103	Globothalamea;Rotaliida;Pseudoparrellidae;Epistominella;Epistominella_exigua;	119	112	38	27	86	1	143	102	167	151	494	507	1	14	34	312	291	31	2	18	156	25	11	91	120	167	239	176	180	100	104	92	170	67	337	35	10	5	100	137	109	82	154	79	845	612	1190	137
OTU_1030	Globothalamea;Rotaliida;Bolivinidae;Bolivina;Bolivina_variabilis;	0	0	0	0	1	0	0	0	0	0	0	0	0	0	0	1	0	0	0	0	0	0	0	0	0	0	0	0	0	0	0	0	0	0	0	0	0	0	0	0	0	0	0	0	0	0	0	0
OTU_1031	Globothalamea;Rotaliida;Pseudoparrellidae;Epistominella;Epistominella_sp.;	0	0	0	0	0	0	0	0	0	0	0	0	0	0	0	0	0	0	0	0	0	0	0	0	0	0	0	0	0	0	0	0	129	5	6	0	0	0	0	0	0	0	0	0	0	0	0	0
OTU_1032	Globothalamea;Textulariida;Eggerellidae;Eggerelloides;Eggerelloides_scaber;	11	32	2	7	42	0	1	0	3	0	5	5	0	1	7	0	1	8	0	0	2	9	4	0	1	6	0	0	3	30	17	26	8	0	0	1	4	1	2	8	2	0	1	0	0	3	1	19
OTU_1033	Globothalamea;Textulariida;Textulariida_XX;Liebusella;Liebusella_goesi;	0	0	0	0	1	0	0	0	0	0	0	0	0	0	0	0	1	0	0	0	1	0	0	0	2	0	2	0	0	0	0	0	0	0	0	0	0	0	2	1	1	0	1	0	0	0	0	0
OTU_1034	Monothalamids;Monothalamids_X;Monothalamids_XX;Monothalamids_XXX;Monothalamids_XXX_sp.;	0	0	0	1	1	0	9	11	18	11	5	6	0	0	0	0	0	0	0	0	0	0	0	2	1	0	6	4	3	0	0	0	0	0	0	0	0	0	38	30	15	0	0	0	0	5	4	0
OTU_1035	Globothalamea;Rotaliida;Rotaliida_X;Eggerella;Eggerella_sp.;	0	0	0	0	0	0	0	0	0	0	0	0	0	0	0	0	0	0	0	0	0	1	0	0	0	0	3	0	0	0	0	0	0	0	0	1	0	0	0	0	0	2	2	1	0	0	0	0
OTU_1036	Globothalamea;Rotaliida;Nonionidae;Cibicidoides;Cibicidoides_lobatulus;	0	0	0	9	3	0	1	0	4	17	1	4	0	0	0	0	0	0	0	0	2	0	0	3	11	13	14	0	3	0	0	0	0	1	0	0	0	0	10	12	19	0	0	5	0	0	0	0
OTU_1037	Globothalamea;Rotaliida;Pseudoparrellidae;Epistominella;Epistominella_sp.;	0	0	0	4	1	0	69	1	1	3	15	0	0	0	1	0	0	0	0	0	4	0	0	0	1	1	37	3	3	0	0	0	2	13	0	6	0	0	18	4	8	16	0	1	0	6	0	0
OTU_1038	Globothalamea;Rotaliida;Rotaliida_X;Rotaliida_XX;Rotaliida_XX_sp.;	0	0	0	1	0	0	0	0	0	0	0	0	0	0	0	20	2	0	0	0	0	0	0	0	1	0	0	0	0	0	0	0	6	101	0	0	0	0	0	0	0	0	0	0	0	0	0	0
OTU_1039	Globothalamea;Rotaliida;Bolivinidae;Bolivina;Bolivina_skagerrakensis;	0	0	0	0	0	0	0	0	0	0	0	0	0	0	0	0	0	0	0	0	0	0	0	0	0	0	0	0	0	0	0	0	0	0	0	0	0	0	0	0	0	0	0	0	0	0	0	0
OTU_104	Monothalamids;Monothalamids_X;Monothalamids_XX;Astrorhizida;Astrorhizida_sp.;	0	0	5	43	15	1	139	115	168	21	8	13	0	0	14	530	476	0	0	0	44	96	0	47	26	28	47	48	36	0	0	0	394	154	564	50	0	0	49	24	21	40	19	21	0	3	22	0
OTU_1040	Monothalamids;Monothalamids_X;Monothalamids_XX;Pelosina;Pelosina_sp.;	0	0	0	0	0	0	0	0	0	0	0	0	0	0	0	0	0	0	0	0	0	0	0	0	0	0	0	0	0	0	0	0	0	1	0	0	0	0	0	0	0	0	0	0	0	0	0	0
OTU_1042	Monothalamids;Monothalamids_X;Monothalamids_XX;Monothalamids_XXX;Monothalamids_XXX_sp.;	0	0	1	2	3	0	0	0	1	1	1	3	0	0	0	2	1	0	0	0	6	3	0	2	4	10	4	2	0	0	0	0	8	6	5	1	0	0	9	7	7	2	0	1	0	0	0	0
OTU_1043	Monothalamids;Monothalamids_Clade-E;Monothalamids_Clade-E_X;Psammophaga;Psammophaga_sp.;	0	0	0	0	0	0	0	0	28	0	0	0	0	0	0	0	138	0	0	0	0	0	0	2	0	0	0	0	4	0	0	0	0	0	0	0	0	0	0	0	0	0	0	3	0	0	0	0
OTU_1044	Eukaryota;Opisthokonta;Metazoa;Mollusca;Gastropoda;Heterobranchia;Berthella;Berthella_californica;	0	0	0	0	0	0	0	0	0	0	0	0	0	0	218	0	0	0	0	0	0	0	0	0	0	0	0	0	0	0	0	0	0	0	0	0	0	0	0	0	0	0	0	0	0	0	0	0
OTU_1045	#N/A	0	0	0	0	0	1	0	0	0	0	0	0	0	0	0	0	0	0	0	0	0	0	0	0	0	0	0	0	0	0	0	0	0	0	0	0	0	0	0	7	111	0	0	0	0	0	0	0
OTU_1046	Globothalamea;Rotaliida;Bolivinidae;Bolivina;Bolivina_variabilis;	0	0	2	0	27	0	5	6	10	4	20	6	0	0	3	0	0	0	0	0	18	2	0	2	6	12	5	0	1	0	0	0	0	0	11	11	0	0	5	10	4	9	2	2	0	10	7	0
OTU_1047	Globothalamea;Textulariida;Textulariida_XX;Bigenerina;Bigenerina_sp.;	0	0	0	11	8	0	0	3	0	0	0	0	0	0	0	0	0	0	0	0	39	49	0	0	1	0	0	0	0	0	0	0	102	5	4	0	0	0	0	0	1	0	0	0	0	0	0	0
OTU_1048	Globothalamea;Rotaliida;Rotaliida_X;Rotaliida_XX;Rotaliida_XX_sp.;	0	0	0	0	0	0	0	0	0	0	0	0	0	0	0	21	0	0	0	0	1	0	0	0	0	0	0	0	0	0	0	0	1	116	0	0	0	0	0	0	0	0	0	0	0	0	0	0
OTU_105	Globothalamea;Rotaliida;Chilostomellacea;Chilostomella;Chilostomella_ovoidea;	0	0	21	10	14	0	18	160	176	43	43	5	0	0	18	25	5	0	0	0	16	111	0	16	10	8	43	1159	1821	0	0	0	26	11	0	24	0	0	34	11	1	15	128	175	0	184	2899	0
OTU_1050	Monothalamids;Monothalamids_X;Monothalamids_XX;Monothalamids_XXX;Monothalamids_XXX_sp.;	10	8	5	0	8	0	3	2	6	0	0	0	0	0	0	5	0	0	0	0	4	4	0	3	7	7	5	0	0	0	1	0	20	4	1	2	1	0	11	6	14	1	2	3	0	0	0	1
OTU_1051	Eukaryota;Opisthokonta;Metazoa;Mollusca;Gastropoda;Heterobranchia;Berthella;Berthella_californica;	0	0	0	0	3	129	0	0	0	0	0	0	0	0	0	0	0	0	0	0	0	0	0	0	0	2	0	0	0	0	0	0	0	0	0	0	0	0	0	0	2	0	0	0	0	0	0	0
OTU_1052	Monothalamids;Monothalamids_X;Monothalamids_XX;Hippocrepina;Hippocrepina_indivisa;	0	0	0	0	0	0	0	0	0	0	0	0	0	0	0	0	0	0	0	0	0	0	0	0	0	0	0	0	0	0	0	0	0	0	0	2	0	0	0	0	0	0	0	0	0	0	0	0
OTU_1053	Globothalamea;Rotaliida;Rotaliidae;Ammonia;Ammonia_catesbyana;	0	0	0	5	20	0	37	11	18	10	24	26	0	0	0	0	5	0	0	0	12	3	0	7	41	33	72	2	12	0	0	0	0	2	0	0	0	0	7	29	20	13	3	4	0	1	11	0
OTU_1054	#N/A	0	0	0	0	0	0	0	0	0	0	0	0	0	0	379	0	0	0	0	0	0	0	0	0	0	0	0	0	0	0	0	0	0	0	0	0	0	0	0	0	0	0	0	0	0	0	0	0
OTU_1055	Globothalamea;Globothalamea_X;Globothalamea_XX;Globothalamea_XXX;Globothalamea_XXX_sp.;	0	0	0	0	0	0	0	0	0	0	0	0	0	0	3	0	0	0	0	0	0	0	0	0	0	0	0	0	0	14	1	0	2	7	123	0	0	0	0	0	0	0	0	0	0	0	0	0
OTU_1057	Globothalamea;Rotaliida;Rotaliidae;Ammonia;Ammonia_sp.;	0	0	0	3	10	0	1	2	0	1	0	0	0	0	0	0	0	0	0	0	0	0	0	1	4	0	3	0	0	0	0	0	0	0	0	0	0	0	1	3	0	0	0	0	0	0	0	0
OTU_1059	Monothalamids;Monothalamids_X;Monothalamids_XX;Saccamminidae_X;Saccamminidae_X_sp.;	0	0	0	7	9	0	6	8	13	32	3	6	0	0	3	0	0	0	0	0	3	16	0	11	15	2	15	10	9	0	0	0	0	0	4	4	0	0	4	1	1	41	29	54	0	2	0	0
OTU_106	Monothalamids;Monothalamids_X;Monothalamids_XX;Ovammina;Ovammina_opaca;	0	0	0	0	0	0	0	1	0	1	0	1	0	0	0	0	0	0	0	0	0	0	0	1	2	0	4	0	0	0	0	0	0	0	0	0	0	0	1	1	3	1	0	0	0	1	3	0
OTU_1060	Globothalamea;Rotaliida;Pseudoparrellidae;Epistominella;Epistominella_sp.;	12	4	9	8	4	0	53	14	7	6	19	5	0	0	0	0	0	0	0	0	0	0	4	3	9	5	24	10	6	1	3	4	0	21	0	0	0	0	15	21	14	2	2	1	0	9	8	5
OTU_1062	Globothalamea;Rotaliida;Pseudoparrellidae;Epistominella;Epistominella_sp.;	0	0	1	3	13	0	11	4	10	4	14	15	0	0	0	3	0	0	0	0	14	1	0	3	10	37	7	1	8	0	0	0	2	2	1	1	0	0	4	19	11	10	10	2	0	2	8	0
OTU_1063	Monothalamids;Monothalamids_X;Monothalamids_XX;Vellaria;Vellaria_sp.;	0	0	1	4	5	0	2	4	6	9	6	12	0	0	1	5	0	0	0	0	21	2	0	8	11	19	4	1	11	0	0	0	0	0	0	0	0	0	2	13	3	5	6	1	0	2	8	0
OTU_1064	Monothalamids;Monothalamids_Clade-O;Monothalamids_Clade-O_X;Cedhagenia;Cedhagenia_saltatus;	0	2	0	0	3	0	0	1	0	9	5	8	0	0	1	2	4	1	0	0	0	0	0	0	2	2	7	7	3	0	0	0	2	1	4	4	0	0	3	0	1	0	2	2	0	0	0	0
OTU_1065	Monothalamids;Monothalamids_X;Monothalamids_XX;Ovammina;Ovammina_opaca;	0	0	0	1	1	0	6	11	6	20	2	4	0	0	0	0	0	0	0	0	7	6	0	7	7	1	11	16	9	2	0	0	0	0	0	1	0	0	1	0	2	27	14	29	0	5	5	0
OTU_1066	Eukaryota;Opisthokonta;Metazoa;Mollusca;Gastropoda;Heterobranchia;Berthella;Berthella_californica;	0	0	0	0	0	0	0	0	0	0	0	0	0	0	52	0	0	0	0	0	0	0	0	0	0	0	0	0	0	0	0	0	0	0	0	0	0	0	0	0	0	0	0	0	0	0	0	0
OTU_1067	Globothalamea;Rotaliida;Rotaliidae;Ammonia;Ammonia_catesbyana;	9	17	10	10	28	0	11	10	13	18	17	5	0	101	4	0	0	0	1	0	15	8	0	3	10	12	8	3	13	10	29	4	0	0	0	1	3	2	25	13	5	1	3	3	0	0	0	9
OTU_1068	Globothalamea;Rotaliida;Elphidiidae;Elphidium;Elphidium_frigidum;	77	4	0	2	0	0	0	0	0	0	0	0	0	38	0	0	0	1	0	4	0	0	0	2	2	3	0	3	0	1	1	0	0	0	0	44	0	13	0	0	0	2	1	3	0	0	1	2
OTU_1069	Foraminifera_X;Foraminifera_XX;Foraminifera_XXX;Allogromida;Allogromida_sp.;	0	0	0	3	1	0	6	1	7	1	1	0	0	0	0	33	26	0	0	0	0	0	0	0	7	0	7	3	5	0	0	0	20	0	0	0	0	0	2	0	0	2	0	1	0	0	1	0
OTU_107	Monothalamids;Monothalamids_X;Monothalamids_XX;Ovammina;Ovammina_opaca;	2	0	0	0	1	0	0	2	3	3	2	1	0	0	0	0	0	0	1	1	0	1	0	1	0	0	9	0	0	1	0	0	0	0	0	0	0	0	3	3	9	0	0	0	0	2	1	0
OTU_1070	Monothalamids;Monothalamids_X;Monothalamids_XX;Hippocrepina;Hippocrepina_indivisa;	0	0	0	0	6	0	0	0	0	0	6	0	0	0	2	0	17	0	0	0	0	0	0	0	24	0	0	0	0	0	0	0	1	0	14	4	0	0	0	1	1	0	0	0	0	0	0	0
OTU_1071	Globothalamea;Rotaliida;Rotaliidae;Ammonia;Ammonia_sp.;	0	0	0	52	62	0	0	3	8	9	4	4	0	0	0	0	0	0	0	0	22	9	0	4	9	1	3	0	2	0	0	0	0	0	0	0	0	0	0	1	0	11	4	23	0	7	11	0
OTU_1072	Globothalamea;Textulariida;Trochamminidae;Trochammina;Trochammina_sp.;	0	0	0	0	0	0	1	0	0	0	0	1	0	0	0	0	0	0	0	0	0	0	0	0	0	0	0	0	0	0	0	0	0	0	9	0	0	0	0	0	0	0	0	0	0	0	0	0
OTU_1073	Globothalamea;Textulariida;Textulariida_XX;Spirotextularia;Spirotextularia_sp.;	0	0	4	0	11	0	4	9	11	2	13	9	0	0	0	4	0	0	0	0	2	4	0	2	6	3	6	0	4	0	0	0	0	23	0	2	0	0	1	29	16	3	1	1	0	5	0	0
OTU_1074	Globothalamea;Rotaliida;Bolivinidae;Bolivina;Bolivina_skagerrakensis;	0	0	0	14	12	0	0	2	0	2	51	0	0	0	0	42	0	0	0	0	0	0	0	0	8	0	0	0	0	0	0	0	0	0	0	0	0	0	1	7	0	0	0	2	0	0	0	0
OTU_1075	Monothalamids;Monothalamids_X;Monothalamids_XX;Monothalamids_XXX;Monothalamids_XXX_sp.;	25	24	4	3	17	0	1	1	2	1	1	2	0	0	3	0	0	6	0	0	2	0	1	0	1	0	0	0	0	31	8	44	2	0	3	1	0	0	2	1	2	0	2	0	0	0	0	35
OTU_1076	Globothalamea;Textulariida;Textulariacea;Textularia;Textularia_sagittula;	0	0	0	0	0	0	0	0	0	0	0	0	0	0	0	0	0	0	0	0	0	0	0	1	0	0	0	0	0	0	0	0	0	16	0	0	0	0	0	0	0	0	0	0	0	0	0	0
OTU_1077	Globothalamea;Rotaliida;Rotaliidae;Ammonia;Ammonia_sp.;	0	0	0	0	1	0	2	0	0	0	0	0	0	0	0	0	2	0	0	0	1	0	0	0	0	0	1	0	1	0	0	0	0	0	0	0	0	0	0	0	1	0	0	0	0	0	0	0
OTU_1078	Eukaryota;Opisthokonta;Metazoa;Mollusca;Gastropoda;Heterobranchia;Berthella;Berthella_californica;	0	0	0	0	0	0	0	0	0	0	0	0	0	0	0	0	0	0	0	0	0	0	0	0	26	180	0	0	0	0	0	0	0	0	0	0	0	0	0	0	0	0	0	0	0	0	0	0
OTU_1079	#N/A	0	0	0	0	0	1	0	0	0	0	0	0	0	0	155	0	0	0	0	0	0	0	0	0	0	0	0	0	0	0	0	0	0	0	0	0	0	0	0	0	0	0	0	0	0	0	0	0
OTU_108	Monothalamids;Monothalamids_X;Monothalamids_XX;Allogromiina;Allogromiina_sp.;	0	0	0	1404	305	30	338	448	93	187	83	24	0	0	0	35	36	0	0	0	71	94	0	300	81	17	150	90	18	0	0	0	20	29	20	0	0	0	655	232	96	183	182	35	0	36	69	0
OTU_1080	Globothalamea;Rotaliida;Stainforthiidae;Stainforthiidae_X;Stainforthiidae_X_sp.;	0	0	1	21	6	0	5	1	1	19	6	1	0	0	0	9	27	0	0	0	1	1	0	143	9	11	15	5	0	0	0	0	32	6	20	0	0	0	16	10	2	4	1	0	0	0	0	0
OTU_1081	Monothalamids;Monothalamids_Clade-E;Monothalamids_Clade-E_X;Nellya;Nellya_rugosa;	14	10	4	1	2	0	12	10	3	5	17	7	0	0	1	0	0	0	0	0	1	0	1	4	1	2	14	3	2	8	20	4	1	2	0	1	1	0	10	20	13	3	0	1	0	3	1	10
OTU_1082	Monothalamids;Monothalamids_Clade-O;Monothalamids_Clade-O_X;Cedhagenia;Cedhagenia_saltatus;	0	0	0	0	1	0	0	1	2	3	4	13	0	0	0	0	0	0	0	0	0	4	0	0	2	0	27	45	46	0	0	0	2	1	0	2	0	0	1	0	0	4	2	3	0	0	0	0
OTU_1083	Globothalamea;Rotaliida;Rotaliidae;Ammonia;Ammonia_catesbyana;	12	6	9	5	12	0	10	6	3	11	8	2	0	170	0	0	0	1	4	1	8	2	0	0	5	0	16	0	10	8	15	5	0	0	0	3	2	0	10	31	4	1	2	0	0	0	3	6
OTU_1084	#N/A	0	0	0	0	0	0	1	0	0	0	0	0	0	0	0	4	1	0	0	0	0	0	0	0	0	0	0	1	0	0	0	0	20	5	33	9	0	0	0	0	0	0	0	0	0	0	0	0
OTU_1085	Globothalamea;Rotaliida;Cassidulinidae;Glandulina;Glandulina_antarctica;	0	0	0	1	2	0	15	17	19	2	7	2	0	0	0	0	0	0	0	0	0	5	0	1	7	0	7	16	15	0	0	0	0	5	0	0	0	0	0	0	3	7	6	4	0	0	0	0
OTU_1087	Monothalamids;Monothalamids_X;Monothalamids_XX;Saccamminidae_X;Saccamminidae_X_sp.;	0	0	0	2	0	0	0	0	6	0	1	8	0	0	2	0	0	0	0	0	0	2	0	0	5	1	6	1	4	0	0	0	11	2	34	1	0	0	6	6	0	0	5	3	0	0	0	0
OTU_1088	Globothalamea;Rotaliida;Nonionidae;Cibicidoides;Cibicides_refulgens;	0	0	0	0	0	0	0	0	0	0	0	0	0	0	0	0	0	0	0	0	0	0	0	0	0	0	0	0	2	0	0	3	6	148	7	0	0	0	0	0	0	0	0	0	0	0	0	0
OTU_1089	Monothalamids;Monothalamids_Clade-E;Monothalamids_Clade-E_X;Psammophaga;Psammophaga_sp.;	0	0	0	3	2	0	1	0	0	0	1	0	0	0	0	43	117	0	0	0	1	0	0	0	0	0	0	0	0	0	0	0	0	0	0	0	0	0	0	0	0	0	0	0	0	0	0	0
OTU_109	Monothalamids;Monothalamids_X;Monothalamids_XX;Astrorhizida;Astrorhizida_sp.;	57	25	30	79	88	27	117	76	110	24	36	19	137	112	109	381	322	72	57	55	157	175	103	124	116	148	37	26	14	307	42	70	590	314	612	322	6	12	54	45	76	75	59	54	0	3	14	23
OTU_1090	Monothalamids;Monothalamids_X;Monothalamids_XX;Monothalamids_XXX;Monothalamids_XXX_sp.;	0	0	1	3	15	0	9	8	11	17	17	21	0	0	2	1	0	0	0	0	0	7	0	0	20	17	8	7	6	0	0	0	0	9	0	4	0	0	4	17	24	6	3	0	0	5	7	0
OTU_1091	Monothalamids;Monothalamids_X;Monothalamids_XX;Hemisphaerammina;Hemisphaerammina_bradyi;	0	0	0	0	0	0	0	3	0	0	0	0	0	0	0	0	0	0	0	0	0	38	0	0	0	1	0	2	0	0	0	0	0	0	18	0	0	0	0	0	0	0	5	0	0	0	0	0
OTU_1092	Monothalamids;Monothalamids_X;Monothalamids_XX;Hemisphaerammina;Hemisphaerammina_bradyi;	0	0	0	1	0	0	8	105	0	0	0	0	0	0	0	0	0	0	0	0	1	10	0	0	3	0	18	12	0	0	0	0	0	0	0	0	0	0	0	0	0	3	16	0	0	2	0	0
OTU_1093	Globothalamea;Rotaliida;Bolivinidae;Bolivina;Bolivina_variabilis;	0	0	0	1	0	0	0	0	0	0	2	4	0	0	0	0	0	0	0	0	1	0	21	0	0	0	1	2	1	0	0	1	0	0	0	0	0	0	1	1	0	0	0	1	0	0	0	0
OTU_1094	Eukaryota;Opisthokonta;Metazoa;Mollusca;Gastropoda;Heterobranchia;Berthella;Berthella_californica;	0	0	0	0	0	0	0	0	0	0	0	0	0	0	198	0	0	0	0	0	0	0	0	0	0	0	0	0	0	0	0	0	0	0	0	0	0	0	0	0	0	0	0	0	0	0	0	0
OTU_1095	Eukaryota;Opisthokonta;Metazoa;Mollusca;Gastropoda;Heterobranchia;Berthella;Berthella_californica;	0	0	0	0	0	0	0	0	0	0	0	0	0	0	219	0	0	0	0	0	0	0	0	0	0	0	0	0	0	0	0	0	0	0	0	0	0	0	0	0	0	0	0	0	0	0	0	0
OTU_1096	Monothalamids;Monothalamids_X;Monothalamids_XX;Allogromiina;Allogromiina_sp.;	0	0	0	0	3	0	2	1	0	5	5	10	0	0	0	0	0	0	0	0	34	28	0	0	5	34	5	5	0	0	0	0	0	0	0	0	0	0	0	1	3	4	5	1	0	0	0	0
OTU_1097	Foraminifera_X;Foraminifera_XX;Foraminifera_XXX;Allogromida;Allogromida_sp.;	0	0	0	2	0	0	23	14	34	1	2	0	0	0	0	0	0	0	0	0	0	1	0	0	0	0	11	4	15	2	0	0	0	0	0	0	0	0	4	5	2	0	1	1	0	1	1	0
OTU_1098	Monothalamids;Monothalamids_X;Monothalamids_XX;Ovammina;Ovammina_opaca;	0	3	1	3	1	0	3	3	2	0	1	2	0	0	0	0	0	0	2	0	0	3	0	1	0	1	0	0	1	0	1	0	0	2	4	2	0	0	8	1	4	0	2	0	0	1	1	0
OTU_1099	Globothalamea;Textulariida;Spiroplectamminacea;Spiroplectammina;Spiroplectammina_sp.;	0	0	0	0	0	0	8	70	15	1	0	1	0	0	0	0	0	0	0	0	0	1	0	4	0	1	10	0	0	0	0	0	1	0	0	0	0	0	6	7	4	1	2	1	0	0	0	0
OTU_11	Monothalamids;Monothalamids_Clade-O;Monothalamids_Clade-O_X;Cedhagenia;Cedhagenia_saltatus;	0	0	132	327	185	0	988	857	941	440	327	499	0	0	43	1364	1152	0	0	0	652	601	0	331	215	184	3909	4482	4562	0	0	0	887	1715	763	128	0	0	397	244	273	862	620	683	0	163	318	0
OTU_110	Monothalamids;Monothalamids_X;Monothalamids_XX;Saccamminidae_X;Saccamminidae_X_sp.;	461	639	39	66	75	0	156	173	158	116	100	99	121	0	16	51	292	53	34	68	1	60	62	3	175	174	135	58	104	140	84	88	574	278	8	279	61	11	396	231	269	96	95	2	5	31	50	104
OTU_1100	Tubothalamea;Miliolida;Moliolidae;Cornuspira;Cornuspira_sp.;	0	0	8	0	2	0	5	3	6	7	23	15	0	0	0	0	4	0	0	0	0	0	0	0	2	0	20	17	21	0	0	2	0	0	0	0	0	0	1	5	3	4	2	0	0	0	0	0
OTU_1101	Tubothalamea;Miliolida;Moliolidae;Cornuspira;Cornuspira_sp.;	0	0	4	1	11	0	25	3	8	1	4	0	0	0	0	0	0	0	0	0	0	2	0	0	6	0	22	13	16	0	0	0	0	0	0	0	0	0	0	2	0	26	4	0	0	0	0	0
OTU_1102	#N/A	0	0	0	0	0	0	0	0	0	0	0	0	0	0	110	0	0	0	0	0	0	0	0	0	0	0	0	0	0	0	0	0	0	0	0	0	0	0	0	0	0	0	0	0	0	0	0	0
OTU_1103	Eukaryota;Opisthokonta;Metazoa;Mollusca;Gastropoda;Heterobranchia;Berthella;Berthella_californica;	0	0	0	0	0	0	0	0	0	0	0	0	0	0	184	0	0	0	0	0	0	0	0	0	0	1	0	0	0	0	0	0	0	0	0	0	0	0	0	0	0	0	0	0	0	0	0	0
OTU_1104	Monothalamids;Monothalamids_X;Monothalamids_XX;Ovammina;Ovammina_opaca;	0	0	0	6	2	0	6	3	4	10	1	1	0	0	0	0	0	0	0	0	1	4	0	5	5	0	9	6	8	0	0	0	0	0	0	2	0	0	3	2	0	37	16	30	0	6	0	0
OTU_1105	Monothalamids;Monothalamids_Clade-E;Monothalamids_Clade-E_X;Psammophaga;Psammophaga_sp.;	0	0	0	0	0	0	3	0	4	0	8	3	0	0	0	10	3	0	0	0	1	0	0	1	1	15	3	0	4	0	0	0	1	0	34	0	0	0	0	0	2	2	0	1	0	0	0	0
OTU_1106	Globothalamea;Rotaliida;Nonionidae;Cibicidoides;Cibicidoides_lobatulus;	0	0	2	0	0	0	28	5	16	0	0	0	0	0	0	2	1	0	2	0	0	1	0	0	1	0	1	0	0	0	1	0	20	1	43	2	0	0	1	2	0	0	0	0	0	0	0	0
OTU_1107	#N/A	0	0	0	2	3	0	1	1	1	4	20	0	0	0	0	0	0	0	0	0	4	8	0	1	2	0	11	1	10	0	0	0	2	0	0	0	0	0	4	85	1	0	0	0	0	1	8	0
OTU_1108	Eukaryota;Opisthokonta;Metazoa;Mollusca;Gastropoda;Heterobranchia;Berthella;Berthella_californica;	0	0	0	0	2	92	0	0	0	0	0	0	0	0	0	0	0	0	0	0	0	0	0	0	0	29	0	0	0	0	0	0	0	0	0	0	0	0	0	1	22	0	0	0	0	0	0	0
OTU_111	Globothalamea;Rotaliida;Rotaliidae;Ammonia;Ammonia_sp.;	89	89	118	97	234	0	543	266	343	372	715	577	14	37	18	37	32	14	7	7	332	106	11	197	399	309	429	307	278	75	115	67	95	40	63	51	11	7	480	543	416	229	427	150	22	78	142	84
OTU_1110	Globothalamea;Rotaliida;Rotaliidae;Ammonia;Ammonia_catesbyana;	0	0	0	0	0	0	5	13	3	2	0	0	0	0	0	0	0	0	0	0	3	7	0	1	1	0	6	13	49	0	0	0	0	0	0	3	0	0	0	2	0	18	57	6	0	0	0	0
OTU_1111	Monothalamids;Monothalamids_X;Monothalamids_XX;Conqueria;Conqueria_laevis;	0	0	0	0	0	0	0	0	0	0	0	0	0	0	0	0	0	0	0	0	0	0	0	0	0	0	0	0	0	0	0	0	1	12	0	6	0	0	1	5	8	0	0	0	0	0	2	0
OTU_1112	Globothalamea;Rotaliida;Rotaliida_X;Eggerella;Eggerella_sp.;	0	0	0	0	0	0	0	0	0	0	0	0	0	0	0	0	0	0	0	0	0	0	0	1	0	0	0	1	1	0	0	0	0	0	0	0	0	0	0	0	0	0	0	0	0	0	0	0
OTU_1113	Globothalamea;Rotaliida;Pseudoparrellidae;Epistominella;Epistominella_sp.;	0	2	0	2	0	0	5	0	0	1	4	0	0	0	0	1	0	0	0	0	1	1	0	0	2	0	4	0	1	0	0	0	0	0	0	0	0	0	0	0	2	3	1	1	0	0	0	0
OTU_1114	Monothalamids;Monothalamids_Clade-I;Monothalamids_Clade-I_X;Allogromia;Allogromia_crystallifera;	0	0	1	6	11	0	14	19	17	8	6	20	0	0	0	0	0	0	0	0	2	5	0	5	5	14	5	5	6	0	0	0	5	4	0	0	0	0	16	12	29	11	7	1	0	2	2	0
OTU_1115	Globothalamea;Rotaliida;Stainforthiidae;Stainforthiidae_X;Stainforthiidae_X_sp.;	1	9	0	2	0	0	2	3	2	6	12	4	2	4	0	23	44	1	1	2	0	0	4	168	17	14	10	11	1	11	7	1	48	8	25	1	1	0	2	9	3	11	14	9	13	2	5	1
OTU_1116	Globothalamea;Rotaliida;Elphidiidae;Elphidium;Elphidium_asklundi;	0	0	0	3	13	0	0	0	2	1	0	2	0	0	0	19	16	1	0	0	0	18	0	1	12	4	0	0	0	0	0	0	0	0	0	0	0	0	13	2	3	3	2	0	0	0	1	0
OTU_1117	Monothalamids;Monothalamids_X;Monothalamids_XX;Monothalamids_XXX;Monothalamids_XXX_sp.;	0	5	0	2	2	0	1	1	0	0	4	2	0	0	0	0	0	1	0	1	0	0	0	3	6	9	4	0	0	0	0	0	21	8	53	2	0	0	0	8	1	1	3	3	0	1	1	0
OTU_1118	Globothalamea;Rotaliida;Elphidiidae;Elphidium;Elphidium_williamsoni;	0	0	0	0	0	0	6	65	37	3	1	5	0	0	0	0	0	0	0	0	0	0	0	0	0	0	15	1	0	0	0	0	0	0	0	0	0	0	5	4	12	0	0	0	0	0	2	0
OTU_1119	Globothalamea;Rotaliida;Rotaliidae;Ammonia;Ammonia_sp.;	0	0	4	9	11	0	12	19	13	18	12	27	0	0	0	0	0	0	0	0	6	3	0	11	18	20	4	2	5	0	0	0	0	3	0	7	0	0	11	7	17	12	21	4	0	3	1	0
OTU_112	Foraminifera_X;Foraminifera_XX;Foraminifera_XXX;Foraminifera_XXXX;Foraminifera_XXXX_sp.;	1727	1559	205	117	320	0	311	203	250	186	333	241	7	9	201	102	78	81	17	31	444	62	54	125	226	181	347	122	158	1394	1619	1798	162	183	234	45	62	37	334	402	328	108	149	119	29	63	110	1377
OTU_1120	Eukaryota;Opisthokonta;Metazoa;Mollusca;Gastropoda;Heterobranchia;Berthella;Berthella_californica;	0	0	0	0	0	0	0	0	0	0	0	0	0	0	126	0	0	0	0	0	0	0	0	0	0	0	0	0	0	0	0	0	0	0	0	0	0	0	0	0	0	0	0	0	0	0	0	0
OTU_1121	Monothalamids;Monothalamids_Clade-E;Monothalamids_Clade-E_X;Psammophaga;Psammophaga_sp.;	0	0	0	46	26	0	2	0	2	0	2	0	0	0	0	0	0	0	0	0	8	11	0	18	1	1	4	0	0	0	0	0	0	1	0	0	0	0	0	0	1	5	1	2	0	0	1	0
OTU_1123	Eukaryota;Opisthokonta;Metazoa;Mollusca;Gastropoda;Heterobranchia;Berthella;Berthella_californica;	0	0	0	0	0	1	0	0	0	0	0	0	0	0	180	0	0	0	0	0	0	0	0	0	0	0	0	0	0	0	0	0	0	0	0	0	0	0	0	0	0	0	0	0	0	0	0	0
OTU_1124	Monothalamids;Monothalamids_X;Monothalamids_XX;Pelosina;Pelosina_sp.;	1	1	1	0	0	0	0	0	0	0	0	0	0	1	0	0	0	0	0	0	0	0	0	0	0	1	0	0	0	3	0	1	1	2	1	0	0	0	0	0	0	0	0	0	0	0	0	0
OTU_1125	Monothalamids;Monothalamids_Clade-E;Monothalamids_Clade-E_X;Psammophaga;Psammophaga_sp.;	0	0	0	77	19	0	0	0	0	0	0	0	0	0	0	0	0	0	0	0	6	6	0	4	0	1	0	0	0	0	0	0	0	0	0	0	0	0	0	0	0	1	1	1	0	0	0	0
OTU_1126	Monothalamids;Monothalamids_X;Monothalamids_XX;Hippocrepina;Hippocrepina_indivisa;	0	0	0	0	1	0	0	0	0	0	1	0	0	0	0	0	0	0	0	0	0	0	0	0	2	0	0	1	0	0	0	0	0	0	0	0	0	0	0	0	0	0	0	0	0	0	0	0
OTU_1127	Globothalamea;Rotaliida;Pseudoparrellidae;Epistominella;Epistominella_sp.;	0	0	0	1	8	0	1	0	0	0	3	0	0	0	0	0	0	0	0	0	1	0	0	0	0	0	0	1	0	0	0	0	0	0	0	0	0	0	0	1	0	0	0	2	0	0	0	0
OTU_1128	Monothalamids;Monothalamids_X;Monothalamids_XX;Astrorhizida;Astrorhizida_sp.;	0	1	1	0	4	0	0	2	2	0	1	1	1	0	0	16	12	0	2	0	0	3	0	0	1	2	1	0	0	0	1	1	57	14	63	6	0	0	3	0	1	0	0	0	0	0	0	0
OTU_1129	Foraminifera_X;Foraminifera_XX;Foraminifera_XXX;Foraminifera_XXXX;Foraminifera_XXXX_sp.;	0	0	10	15	19	0	30	6	15	10	30	13	0	0	4	0	8	0	0	0	15	6	0	13	13	14	20	4	13	0	0	0	10	13	5	17	0	0	18	16	14	13	7	10	0	2	6	0
OTU_113	Monothalamids;Monothalamids_X;Monothalamids_XX;Crithionina;Crithionina_granum;	18	49	42	13	16	1	1086	265	521	38	62	49	121	253	22	1740	1307	9	15	4	24	15	3	3	7	9	108	52	83	23	56	8	225	77	218	83	10	1	174	132	141	18	8	14	2	5	26	13
OTU_1131	Monothalamids;Monothalamids_Clade-E;Monothalamids_Clade-E_X;Psammophaga;Psammophaga_sp.;	0	0	4	0	0	0	9	0	5	0	4	2	0	1	1	21	11	0	1	0	0	1	0	0	0	0	1	0	2	0	1	0	0	1	74	0	2	0	1	2	1	0	0	0	0	0	0	2
OTU_1132	#N/A	0	0	0	0	0	0	0	0	0	0	0	0	0	0	125	0	0	0	0	0	0	0	0	0	0	0	0	0	0	0	0	0	0	0	0	0	0	0	0	0	0	0	0	0	0	0	0	0
OTU_1133	Globothalamea;Textulariida;Textulariida_XX;Liebusella;Liebusella_goesi;	0	0	0	48	1	0	0	3	0	1	0	0	0	0	0	0	3	0	0	0	0	0	0	15	0	0	0	0	0	0	0	0	52	0	0	0	0	0	2	0	0	0	3	0	0	0	0	0
OTU_1134	Monothalamids;Monothalamids_X;Monothalamids_XX;Ovammina;Ovammina_opaca;	28	21	0	3	1	0	17	15	12	7	9	15	0	2	5	0	0	3	0	0	0	5	0	1	1	8	8	8	11	28	67	20	1	0	1	1	2	0	10	15	1	10	11	0	0	2	5	8
OTU_1135	Monothalamids;Monothalamids_X;Monothalamids_XX;Ovammina;Ovammina_opaca;	0	0	0	1	0	0	0	0	0	0	3	1	0	0	0	0	0	0	0	0	0	2	0	0	1	0	1	0	1	0	0	0	3	3	4	6	0	0	4	0	1	3	4	0	0	0	1	0
OTU_1136	Monothalamids;Monothalamids_Clade-I;Monothalamids_Clade-I_X;Allogromia;Allogromia_crystallifera;	4	0	1	0	6	0	20	12	13	14	6	8	0	0	0	0	0	0	0	0	0	2	0	3	7	18	11	5	2	2	0	7	10	1	0	0	0	0	13	15	19	8	5	4	0	2	0	2
OTU_1137	Monothalamids;Monothalamids_X;Monothalamids_XX;Vanhoeffenella;Vanhoeffenella_sp.;	0	0	0	0	24	0	3	0	0	0	5	0	0	0	0	0	0	0	0	0	18	1	0	0	39	0	4	0	0	0	0	0	0	0	0	0	0	0	0	10	0	6	0	0	0	0	0	0
OTU_1138	Eukaryota;Opisthokonta;Metazoa;Mollusca;Gastropoda;Heterobranchia;Berthella;Berthella_californica;	0	0	0	0	0	1	0	0	0	0	0	0	0	0	138	0	0	0	0	0	0	0	0	0	0	0	0	0	0	0	0	0	0	0	0	0	0	0	0	0	0	0	0	0	0	0	0	0
OTU_1139	Eukaryota;Opisthokonta;Metazoa;Mollusca;Gastropoda;Heterobranchia;Berthella;Berthella_californica;	0	0	0	0	0	0	0	0	0	0	0	0	0	0	2	0	0	0	0	0	0	0	0	0	0	0	0	0	0	0	0	0	0	0	0	0	0	0	0	0	0	0	0	0	0	0	0	0
OTU_114	Foraminifera_X;Foraminifera_XX;Foraminifera_XXX;Foraminifera_XXXX;Foraminifera_XXXX_sp.;	0	0	0	10	13	0	226	223	223	100	128	102	1	0	0	20	3	3	5	3	1	6	0	9	12	15	212	46	144	0	0	0	0	2	3	16	0	4	883	875	1745	3	11	6	0	80	156	0
OTU_1140	Foraminifera_X;Foraminifera_XX;Foraminifera_XXX;Foraminifera_XXXX;Foraminifera_XXXX_sp.;	0	0	0	0	0	0	2	1	1	3	0	2	0	0	0	0	0	0	0	0	0	0	0	0	0	1	3	0	0	0	0	0	0	0	0	0	0	0	2	2	2	0	0	1	0	0	0	0
OTU_1141	Eukaryota;Opisthokonta;Metazoa;Mollusca;Gastropoda;Heterobranchia;Berthella;Berthella_californica;	0	0	0	0	2	117	0	0	0	0	0	0	0	0	0	0	0	0	0	0	0	0	0	0	0	8	0	0	0	0	0	0	0	0	0	0	0	0	0	0	0	0	0	0	0	0	0	0
OTU_1142	#N/A	0	0	0	0	0	0	0	0	0	0	0	0	0	0	132	0	0	0	0	0	0	0	0	0	0	0	0	0	0	0	0	0	0	0	0	0	0	0	0	0	0	0	0	0	0	0	0	0
OTU_1143	Monothalamids;Monothalamids_Clade-E;Monothalamids_Clade-E_X;Nellya;Nellya_rugosa;	0	0	6	3	3	0	3	0	5	11	19	2	0	0	3	0	0	0	0	0	3	0	0	6	6	6	10	0	2	0	0	0	2	5	0	5	0	0	7	13	18	2	0	2	0	4	0	0
OTU_1144	Globothalamea;Rotaliida;Rotaliidae;Ammonia;Ammonia_catesbyana;	0	0	0	0	0	0	0	0	0	0	1	0	0	0	0	0	0	0	0	0	0	0	0	0	0	0	0	0	0	0	0	0	0	0	0	0	0	0	1	0	0	0	0	0	0	0	0	0
OTU_1145	Eukaryota;Opisthokonta;Metazoa;Mollusca;Gastropoda;Heterobranchia;Berthella;Berthella_californica;	0	0	0	0	0	0	0	0	0	0	0	0	0	0	152	0	0	0	0	0	0	0	0	0	0	0	0	0	0	0	0	0	0	0	0	0	0	0	0	0	0	0	0	0	0	0	0	0
OTU_1146	Eukaryota;Opisthokonta;Metazoa;Mollusca;Gastropoda;Heterobranchia;Berthella;Berthella_californica;	0	0	0	0	0	0	0	0	0	0	0	0	0	0	228	0	0	0	0	0	0	0	0	0	0	0	0	0	0	0	0	0	0	0	0	0	0	0	0	0	0	0	0	0	0	0	0	0
OTU_1147	Globothalamea;Textulariida;Textulariida_XX;Spirotextularia;Spirotextularia_sp.;	0	1	10	1	0	0	2	11	6	1	12	7	0	0	3	5	2	0	0	0	2	4	0	0	4	5	5	4	5	0	1	0	3	18	1	1	0	0	7	26	11	1	1	1	0	6	4	1
OTU_1148	Monothalamids;Monothalamids_X;Monothalamids_XX;Saccamminidae_X;Saccamminidae_X_sp.;	38	12	0	0	1	0	6	2	3	10	3	3	0	0	0	0	13	0	0	0	1	0	0	0	1	0	3	1	2	1	2	2	0	0	0	2	3	0	25	5	6	1	9	1	9	9	10	2
OTU_1149	Foraminifera_X;Foraminifera_XX;Foraminifera_XXX;Foraminifera_XXXX;Foraminifera_XXXX_sp.;	0	0	3	9	2	0	0	1	3	5	0	0	0	0	0	3	0	0	0	0	1	8	0	1	9	1	0	3	5	0	0	0	1	20	0	1	0	0	5	9	0	0	1	2	0	3	0	0
OTU_115	Monothalamids;Monothalamids_Clade-E;Monothalamids_Clade-E_X;Psammophaga;Psammophaga_sp.;	0	0	1	25	9	0	270	179	201	189	209	218	0	0	0	12	7	0	0	0	3	17	0	5	10	4	265	85	127	1	0	0	0	0	1	1	0	0	833	830	1074	0	0	1	0	75	175	0
OTU_1150	Eukaryota;Opisthokonta;Metazoa;Mollusca;Gastropoda;Heterobranchia;Berthella;Berthella_californica;	0	0	0	0	0	0	0	0	0	0	0	0	0	0	174	0	0	0	0	0	0	0	0	0	0	0	0	0	0	0	0	0	0	0	0	0	0	0	0	0	0	0	0	0	0	0	0	0
OTU_1151	#N/A	0	0	0	0	24	77	0	0	0	0	0	0	0	0	0	0	0	0	0	0	0	0	0	0	0	0	0	0	0	0	0	0	0	0	0	0	0	0	0	0	4	0	0	0	0	0	0	0
OTU_1152	Globothalamea;Rotaliida;Elphidiidae;Elphidium;Elphidium_asklundi;	0	0	0	10	13	0	0	7	1	5	9	1	0	0	0	24	5	0	0	0	0	30	0	0	11	10	4	8	0	0	0	0	0	0	0	0	0	0	19	5	4	0	3	0	0	0	2	0
OTU_1154	Globothalamea;Textulariida;Textulariida_XX;Liebusella;Liebusella_goesi;	0	0	0	0	2	0	10	22	108	1	3	1	0	0	0	0	0	0	0	0	4	3	0	0	13	2	3	2	25	0	0	0	0	1	0	0	0	0	0	1	1	2	3	13	0	0	0	0
OTU_1155	Eukaryota;Opisthokonta;Metazoa;Mollusca;Gastropoda;Heterobranchia;Berthella;Berthella_californica;	0	0	0	0	0	0	0	0	0	0	0	0	0	0	111	0	0	0	0	0	0	0	0	0	0	0	0	0	0	0	0	0	0	0	0	0	0	0	0	0	0	0	0	0	0	0	0	0
OTU_1156	Globothalamea;Rotaliida;Pseudoparrellidae;Epistominella;Epistominella_sp.;	0	0	0	0	0	0	14	0	0	1	0	22	0	0	0	0	0	0	0	0	6	0	0	0	0	2	0	0	4	0	0	0	3	28	0	7	0	0	0	0	2	2	0	2	0	0	0	0
OTU_1157	Monothalamids;Monothalamids_Clade-I;Monothalamids_Clade-I_X;Astrammina;Astrammina_rara;	0	0	0	2	1	0	2	2	2	1	1	0	0	0	0	7	2	0	0	0	0	1	0	1	1	2	2	3	0	0	0	0	11	7	9	1	0	0	2	4	1	0	1	0	0	0	0	0
OTU_1158	#N/A	0	0	0	0	0	1	0	0	0	0	0	0	0	0	232	0	0	0	0	0	0	0	0	0	0	0	0	0	0	0	0	0	0	0	0	0	0	0	0	0	0	0	0	0	0	0	0	0
OTU_116	Monothalamids;Monothalamids_X;Monothalamids_XX;Astrorhizida;Astrorhizida_sp.;	0	0	22	90	47	11	284	201	328	54	45	48	0	0	62	595	652	0	0	0	87	176	0	82	42	94	87	61	55	0	0	0	258	132	305	179	0	0	54	38	39	60	72	51	0	15	4	0
OTU_1160	Monothalamids;Monothalamids_X;Monothalamids_XX;Vellaria;Vellaria_pellucidus;	0	0	0	5	3	0	0	2	2	12	4	17	0	0	0	25	23	0	0	0	0	0	0	4	2	1	0	1	1	0	0	0	0	0	0	0	0	0	4	0	2	1	0	1	0	2	0	0
OTU_1161	Globothalamea;Rotaliida;Pseudoparrellidae;Epistominella;Epistominella_exigua;	0	0	0	0	0	0	2	0	0	0	0	0	0	0	1	4	40	0	0	0	1	0	0	0	2	5	0	0	1	0	0	0	101	12	15	0	0	0	0	1	0	0	0	1	0	0	0	0
OTU_1162	Monothalamids;Monothalamids_X;Monothalamids_XX;Saccamminidae_X;Saccamminidae_X_sp.;	1	0	1	3	9	0	6	15	13	24	1	7	0	0	3	1	0	9	2	7	6	9	10	5	14	6	15	12	12	5	4	0	1	0	11	11	0	3	2	1	3	43	35	34	0	1	2	2
OTU_1163	Globothalamea;Rotaliida;Rotaliidae;Ammonia;Ammonia_sp.;	0	0	0	0	0	0	0	0	0	0	1	0	0	0	0	0	0	0	0	0	0	0	0	0	0	0	0	0	0	0	0	0	0	0	0	0	0	0	0	0	0	0	0	0	0	0	0	0
OTU_1164	#N/A	18	13	1	0	2	0	3	0	0	0	0	0	3	22	0	1	3	4	7	2	0	0	1	0	0	1	0	0	0	0	0	0	30	7	29	5	0	0	0	0	0	0	0	0	0	0	0	12
OTU_1165	Globothalamea;Textulariida;Textulariida_XX;Bigenerina;Bigenerina_sp.;	0	0	0	10	7	0	0	0	0	0	0	0	0	0	0	0	0	0	0	0	72	12	0	0	0	0	0	0	0	0	0	0	2	0	0	0	0	0	0	0	0	1	0	0	0	0	0	0
OTU_1166	Globothalamea;Rotaliida;Rotaliidae;Ammonia;Ammonia_catesbyana;	10	1	0	0	0	0	0	0	0	3	4	7	0	0	0	0	0	0	0	0	0	1	0	4	18	6	3	3	41	2	1	2	0	0	0	2	1	0	1	0	1	24	48	9	0	0	2	0
OTU_1167	Monothalamids;Monothalamids_X;Monothalamids_XX;Crithionina;Crithionina_sp.;	0	0	0	0	1	1	1	3	4	2	0	4	0	0	0	13	12	0	0	0	1	1	0	3	0	5	1	1	2	0	0	0	4	2	13	2	0	0	2	3	9	0	1	1	0	0	0	0
OTU_1168	#N/A	0	0	0	0	0	4	0	0	0	0	0	0	0	0	0	0	0	0	0	0	0	0	0	0	0	2	0	0	0	0	0	0	0	0	0	0	0	0	0	0	2	0	0	0	0	0	0	0
OTU_1169	Monothalamids;Monothalamids_X;Monothalamids_XX;Ovammina;Ovammina_opaca;	0	0	4	6	9	0	7	7	7	3	8	10	0	0	3	2	6	0	0	0	16	2	0	8	7	6	17	3	17	0	0	0	6	4	31	0	0	0	38	26	25	2	20	7	0	4	10	0
OTU_117	Monothalamids;Monothalamids_X;Monothalamids_XX;Ovammina;Ovammina_opaca;	236	271	152	246	273	0	126	157	114	103	119	114	72	1	25	424	369	60	28	43	165	992	33	120	136	145	103	78	95	108	84	57	362	204	369	223	13	8	297	230	279	55	83	43	4	29	58	164
OTU_1170	Globothalamea;Rotaliida;Nonionidae;Cibicidoides;Cibicidoides_variabilis;	23	33	4	5	9	0	3	3	0	4	2	0	0	2	4	0	0	0	0	0	20	4	3	0	3	3	6	0	3	26	7	19	6	2	3	0	0	1	4	4	2	0	7	0	0	0	0	35
OTU_1171	#N/A	0	0	0	0	0	0	0	0	0	0	0	0	0	0	104	0	0	0	0	0	0	0	0	0	0	0	0	0	0	0	0	0	0	0	0	0	0	0	0	0	0	0	0	0	0	0	0	0
OTU_1172	Globothalamea;Rotaliida;Bolivinidae;Bolivina;Bolivina_variabilis;	0	0	2	5	12	0	11	8	1	13	12	2	0	0	1	0	0	0	0	0	8	0	0	5	6	2	11	1	2	0	0	0	0	7	0	4	0	0	11	9	2	6	3	1	0	1	1	0
OTU_1173	Monothalamids;Monothalamids_X;Monothalamids_XX;Saccamminidae_X;Saccamminidae_X_sp.;	0	0	0	0	2	0	1	0	1	0	5	1	0	0	0	0	4	0	0	0	0	0	0	0	5	3	2	0	0	0	0	0	8	13	0	11	0	0	1	4	2	2	4	0	0	0	0	0
OTU_1174	Foraminifera_X;Foraminifera_XX;Foraminifera_XXX;Foraminifera_XXXX;Foraminifera_XXXX_sp.;	3	0	3	1	8	0	3	0	2	3	1	0	0	0	0	3	0	4	5	0	0	8	0	2	5	1	0	1	3	0	3	0	0	18	2	2	0	0	1	4	1	0	1	0	0	1	1	3
OTU_1175	Monothalamids;Monothalamids_X;Monothalamids_XX;Hemisphaerammina;Hemisphaerammina_bradyi;	0	0	0	0	0	0	0	0	0	2	0	0	0	0	0	0	0	0	0	0	0	0	0	112	2	7	1	0	0	0	0	0	0	0	0	0	0	0	0	0	0	6	4	8	0	0	0	0
OTU_1176	Monothalamids;Monothalamids_X;Monothalamids_XX;Monothalamids_XXX;Monothalamids_XXX_sp.;	0	0	0	0	0	0	0	1	0	0	0	0	0	0	0	0	0	0	0	0	1	1	0	8	1	2	0	0	0	0	0	0	45	10	32	1	0	0	0	0	0	0	0	2	0	0	0	0
OTU_1177	Foraminifera_X;Foraminifera_XX;Foraminifera_XXX;Foraminifera_XXXX;Foraminifera_XXXX_sp.;	16	11	1	0	0	0	0	0	0	0	1	0	0	0	0	0	0	1	0	0	0	0	0	0	0	0	0	0	0	6	13	9	1	2	0	0	0	0	0	0	0	0	0	0	1	0	0	4
OTU_1178	Globothalamea;Rotaliida;Nonionidae;Nonionella;Nonionella_labradorica;	0	0	0	0	2	0	77	0	0	4	2	1	0	0	0	0	0	0	0	0	14	0	0	1	1	0	12	0	8	0	0	0	0	0	0	0	0	0	0	1	0	19	0	1	0	6	7	0
OTU_1179	Globothalamea;Textulariida;Textulariida_XX;Liebusella;Liebusella_goesi;	0	0	0	0	5	0	9	2	3	4	0	0	0	0	0	61	0	0	0	0	0	1	0	3	3	0	2	0	2	0	0	0	0	0	1	0	0	0	18	5	1	0	0	2	0	1	0	0
OTU_118	Monothalamids;Monothalamids_X;Monothalamids_XX;Hippocrepinella;Hippocrepinella_acuta;	50	72	0	440	13	0	474	7	660	159	202	177	73	2	19	5	446	35	19	28	4	203	29	1	0	122	289	128	145	203	102	134	2	158	2	83	12	4	180	265	2	59	58	1	14	28	55	72
OTU_1180	Monothalamids;Monothalamids_X;Monothalamids_XX;Monothalamids_XXX;Monothalamids_XXX_sp.;	0	0	0	1	3	0	2	0	0	1	5	2	0	0	2	0	0	0	0	0	0	1	0	3	3	15	6	1	0	0	0	0	31	8	56	0	0	0	0	0	3	0	2	0	0	0	0	0
OTU_1182	Globothalamea;Rotaliida;Rotaliidae;Ammonia;Ammonia_sp.;	0	0	0	4	0	0	5	15	0	4	0	3	0	0	0	0	0	0	0	0	1	2	0	4	1	0	4	10	0	0	0	0	0	0	0	0	0	0	0	0	0	36	64	0	0	1	0	0
OTU_1183	Monothalamids;Monothalamids_X;Monothalamids_XX;Vellaria;Vellaria_pellucidus;	0	0	0	0	0	0	0	0	0	0	0	0	0	0	0	0	0	0	0	0	0	0	0	0	0	0	0	0	0	0	0	0	0	0	0	1	0	0	0	0	1	0	1	0	0	0	0	0
OTU_1184	Monothalamids;Monothalamids_X;Monothalamids_XX;Astrorhizida;Astrorhizida_sp.;	0	2	0	1	0	0	2	0	1	1	1	2	0	0	0	12	1	0	0	0	1	1	0	2	0	2	0	0	0	1	1	0	0	0	0	0	0	0	0	2	3	0	0	0	0	0	0	0
OTU_1185	Monothalamids;Monothalamids_Clade-Y;Monothalamids_Clade-Y_X;Cribrothalammina;Cribrothalammina_alba;	0	0	0	3	1	0	0	0	1	2	0	2	0	0	0	0	0	0	0	0	1	0	0	2	2	0	1	4	4	0	0	0	2	1	8	2	0	0	7	6	0	3	0	1	0	1	0	0
OTU_1187	Globothalamea;Rotaliida;Rotaliidae;Ammonia;Ammonia_sp.;	0	0	0	0	0	0	0	0	0	0	0	0	0	0	0	0	0	0	0	0	0	0	0	0	0	0	0	0	0	1	0	0	0	0	0	0	0	0	0	0	0	0	0	0	0	0	0	0
OTU_1188	Monothalamids;Monothalamids_X;Monothalamids_XX;Saccaminidae;Saccaminidae_sp.;	6	20	0	14	7	0	5	10	5	16	11	10	1	0	0	2	4	2	3	6	2	6	3	2	8	8	7	11	16	5	3	2	4	4	8	47	12	5	22	11	13	7	3	1	0	1	5	1
OTU_1189	Monothalamids;Monothalamids_X;Monothalamids_XX;Allogromiina;Allogromiina_sp.;	0	0	0	39	30	7	4	3	0	44	27	19	0	0	0	0	0	0	0	0	1	1	0	58	37	23	19	1	14	0	0	0	0	0	0	0	0	0	268	149	190	2	0	1	0	9	33	0
OTU_119	Globothalamea;Rotaliida;Elphidiidae;Elphidium;Elphidium_frigidum;	0	0	116	2049	44	0	68	6	19	77	11	5	0	0	1	3	13	0	0	0	366	10	0	217	10	1	37	3	7	0	0	0	6	25	474	26	0	0	143	9	4	49	3	7	0	1	7	0
OTU_1190	Globothalamea;Rotaliida;Nonionidae;Cibicidoides;Cibicidoides_lobatulus;	0	0	3	0	0	0	26	3	15	0	1	0	0	0	0	0	3	0	0	0	4	0	0	0	0	0	5	0	4	0	0	0	14	0	44	0	0	0	0	0	0	10	1	1	0	0	0	0
OTU_1191	Monothalamids;Monothalamids_X;Monothalamids_XX;Vellaria;Vellaria_pellucidus;	0	0	10	10	12	0	23	12	13	9	7	5	0	0	1	0	0	0	0	0	26	5	0	0	8	13	4	4	1	0	0	0	0	2	0	0	0	0	13	12	6	2	22	4	0	1	4	0
OTU_1192	Monothalamids;Monothalamids_X;Monothalamids_XX;Monothalamids_XXX;Monothalamids_XXX_sp.;	0	0	0	1	1	0	10	19	4	1	0	11	0	0	0	0	2	0	0	0	1	7	0	10	3	31	0	4	2	0	0	0	140	0	39	0	0	0	0	0	7	4	5	0	0	0	0	0
OTU_1193	Monothalamids;Monothalamids_X;Monothalamids_XX;Astrorhizida;Astrorhizida_sp.;	0	0	0	0	1	0	4	1	0	0	5	0	0	0	0	6	0	0	0	0	0	2	0	0	0	4	0	0	0	0	0	0	3	1	4	0	0	0	0	2	5	0	0	0	0	0	0	0
OTU_1194	Globothalamea;Textulariida;Textulariida_XX;Liebusella;Liebusella_goesi;	0	0	5	1	0	0	19	51	22	1	3	6	0	0	0	69	27	0	0	0	0	0	0	13	0	11	12	0	0	0	0	0	1	0	1	2	0	0	17	13	15	2	3	2	0	0	0	0
OTU_1195	Eukaryota;Opisthokonta;Metazoa;Mollusca;Gastropoda;Heterobranchia;Berthella;Berthella_californica;	0	0	0	0	0	0	0	0	0	0	0	0	0	0	127	0	0	0	0	0	0	0	0	0	0	0	0	0	0	0	0	0	0	0	0	0	0	0	0	0	0	0	0	0	0	0	0	0
OTU_1196	#N/A	0	0	0	0	0	0	0	0	0	0	0	0	0	0	38	0	0	0	0	0	0	0	0	0	0	0	0	0	0	0	0	0	0	0	0	0	0	0	0	0	0	0	0	0	0	0	0	0
OTU_1197	Monothalamids;Monothalamids_X;Monothalamids_XX;Hemisphaerammina;Hemisphaerammina_bradyi;	0	0	0	8	0	0	0	0	0	6	0	0	0	0	0	0	0	0	0	0	0	0	0	99	0	0	2	0	0	0	0	0	0	0	0	15	0	0	4	0	0	0	0	0	0	0	0	0
OTU_1198	Monothalamids;Monothalamids_X;Monothalamids_XX;Ovammina;Ovammina_opaca;	0	0	6	17	9	0	10	6	7	14	8	6	0	0	2	0	5	0	0	0	7	2	0	11	7	11	8	6	9	0	0	0	8	6	19	4	0	0	26	22	13	3	8	2	0	3	9	0
OTU_1199	Eukaryota;Opisthokonta;Metazoa;Mollusca;Gastropoda;Heterobranchia;Berthella;Berthella_californica;	0	0	0	0	0	0	0	0	0	0	0	0	0	0	126	0	0	0	0	0	0	0	0	0	0	0	0	0	0	0	0	0	0	0	0	0	0	0	0	0	0	0	0	0	0	0	0	0
OTU_12	Globothalamea;Rotaliida;Pseudoparrellidae;Epistominella;Epistominella_sp.;	0	0	2	6	0	0	1	0	4	0	2	0	0	0	0	0	0	0	0	0	2	0	0	3	1	0	1	0	1	0	0	0	0	0	1	1	0	0	1	1	0	0	0	0	0	0	0	0
OTU_120	Globothalamea;Rotaliida;Pseudoparrellidae;Epistominella;Epistominella_sp.;	9	32	41	2	21	0	6	37	20	90	124	148	0	0	3	15	16	1	0	3	31	38	0	6	8	10	111	1439	767	2	15	5	32	30	24	18	4	0	5	5	6	6	26	7	150	848	4110	4
OTU_1201	Globothalamea;Textulariida;Textulariida_XX;Liebusella;Liebusella_goesi;	0	0	1	0	0	0	0	0	0	0	0	0	0	0	0	0	0	0	0	0	0	0	0	0	1	0	0	2	2	0	0	0	0	0	0	0	0	0	0	0	0	0	0	1	0	0	0	0
OTU_1203	Globothalamea;Rotaliida;Nummulitidae;Operculina;Operculina_ammonoides;	6	22	13	5	16	0	10	3	10	7	7	11	0	3	5	0	1	2	0	0	14	3	1	4	13	18	8	2	4	9	6	38	22	3	1	2	1	1	7	11	19	3	7	2	0	0	0	31
OTU_1204	Globothalamea;Rotaliida;Rotaliidae;Ammonia;Ammonia_sp.;	0	0	0	0	0	0	0	0	0	0	0	0	0	0	0	0	0	0	0	0	0	0	0	0	0	0	0	1	0	0	0	0	0	0	0	0	0	0	0	0	0	0	0	0	0	0	0	0
OTU_1205	Globothalamea;Rotaliida;Bolivinidae;Bolivina;Bolivina_spathulata;	1	2	0	0	0	0	0	0	0	0	0	0	0	0	0	0	0	0	0	0	0	0	0	0	0	0	0	0	0	0	4	2	0	0	0	0	1	0	0	0	0	0	1	0	0	0	0	4
OTU_1206	Globothalamea;Textulariida;Textulariacea;Textularia;Textularia_sagittula;	0	0	0	0	0	0	0	0	0	0	0	0	0	0	0	0	0	0	0	0	0	0	0	0	0	0	0	0	0	0	0	0	0	18	0	0	0	0	0	0	0	0	0	0	0	0	0	0
OTU_1207	Globothalamea;Textulariida;Textulariida_XX;Liebusella;Liebusella_goesi;	0	0	0	1	1	0	4	4	4	19	7	2	0	0	0	0	0	0	0	0	1	3	0	7	13	2	4	10	8	0	0	0	4	0	0	0	0	0	0	0	0	91	46	29	0	1	0	0
OTU_1208	Monothalamids;Monothalamids_X;Monothalamids_XX;Allogromiina;Allogromiina_sp.;	0	0	0	1	0	0	0	0	0	2	5	2	0	0	0	0	0	0	0	0	1	0	0	4	3	0	2	0	0	0	0	0	0	0	0	0	0	0	12	5	7	0	0	0	0	0	7	0
OTU_1209	Globothalamea;Rotaliida;Pseudoparrellidae;Epistominella;Epistominella_sp.;	0	0	0	1	1	0	3	1	3	1	2	1	0	0	0	0	0	0	0	0	2	1	0	1	1	3	6	1	0	0	0	0	0	0	1	0	0	0	3	1	0	1	1	0	0	1	0	0
OTU_121	Eukaryota;Opisthokonta;Metazoa;Mollusca;Gastropoda;Heterobranchia;Berthella;Berthella_californica;	0	0	0	0	4	53	0	0	0	0	0	0	0	0	4	0	0	0	0	0	0	0	0	10	268	3255	0	0	0	0	0	0	0	0	0	0	0	0	0	2	11	0	0	0	0	0	0	0
OTU_1210	Globothalamea;Rotaliida;Pseudoparrellidae;Epistominella;Epistominella_exigua;	23	3	0	0	0	0	0	0	0	1	0	0	4	20	0	12	21	2	3	1	0	0	1	0	1	1	0	0	0	2	2	0	88	11	35	0	3	0	0	2	1	1	1	1	0	0	0	3
OTU_1211	Monothalamids;Monothalamids_X;Monothalamids_XX;Monothalamids_XXX;Monothalamids_XXX_sp.;	0	0	0	0	0	0	0	0	0	0	0	0	0	0	0	0	0	0	0	0	1	0	0	1	0	0	0	0	0	0	0	0	61	2	10	0	0	0	0	0	0	0	0	0	0	0	0	0
OTU_1212	Monothalamids;Monothalamids_X;Monothalamids_XX;Ovammina;Ovammina_opaca;	0	0	3	7	6	0	7	7	4	12	22	4	0	0	1	1	2	0	0	0	8	7	0	7	5	2	7	2	2	0	0	0	6	4	9	5	0	0	19	15	11	3	1	1	0	6	8	0
OTU_1213	Globothalamea;Rotaliida;Elphidiidae;Elphidium;Elphidium_williamsoni;	0	0	0	0	1	0	3	41	26	2	0	0	0	0	0	0	0	0	0	0	1	7	0	2	0	0	8	8	7	0	0	0	0	0	0	0	0	0	1	0	2	0	4	2	0	0	0	0
OTU_1214	Globothalamea;Rotaliida;Rotaliidae;Ammonia;Ammonia_sp.;	7	4	10	5	5	0	17	17	24	15	17	24	0	0	0	1	0	0	0	0	4	2	0	13	29	8	17	9	8	2	4	10	1	2	1	2	1	0	29	21	20	18	15	12	0	6	1	2
OTU_1215	Globothalamea;Textulariida;Trochamminidae;Trochammina;Trochammina_hadai;	0	0	0	0	0	0	8	1	0	1	0	0	0	0	0	16	53	0	0	0	0	0	0	0	2	4	0	2	0	0	0	0	1	0	0	0	0	0	1	0	0	3	0	1	0	0	0	0
OTU_1216	Monothalamids;Monothalamids_X;Monothalamids_XX;Vellaria;Vellaria_pellucidus;	31	41	4	5	16	0	14	5	15	19	17	10	0	0	5	1	0	8	2	1	6	5	4	4	4	10	5	5	5	54	48	60	6	2	0	3	1	2	6	20	1	6	14	1	0	0	1	67
OTU_1217	Globothalamea;Textulariida;Textulariida_XX;Liebusella;Liebusella_goesi;	1	1	0	28	1	0	0	0	0	0	0	0	0	0	0	3	7	0	0	0	3	1	0	0	0	0	0	0	0	0	4	1	57	3	2	0	0	0	0	0	0	1	1	0	0	0	0	2
OTU_1218	Eukaryota;Opisthokonta;Metazoa;Mollusca;Gastropoda;Heterobranchia;Berthella;Berthella_californica;	0	0	0	0	12	84	0	0	0	0	0	0	0	0	5	0	0	0	0	0	0	0	0	0	1	2	0	0	0	0	0	0	0	0	0	0	0	0	0	1	29	0	0	0	0	0	0	0
OTU_1219	Eukaryota;Opisthokonta;Metazoa;Mollusca;Gastropoda;Heterobranchia;Berthella;Berthella_californica;	0	0	0	0	0	2	0	0	0	0	0	0	0	0	1	0	0	0	0	0	0	0	0	0	7	90	0	0	0	0	0	0	0	0	0	0	0	0	0	0	0	0	0	0	0	0	0	0
OTU_122	Globothalamea;Rotaliida;Buliminacea;Buliminella;Buliminella_tenuata;	0	0	305	31	78	0	9	274	155	37	46	7	0	0	65	60	611	0	0	0	6	1596	0	13	125	19	27	268	30	0	0	0	54	58	93	48	0	0	4	10	5	8	231	26	0	14	4	0
OTU_1220	#N/A	0	0	0	0	3	0	2	1	1	3	22	0	0	0	0	0	0	2	0	3	3	8	1	0	0	0	18	0	8	0	0	0	1	0	0	1	0	0	6	61	1	0	0	0	4	1	10	3
OTU_1221	#N/A	0	0	0	0	0	85	0	0	0	0	0	0	0	0	0	0	0	0	0	0	0	0	0	0	0	16	0	0	0	0	0	0	0	0	0	0	0	0	0	0	2	0	0	0	0	0	0	0
OTU_1222	Monothalamids;CMonothalamids_Clade-B;Monothalamids_Clade-B_X;Bowseria;Bowseria_arctowskii;	0	0	0	0	1	0	0	0	0	3	3	6	0	0	0	0	0	0	0	0	0	0	0	0	0	0	8	108	4	0	0	0	0	0	0	0	0	0	0	0	0	0	2	0	0	0	0	0
OTU_1223	Globothalamea;Rotaliida;Pseudoparrellidae;Epistominella;Epistominella_sp.;	0	0	0	3	3	0	0	1	44	5	2	1	0	0	1	0	0	0	0	0	1	0	0	1	2	0	3	0	11	0	0	0	0	0	0	2	0	0	1	3	0	1	1	7	0	0	0	0
OTU_1224	Monothalamids;Monothalamids_X;Monothalamids_XX;Monothalamids_XXX;Monothalamids_XXX_sp.;	0	0	0	0	8	0	4	2	9	0	3	0	0	0	0	15	4	0	0	0	15	5	0	1	7	0	2	0	2	0	0	0	9	11	1	1	0	0	0	2	0	2	0	2	0	2	0	0
OTU_1225	Foraminifera_X;Foraminifera_XX;Foraminifera_XXX;Allogromida;Allogromida_sp.;	0	0	0	3	3	0	3	0	0	1	0	0	0	0	0	10	2	0	0	0	0	0	0	1	8	0	5	0	0	0	0	0	5	5	1	13	0	0	1	6	0	2	1	5	0	0	16	0
OTU_1226	Globothalamea;Rotaliida;Pseudoparrellidae;Epistominella;Epistominella_sp.;	0	0	1	0	0	0	5	12	2	1	2	0	0	0	0	0	0	0	0	0	2	4	0	1	0	0	0	7	7	0	0	0	0	0	1	1	0	0	4	0	0	17	17	0	0	4	0	0
OTU_1227	Monothalamids;Monothalamids_Clade-I;Monothalamids_Clade-I_X;Allogromia;Allogromia_sp.;	0	0	0	2	3	0	24	17	0	1	1	0	0	0	0	0	0	0	0	0	11	11	0	0	0	0	6	18	0	0	0	0	0	0	0	0	0	0	0	1	0	18	10	0	0	0	0	0
OTU_1228	Monothalamids;Monothalamids_Clade-I;Monothalamids_Clade-I_X;Allogromia;Allogromia_sp.;	0	0	0	0	11	0	2	3	0	0	4	0	0	0	0	20	65	0	0	0	0	0	0	0	17	0	1	1	0	0	0	0	0	0	0	0	0	0	0	1	0	0	1	0	0	0	0	0
OTU_1229	Globothalamea;Rotaliida;Pseudoparrellidae;Epistominella;Epistominella_sp.;	0	0	2	3	8	0	4	2	2	6	9	15	0	0	1	0	3	0	0	0	6	1	0	6	6	7	19	2	2	0	0	0	0	5	0	6	0	0	20	5	2	7	10	1	0	1	3	0
OTU_123	Monothalamids;Monothalamids_X;Monothalamids_XX;Hippocrepinella;Hippocrepinella_acuta;	0	0	0	350	2	0	492	5	485	210	258	128	0	0	2	1	458	0	0	0	0	214	0	0	0	113	278	180	160	0	0	0	1	193	0	28	0	0	124	205	0	112	131	1	0	51	40	0
OTU_1231	Foraminifera_X;Foraminifera_XX;Foraminifera_XXX;Foraminifera_XXXX;Foraminifera_XXXX_sp.;	16	5	0	1	0	0	0	0	0	1	0	0	0	0	0	1	1	30	14	18	0	1	17	1	0	1	0	0	0	9	26	15	0	0	0	0	16	9	0	1	0	0	2	0	47	0	0	7
OTU_1232	Eukaryota;Opisthokonta;Metazoa;Mollusca;Gastropoda;Heterobranchia;Berthella;Berthella_californica;	0	0	0	0	0	0	0	0	0	0	0	0	0	0	213	0	0	0	0	0	0	0	0	0	0	0	0	0	0	0	0	0	0	0	0	0	0	0	0	0	0	0	0	0	0	0	0	0
OTU_1233	Globothalamea;Rotaliida;Virgulinellacea;Virgulinella;Virgulinella_fragilis;	0	0	0	0	0	0	0	0	0	0	0	0	0	0	0	0	0	0	0	0	0	0	0	1	0	0	0	0	0	0	0	0	0	0	0	0	0	0	0	0	0	0	0	0	0	0	0	0
OTU_1234	Eukaryota;Opisthokonta;Metazoa;Mollusca;Gastropoda;Heterobranchia;Berthella;Berthella_californica;	0	0	0	0	0	0	0	0	0	0	0	0	0	0	116	0	0	0	0	0	0	0	0	0	0	0	0	0	0	0	0	0	0	0	0	0	0	0	0	0	0	0	0	0	0	0	0	0
OTU_1235	Monothalamids;Monothalamids_Clade-C;Astrorhizidae;Rhizammina;Rhizammina_algaeformis;	0	0	25	0	2	0	12	0	2	4	5	3	0	0	1	0	0	0	0	0	1	0	0	1	10	0	8	1	7	0	0	0	0	0	0	0	0	0	7	49	2	0	0	1	0	3	12	0
OTU_1236	Globothalamea;Rotaliida;Globigerinacea;Globigerinita;Globigerinita_uvula;	0	0	1	21	16	1	12	6	17	18	18	5	0	0	20	0	1	0	0	0	3	0	0	21	28	13	12	5	28	0	0	0	6	0	0	2	0	0	113	40	6	7	1	5	0	0	9	0
OTU_1237	Monothalamids;Monothalamids_Clade-E;Monothalamids_Clade-E_X;Psammophaga;Psammophaga_sp.;	0	0	2	9	9	0	15	7	6	8	6	6	0	0	3	2	0	0	0	0	9	4	0	5	8	11	17	3	4	0	0	0	0	1	2	68	0	0	8	20	5	5	17	3	0	29	2	0
OTU_1238	Globothalamea;Rotaliida;Pseudoparrellidae;Epistominella;Epistominella_sp.;	1	6	2	0	0	0	4	3	0	18	22	7	0	0	8	0	0	0	0	0	0	2	0	3	0	0	9	10	8	1	3	0	3	35	1	2	0	1	5	1	0	0	3	1	0	1	0	0
OTU_1239	#N/A	0	0	0	0	0	0	0	0	0	0	0	0	0	0	179	0	0	0	0	0	0	0	0	0	0	0	0	0	0	0	0	0	0	0	0	0	0	0	0	0	0	0	0	0	0	0	0	0
OTU_124	Globothalamea;Rotaliida;Nummulitidae;Nummulites;Nummulites_venosus;	36	26	87	11	14	0	45	173	61	256	457	464	1	3	8	42	60	2	7	4	30	76	27	22	29	34	353	3255	2890	7	10	5	143	65	63	105	1	1	33	70	22	32	84	26	333	739	3076	11
OTU_1240	Monothalamids;Monothalamids_Clade-E;Monothalamids_Clade-E_X;Psammophaga;Psammophaga_sp.;	0	0	0	82	10	0	0	0	3	3	3	3	0	0	0	1	2	0	0	0	2	5	0	0	1	0	0	1	2	0	0	0	0	0	0	0	0	0	0	0	0	0	0	0	0	0	0	0
OTU_1241	Monothalamids;Monothalamids_X;Monothalamids_XX;Vellaria;Vellaria_pellucidus;	0	0	0	0	0	0	0	0	0	0	0	0	0	0	0	61	47	0	0	0	0	0	0	0	0	0	0	0	0	0	0	0	0	0	0	0	0	0	0	0	0	0	0	0	0	0	0	0
OTU_1242	Globothalamea;Textulariida;Textulariida_XX;Liebusella;Liebusella_goesi;	0	0	0	0	0	0	22	13	92	0	3	1	0	0	0	0	0	0	0	0	0	0	0	2	6	3	1	2	1	0	0	0	0	0	0	0	0	0	9	10	6	0	1	0	0	0	0	0
OTU_1243	#N/A	0	1	0	0	0	0	0	0	0	0	0	0	0	1	0	0	0	9	14	6	0	0	2	0	0	0	0	0	0	0	0	1	0	0	0	0	7	5	0	0	0	0	0	0	20	0	0	0
OTU_1244	Globothalamea;Rotaliida;Nonionidae;Cibicidoides;Cibicidoides_variabilis;	80	10	1	0	0	0	8	6	3	3	0	2	0	15	0	0	0	1	0	0	0	2	0	0	1	0	2	0	3	4	3	1	0	0	0	7	0	0	14	3	3	0	0	2	0	0	2	6
OTU_1245	Globothalamea;Textulariida;Textulariida_XX;Liebusella;Liebusella_goesi;	0	0	0	0	0	0	0	1	0	4	1	2	0	0	0	0	0	0	0	0	0	0	1	10	18	3	4	0	3	0	0	0	1	0	0	1	0	0	0	0	0	59	40	32	0	1	0	0
OTU_1246	Monothalamids;Monothalamids_Clade-I;Monothalamids_Clade-I_X;Allogromia;Allogromia_crystallifera;	0	0	1	7	11	0	13	5	0	17	8	7	0	0	2	0	0	0	0	0	4	5	0	7	7	4	1	4	1	0	0	0	0	0	0	13	0	0	25	8	4	4	18	0	0	0	4	0
OTU_1247	Globothalamea;Rotaliida;Discorbacea;Glabratella;Glabratella_opercularis;	0	0	4	3	14	0	11	8	16	9	13	9	0	0	6	0	0	0	0	0	5	9	0	3	8	8	6	5	3	0	0	0	4	4	1	3	0	0	6	17	10	7	4	4	0	3	0	1
OTU_1248	#N/A	0	0	0	0	0	0	0	0	0	0	0	0	0	0	0	0	0	98	165	89	0	0	28	0	0	0	0	0	0	0	0	0	0	0	0	0	84	50	0	0	0	0	0	0	41	0	0	0
OTU_1249	Monothalamids;Monothalamids_Clade-E;Monothalamids_Clade-E_X;Psammophaga;Psammophaga_sp.;	0	0	3	23	0	0	3	0	0	5	2	0	0	0	0	3	0	0	0	0	0	0	0	4	0	0	2	0	1	0	0	0	0	0	3	0	0	0	4	1	0	3	0	0	0	0	0	0
OTU_125	Monothalamids;Monothalamids_X;Monothalamids_XX;Hippocrepinella;Hippocrepinella_sp.;	934	743	0	100	4	0	238	2	140	166	197	159	0	6	122	0	49	107	16	25	4	59	72	1	2	149	173	98	110	917	755	986	0	114	2	56	57	43	217	297	3	76	0	6	9	49	94	1011
OTU_1250	Globothalamea;Rotaliida;Nummulitidae;Operculina;Operculina_ammonoides;	24	31	0	5	7	0	1	8	1	1	3	0	1	3	3	0	0	4	0	1	11	3	0	2	4	1	2	1	3	15	17	34	0	0	0	0	0	2	1	1	3	0	6	3	0	6	1	48
OTU_1251	Monothalamids;Monothalamids_X;Monothalamids_XX;Saccamminidae_X;Saccamminidae_X_sp.;	19	18	8	0	0	0	8	0	3	0	4	3	0	0	1	0	0	4	0	4	0	0	0	0	6	9	3	1	3	8	0	1	15	2	0	10	1	0	5	10	3	3	3	0	0	0	2	3
OTU_1252	#N/A	0	0	3	0	1	0	8	0	7	0	0	0	0	0	0	1	0	0	0	0	2	0	0	0	1	0	0	0	2	0	0	0	4	1	6	62	0	0	2	3	0	2	0	3	0	0	1	0
OTU_1253	Monothalamids;Monothalamids_Clade-O;Monothalamids_Clade-O_X;Cedhagenia;Cedhagenia_saltatus;	0	0	13	2	9	0	9	4	5	4	10	2	0	0	1	0	0	0	0	0	0	0	0	0	5	4	14	0	3	0	0	0	0	0	0	1	0	0	4	19	9	1	2	0	0	5	2	0
OTU_1254	Eukaryota;Opisthokonta;Metazoa;Mollusca;Gastropoda;Heterobranchia;Berthella;Berthella_californica;	0	0	0	0	3	67	0	0	0	0	0	0	0	0	0	0	0	0	0	0	0	0	0	0	0	4	0	0	0	0	0	0	0	0	0	0	0	0	0	0	0	0	0	0	0	0	0	0
OTU_1255	Monothalamids;Monothalamids_Clade-E;Monothalamids_Clade-E_X;Psammophaga;Psammophaga_sp.;	0	0	0	1	0	0	0	0	0	1	0	0	0	0	0	0	4	0	0	0	0	0	0	0	0	0	0	0	0	0	0	0	0	0	8	0	0	0	2	0	3	1	0	0	0	0	0	0
OTU_1256	Monothalamids;Monothalamids_X;Monothalamids_XX;Monothalamids_XXX;Monothalamids_XXX_sp.;	18	7	0	0	0	0	0	0	0	1	0	1	0	0	0	0	0	8	10	12	0	0	5	0	1	0	3	2	3	18	4	20	2	2	0	0	4	1	0	0	1	1	0	0	3	1	0	13
OTU_1257	Eukaryota;Opisthokonta;Metazoa;Mollusca;Gastropoda;Heterobranchia;Berthella;Berthella_californica;	0	0	0	0	0	0	0	0	0	0	0	0	0	0	122	0	0	0	0	0	0	0	0	0	0	0	0	0	0	0	0	0	0	0	0	0	0	0	0	0	0	0	0	0	0	0	0	0
OTU_1258	Globothalamea;Textulariida;Spiroplectamminacea;Spiroplectammina;Spiroplectammina_sp.;	0	0	0	0	0	0	2	48	0	1	0	0	0	0	0	0	0	0	0	0	0	4	0	10	0	0	3	9	0	0	0	0	0	0	0	0	0	0	3	1	1	1	13	3	0	2	0	0
OTU_1259	Monothalamids;Monothalamids_X;Monothalamids_XX;Vellaria;Vellaria_sp.;	0	0	0	0	0	0	0	0	0	0	0	0	0	0	0	0	0	0	0	0	0	0	0	0	0	0	0	0	0	0	0	0	0	0	0	1	0	0	0	0	0	0	0	0	0	0	0	0
OTU_126	Monothalamids;Monothalamids_X;Monothalamids_XX;Tinogullmia;Tinogullmia_sp.;	0	0	0	296	78	0	518	1139	836	163	91	29	0	0	0	7	8	0	0	0	132	241	0	143	109	35	380	224	209	0	0	0	0	0	0	3	0	0	88	35	30	142	231	114	0	29	23	0
OTU_1260	Eukaryota;Opisthokonta;Metazoa;Mollusca;Gastropoda;Heterobranchia;Berthella;Berthella_californica;	0	0	0	0	0	26	0	0	0	0	0	0	0	0	0	0	0	0	0	0	0	0	0	0	0	34	0	0	0	0	0	0	0	0	0	0	0	0	0	0	21	0	0	0	0	0	0	0
OTU_1261	#N/A	0	0	0	0	9	95	0	0	0	0	0	0	0	0	0	0	0	0	0	0	0	0	0	0	0	3	0	0	0	0	0	0	0	0	0	0	0	0	0	0	0	0	0	0	0	0	0	0
OTU_1262	Eukaryota;Opisthokonta;Metazoa;Mollusca;Gastropoda;Heterobranchia;Berthella;Berthella_californica;	0	0	0	0	0	0	0	0	0	0	0	0	0	0	0	0	0	0	0	0	0	0	0	0	0	0	0	0	0	0	0	0	0	0	0	0	0	0	0	0	0	0	0	1	0	0	0	0
OTU_1263	Eukaryota;Opisthokonta;Metazoa;Mollusca;Gastropoda;Heterobranchia;Berthella;Berthella_californica;	0	0	0	0	0	0	0	0	0	0	0	0	0	0	97	0	0	0	0	0	0	0	0	0	0	0	0	0	0	0	0	0	0	0	0	0	0	0	0	0	0	0	0	0	0	0	0	0
OTU_1264	Globothalamea;Rotaliida;Globigerinacea;Globigerinita;Globigerinita_glutinata;	0	0	0	0	0	0	0	0	0	0	0	0	0	0	1	0	0	0	0	0	8	0	0	0	1	0	1	0	1	0	0	0	0	0	0	12	0	0	0	1	0	0	1	0	0	0	3	0
OTU_1265	#N/A	2	0	0	0	0	0	6	0	2	0	0	0	2	10	0	0	1	3	6	0	1	0	0	0	0	0	1	0	0	5	0	0	3	3	7	49	0	1	1	4	2	0	0	0	1	0	0	12
OTU_1266	Monothalamids;Monothalamids_X;Monothalamids_XX;Hemisphaerammina;Hemisphaerammina_bradyi;	0	0	0	0	0	0	0	0	0	0	0	0	0	0	0	0	0	0	0	0	0	0	0	0	0	0	0	0	0	0	0	0	0	1	0	0	0	0	0	0	0	0	0	1	0	0	0	0
OTU_1267	Monothalamids;Monothalamids_X;Monothalamids_XX;Ovammina;Ovammina_opaca;	0	0	0	3	6	0	4	1	1	5	1	1	0	0	2	0	0	0	0	0	1	1	0	2	1	0	0	1	2	0	0	0	3	4	2	7	0	0	7	12	1	2	2	1	0	2	8	0
OTU_1268	Foraminifera_X;Foraminifera_XX;Foraminifera_XXX;Foraminifera_XXXX;Foraminifera_XXXX_sp.;	0	0	0	0	0	0	0	1	0	2	1	0	0	0	0	0	0	0	0	0	2	5	0	10	12	5	11	5	11	0	0	0	0	0	0	1	0	0	0	1	0	25	24	25	0	0	0	0
OTU_1269	Globothalamea;Rotaliida;Rotaliida_X;Rotaliida_XX;Rotaliida_XX_sp.;	0	0	0	0	0	0	0	0	0	0	0	0	0	0	0	0	0	0	0	0	0	0	0	0	0	0	0	0	0	0	0	0	1	0	93	0	0	0	0	2	0	0	0	0	0	0	0	0
OTU_127	Foraminifera_X;Foraminifera_XX;Foraminifera_XXX;Foraminifera_XXXX;Foraminifera_XXXX_sp.;	157	108	82	51	130	0	46	32	78	28	27	155	0	107	29	177	63	9	4	35	598	131	44	142	133	25	54	124	25	117	21	31	530	487	339	30	10	4	91	51	58	80	101	36	0	28	17	50
OTU_1270	Globothalamea;Rotaliida;Rotaliida_X;Rotaliida_XX;Rotaliida_XX_sp.;	6	0	0	0	1	0	4	2	4	5	1	0	5	33	0	33	74	3	2	2	0	0	4	10	3	2	1	4	1	3	4	1	54	28	7	2	3	1	14	3	5	1	2	1	33	0	0	1
OTU_1271	Globothalamea;Rotaliida;Bolivinidae;Bolivina;Bolivina_variabilis;	6	2	0	0	3	0	10	4	2	12	6	7	0	0	4	0	0	3	0	0	9	0	0	0	0	3	4	8	4	3	5	3	2	4	0	2	0	0	8	20	2	2	5	0	0	1	3	6
OTU_1272	Monothalamids;Monothalamids_X;Monothalamids_XX;Vanhoeffenella;Vanhoeffenella_sp.;	0	0	0	3	5	0	0	0	0	1	0	0	0	0	0	0	0	0	0	0	32	3	0	7	30	6	0	0	1	0	0	0	0	0	0	0	0	0	0	0	0	3	6	3	0	0	0	0
OTU_1273	Globothalamea;Rotaliida;Nonionidae;Nonionella;Nonionella_labradorica;	0	0	0	0	0	0	74	9	9	0	4	1	0	0	0	0	0	0	0	0	0	0	0	0	0	0	4	1	3	0	0	0	0	0	0	0	0	0	1	8	4	1	0	0	0	4	7	0
OTU_1274	Monothalamids;Monothalamids_X;Monothalamids_XX;Vellaria;Vellaria_pellucidus;	0	0	2	4	9	0	8	0	0	3	14	5	0	0	1	0	0	0	0	0	3	0	0	0	4	3	11	0	0	0	0	0	0	0	0	1	0	0	16	12	2	2	0	0	0	2	2	0
OTU_1275	Monothalamids;Monothalamids_X;Monothalamids_XX;Saccamminidae_X;Saccamminidae_X_sp.;	0	0	0	0	13	0	0	0	0	0	5	0	0	0	0	0	0	0	0	0	0	0	0	0	71	0	0	0	0	0	0	0	0	0	0	0	0	0	0	8	0	0	0	0	0	0	0	0
OTU_1276	#N/A	0	2	0	0	0	0	0	0	0	0	0	0	0	0	0	0	0	35	37	40	0	0	12	0	0	0	0	0	0	0	1	0	0	0	0	0	18	6	0	0	0	0	0	0	21	0	0	0
OTU_1277	Globothalamea;Rotaliida;Nonionidae;Pullenia;Pullenia_subcarinata;	0	0	0	0	7	1	4	0	0	1	0	2	0	0	1	0	1	0	0	0	9	0	0	0	1	0	0	0	0	0	0	0	7	0	13	2	0	0	0	2	0	0	1	2	0	0	0	0
OTU_1278	#N/A	0	0	0	0	0	0	0	0	0	0	0	0	0	0	169	0	0	0	0	0	0	0	0	0	0	0	0	0	0	0	0	0	0	0	0	0	0	0	0	0	0	0	0	0	0	0	0	0
OTU_1279	Monothalamids;Monothalamids_X;Monothalamids_XX;Vellaria;Vellaria_pellucidus;	0	0	0	0	0	0	0	0	1	0	0	1	0	0	0	0	1	2	0	0	0	0	0	1	0	0	0	0	1	2	0	1	0	0	0	0	0	0	1	1	0	1	1	0	0	0	2	3
OTU_128	Monothalamids;Monothalamids_X;Monothalamids_XX;Allogromiina;Allogromiina_sp.;	0	0	113	368	219	30	635	958	920	132	96	145	0	0	11	4	5	0	0	0	410	395	0	177	208	161	296	324	617	0	0	0	15	24	31	43	0	0	125	150	141	235	208	180	0	14	23	0
OTU_1280	Globothalamea;Textulariida;Textulariida_XX;Liebusella;Liebusella_goesi;	0	0	0	1	1	0	2	42	0	0	0	0	0	0	0	5	0	0	0	0	0	9	0	1	4	0	6	13	0	0	0	0	0	1	0	0	0	0	2	4	0	1	4	0	0	1	0	0
OTU_1281	Globothalamea;Rotaliida;Pseudoparrellidae;Epistominella;Epistominella_sp.;	0	0	0	0	0	0	0	0	0	0	0	0	0	0	0	0	0	0	0	0	0	0	0	0	0	0	0	0	0	0	0	0	3	0	2	0	0	0	0	0	0	0	0	0	0	0	0	0
OTU_1282	Eukaryota;Opisthokonta;Metazoa;Mollusca;Gastropoda;Heterobranchia;Berthella;Berthella_californica;	0	0	0	0	0	0	0	0	0	0	0	0	0	0	130	0	0	0	0	0	0	0	0	0	0	0	0	0	0	0	0	0	0	0	0	0	0	0	0	0	0	0	0	0	0	0	0	0
OTU_1283	Monothalamids;Monothalamids_X;Monothalamids_XX;Monothalamids_XXX;Monothalamids_XXX_sp.;	0	4	0	0	1	0	3	2	0	0	0	0	0	0	0	0	1	0	0	0	0	0	0	3	5	4	0	0	0	0	0	0	12	0	1	7	0	0	2	1	7	4	5	1	0	0	0	0
OTU_1284	Monothalamids;Monothalamids_X;Monothalamids_XX;Saccaminidae;Saccaminidae_sp.;	0	0	0	7	7	0	3	1	2	4	3	3	0	0	0	4	3	0	0	0	3	1	0	3	2	1	5	3	11	0	0	0	4	3	6	51	0	0	10	11	5	3	0	2	0	7	0	0
OTU_1285	Globothalamea;Rotaliida;Cassidulinidae;Glandulina;Glandulina_antarctica;	0	0	1	0	1	0	21	25	24	3	8	2	0	0	0	0	0	0	0	0	2	2	0	2	8	4	11	15	16	0	0	0	0	3	0	0	0	0	6	7	7	1	1	3	0	1	0	0
OTU_1286	Globothalamea;Rotaliida;Cassidulinidae;Glandulina;Glandulina_antarctica;	0	0	0	0	2	0	7	21	6	5	0	2	0	0	0	0	0	0	0	0	3	5	0	1	2	5	6	8	3	0	0	0	0	0	0	0	0	0	0	1	0	4	7	1	0	0	0	0
OTU_1287	Monothalamids;Monothalamids_Clade-I;Monothalamids_Clade-I_X;Astrammina;Astrammina_triangularis;	0	0	0	1	2	0	0	0	0	0	0	1	0	0	0	0	4	0	0	0	2	2	0	3	0	6	1	0	0	0	0	0	24	29	11	3	0	0	3	0	2	0	0	0	0	0	0	0
OTU_1288	Globothalamea;Rotaliida;Bolivinidae;Bolivina;Bolivina_skagerrakensis;	2	0	0	1	0	0	0	0	0	1	12	2	0	0	0	46	14	0	0	0	0	0	0	0	0	0	4	0	5	0	0	0	0	0	0	3	0	0	0	0	0	0	0	0	0	0	0	0
OTU_1289	Globothalamea;Rotaliida;Rotaliidae;Ammonia;Ammonia_aomoriensis;	0	0	0	6	2	0	12	4	11	3	4	6	0	0	0	0	0	0	0	0	0	2	0	4	8	16	9	3	6	0	0	0	0	1	1	0	0	0	2	10	6	10	0	5	0	0	3	0
OTU_129	Globothalamea;Rotaliida;Nonionidae;Cibicidoides;Cibicidoides_refulgens;	4	3	10	5	10	0	10	17	6	47	73	87	1	0	4	16	7	1	0	0	9	19	0	9	9	4	346	769	139	3	5	2	81	9	7	13	0	0	11	16	9	15	30	5	139	678	3016	1
OTU_1290	#N/A	0	0	0	0	0	0	0	0	0	0	0	0	0	0	0	0	0	0	0	0	0	0	1	0	0	0	0	0	0	0	0	0	0	0	0	0	0	0	0	0	0	0	0	0	0	0	0	0
OTU_1291	Globothalamea;Rotaliida;Nonionidae;Cibicidoides;Cibicidoides_dispars;	0	0	4	0	0	0	0	0	1	8	3	6	0	0	2	23	31	0	0	0	0	0	0	2	0	0	5	4	1	0	0	0	0	0	0	0	0	0	1	2	1	0	0	1	0	1	0	0
OTU_1292	Monothalamids;Monothalamids_X;Monothalamids_XX;Monothalamids_XXX;Monothalamids_XXX_sp.;	11	9	4	0	5	0	12	21	7	12	15	4	0	2	1	1	2	0	0	0	8	1	0	2	4	5	18	6	9	3	9	13	6	2	1	0	1	1	7	11	9	3	6	7	0	2	1	8
OTU_1293	Globothalamea;Rotaliida;Virgulinellacea;Virgulinella;Virgulinella_fragilis;	0	0	0	0	0	0	0	0	0	0	0	0	0	0	0	21	7	0	0	0	0	0	0	19	20	5	0	0	0	0	0	0	0	0	0	3	0	0	0	0	0	2	5	2	0	0	0	0
OTU_1294	Monothalamids;Monothalamids_X;Monothalamids_XX;Conqueria;Conqueria_laevis;	7	4	0	0	0	0	0	0	0	0	0	0	0	0	0	0	0	0	0	0	0	0	0	0	0	0	0	0	0	1	0	3	4	13	3	7	0	0	0	4	4	0	0	0	0	0	3	0
OTU_1295	Monothalamids;Monothalamids_X;Monothalamids_XX;Monothalamids_XXX;Monothalamids_XXX_sp.;	0	0	0	0	0	0	0	0	0	0	1	0	0	0	0	0	0	0	0	0	0	0	0	6	1	0	0	0	0	0	0	0	7	21	17	1	0	0	0	2	0	0	1	0	0	0	0	0
OTU_1296	Eukaryota;Opisthokonta;Metazoa;Mollusca;Gastropoda;Heterobranchia;Berthella;Berthella_californica;	0	0	0	0	0	62	0	0	0	0	0	0	0	0	0	0	0	0	0	0	0	0	0	0	0	11	0	0	0	0	0	0	0	0	0	0	0	0	0	0	8	0	0	0	0	0	0	0
OTU_1297	#N/A	0	0	0	0	0	0	0	0	0	0	0	0	0	0	5	0	0	0	0	0	0	0	0	0	0	0	0	0	0	0	0	0	0	0	0	0	0	0	0	0	0	0	0	0	0	0	0	0
OTU_1298	#N/A	0	0	0	0	0	0	0	0	0	0	0	0	0	0	149	0	0	0	0	0	0	0	0	0	0	0	0	0	0	0	0	0	0	0	0	0	0	0	0	0	0	0	0	0	0	0	0	0
OTU_1299	Eukaryota;Opisthokonta;Metazoa;Mollusca;Gastropoda;Heterobranchia;Berthella;Berthella_californica;	0	0	0	0	0	0	0	0	0	0	0	0	0	0	174	0	0	0	0	0	0	0	0	0	0	0	0	0	0	0	0	0	0	0	0	0	0	0	0	0	0	0	0	0	0	0	0	0
OTU_13	Monothalamids;Monothalamids_X;Monothalamids_XX;Ovammina;Ovammina_opaca;	9743	8758	72	72	165	1	148	80	74	162	236	155	48	25	69	32	40	528	179	231	10	58	392	10	97	76	206	99	113	12559	9923	11239	102	49	74	53	341	182	143	157	103	63	90	6	465	46	87	9278
OTU_130	Globothalamea;Rotaliida;Pseudoparrellidae;Epistominella;Epistominella_sp.;	0	0	1	1	0	0	0	1	0	0	0	0	0	0	0	0	0	0	0	0	0	0	0	0	0	0	5	1	1	0	0	0	0	0	0	0	0	0	0	0	0	0	0	0	0	1	4	0
OTU_1300	Globothalamea;Rotaliida;Stainforthiidae;Stainforthiidae_X;Stainforthiidae_X_sp.;	1	0	0	0	0	0	0	0	0	0	0	0	7	0	0	9	2	1	0	1	0	0	0	2	1	1	0	0	0	1	0	0	7	1	0	0	0	1	0	0	0	0	0	0	0	0	0	0
OTU_1301	Globothalamea;Rotaliida;Discorbacea;Glabratella;Glabratella_opercularis;	0	0	4	3	21	0	7	5	8	5	7	8	0	0	3	0	0	0	0	0	6	7	0	3	9	11	4	4	6	0	0	0	4	0	0	9	0	0	9	17	4	6	3	3	0	2	2	0
OTU_1302	#N/A	0	0	0	0	0	0	0	0	0	0	0	0	0	0	84	0	0	0	0	0	0	0	0	0	0	0	0	0	0	0	0	0	0	0	0	0	0	0	0	0	0	0	0	0	0	0	0	0
OTU_1303	Eukaryota;Opisthokonta;Metazoa;Mollusca;Gastropoda;Heterobranchia;Berthella;Berthella_californica;	0	0	0	0	0	0	0	0	0	0	0	0	0	0	94	0	0	0	0	0	0	0	0	0	0	0	0	0	0	0	0	0	0	0	0	0	0	0	0	0	0	0	0	0	0	0	0	0
OTU_1304	Globothalamea;Rotaliida;Nonionidae;Cibicidoides;Cibicidoides_dispars;	0	0	0	6	1	0	5	4	6	6	3	0	0	0	0	3	16	0	0	0	7	1	0	3	6	0	10	5	0	0	0	0	0	0	0	0	0	0	8	7	3	2	1	0	0	0	0	0
OTU_1305	Monothalamids;Monothalamids_X;Monothalamids_XX;Monothalamids_XXX;Monothalamids_XXX_sp.;	0	0	0	2	0	0	1	0	0	2	0	2	0	0	0	0	0	0	0	0	0	2	0	46	12	15	0	0	0	0	0	0	0	0	0	0	0	0	2	0	2	2	3	1	0	0	0	0
OTU_1306	#N/A	0	0	0	0	0	0	28	29	44	0	0	0	0	0	1	22	1	0	0	0	0	0	0	0	0	0	1	0	0	0	0	0	0	0	0	1	0	0	6	4	3	0	0	0	0	0	0	0
OTU_1307	Monothalamids;Monothalamids_X;Monothalamids_XX;Saccamminidae_X;Saccamminidae_X_sp.;	9	5	0	0	0	0	0	0	1	2	2	2	0	0	0	0	0	0	1	5	0	0	0	2	8	3	5	4	0	1	0	0	14	2	20	6	2	1	1	3	2	3	4	0	0	0	2	3
OTU_1308	Monothalamids;Monothalamids_Clade-E;Monothalamids_Clade-E_X;Psammophaga;Psammophaga_sp.;	0	0	0	5	2	0	0	0	0	0	0	0	0	0	0	11	23	0	0	0	0	0	0	3	0	0	0	0	0	0	0	0	1	5	32	0	0	0	0	0	0	0	0	1	0	0	0	0
OTU_1309	#N/A	0	0	0	0	0	0	0	0	0	0	0	0	0	0	234	0	0	0	0	0	0	0	0	0	0	0	0	0	0	0	0	0	0	0	0	0	0	0	0	0	0	0	0	0	0	0	0	0
OTU_131	#N/A	0	1	0	0	0	0	0	0	0	0	0	0	0	1	0	0	0	6	16	7	0	0	2	0	0	0	0	0	0	0	0	0	0	0	0	0	5	2	0	0	0	0	0	0	2	0	0	0
OTU_1310	Globothalamea;Rotaliida;Stainforthiidae;Stainforthiidae_X;Stainforthiidae_X_sp.;	0	0	0	0	0	0	0	0	0	0	0	0	0	0	0	0	103	0	0	0	0	0	0	0	0	0	0	0	0	0	0	0	0	0	0	0	0	0	0	0	0	0	0	0	0	0	0	0
OTU_1311	#N/A	0	0	0	0	0	0	0	0	0	0	0	0	0	0	153	0	0	0	0	0	0	0	0	0	0	0	0	0	0	0	0	0	0	0	0	0	0	0	0	0	0	0	0	0	0	0	0	0
OTU_1312	Globothalamea;Rotaliida;Calcarinidae;Calcarina;Calcarina_defrancii;	17	21	0	0	0	0	0	0	1	1	2	1	0	0	0	1	0	6	5	6	0	0	1	0	0	0	0	2	1	15	10	5	0	0	0	0	2	0	0	0	0	0	0	0	0	0	0	3
OTU_1313	Eukaryota;Opisthokonta;Metazoa;Mollusca;Gastropoda;Heterobranchia;Berthella;Berthella_californica;	0	0	0	0	0	3	0	0	0	0	0	0	0	0	1	0	0	0	0	0	0	0	0	0	0	1	0	0	0	0	0	0	0	0	0	0	0	0	0	0	2	0	0	0	0	0	0	0
OTU_1314	Monothalamids;Monothalamids_X;Monothalamids_XX;Ovammina;Ovammina_opaca;	0	0	0	0	0	0	1	10	0	6	4	3	0	0	0	0	1	0	0	0	0	29	0	0	1	2	0	4	0	0	0	0	1	0	0	10	0	0	3	7	5	1	5	0	0	2	2	0
OTU_1315	#N/A	0	0	3	0	1	0	9	0	1	0	0	0	0	0	0	0	0	0	0	0	0	1	0	0	0	2	0	0	0	0	0	0	3	0	10	42	0	0	0	0	0	1	1	0	0	0	1	0
OTU_1316	Monothalamids;Monothalamids_Clade-I;Monothalamids_Clade-I_X;Allogromia;Allogromia_crystallifera;	10	3	4	3	6	0	13	4	5	20	11	12	0	5	1	0	0	0	0	0	7	0	0	5	4	2	7	2	2	1	2	6	0	0	0	0	2	0	19	14	8	1	8	0	0	0	0	6
OTU_1317	Globothalamea;Rotaliida;Rotaliidae;Ammonia;Ammonia_sp.;	0	0	0	0	0	0	0	0	0	0	0	1	0	0	0	0	0	0	0	0	0	0	0	0	0	0	0	0	0	0	0	0	0	0	0	0	0	0	0	0	0	0	0	0	0	0	0	0
OTU_1319	Globothalamea;Rotaliida;Rotaliida_X;Rotaliida_XX;Rotaliida_XX_sp.;	0	0	0	0	0	0	0	0	0	0	0	0	0	0	0	0	0	0	0	0	0	0	0	0	0	0	0	0	0	0	0	0	0	0	1	0	0	0	0	0	0	0	0	0	0	0	0	0
OTU_132	Eukaryota;Opisthokonta;Metazoa;Mollusca;Gastropoda;Heterobranchia;Berthella;Berthella_californica;	0	0	0	0	4	2887	0	0	0	0	0	0	0	0	0	0	0	0	0	0	0	0	0	0	0	511	0	0	0	0	0	0	0	0	0	0	0	0	0	0	280	0	0	0	0	0	0	0
OTU_1320	Monothalamids;Monothalamids_X;Monothalamids_XX;Monothalamids_XXX;Monothalamids_XXX_sp.;	0	0	0	0	0	0	0	0	0	0	0	0	0	0	0	1	0	0	0	0	0	0	0	0	0	0	0	0	0	0	0	0	0	0	0	0	0	0	0	0	0	0	0	0	0	0	0	0
OTU_1321	Globothalamea;Rotaliida;Pseudoparrellidae;Epistominella;Epistominella_sp.;	7	10	0	8	21	0	0	2	2	4	3	17	1	5	4	0	0	3	0	0	26	5	1	0	0	5	5	3	5	9	4	12	0	3	12	1	0	0	4	6	3	1	1	0	0	2	4	16
OTU_1322	Eukaryota;Opisthokonta;Metazoa;Mollusca;Gastropoda;Heterobranchia;Berthella;Berthella_californica;	0	0	0	0	0	46	0	0	0	0	0	0	0	0	0	0	0	0	0	0	0	0	0	0	0	30	0	0	0	0	0	0	0	0	0	0	0	0	0	0	20	0	0	0	0	0	0	0
OTU_1323	Globothalamea;Rotaliida;Nonionidae;Cibicidoides;Cibicidoides_refulgens;	0	0	0	2	0	0	0	0	0	1	1	56	0	0	0	0	2	0	0	0	0	0	0	0	0	3	0	2	0	0	0	0	0	0	0	0	0	0	1	0	6	0	1	0	0	0	0	0
OTU_1324	Globothalamea;Rotaliida;Heterohelicacea;Gallitellia;Gallitellia_vivans;	0	0	0	0	0	0	46	0	0	0	0	1	0	0	0	0	0	0	0	0	10	0	0	0	0	0	8	0	6	0	0	0	0	9	0	6	0	0	0	1	0	5	0	1	0	0	0	0
OTU_1325	#N/A	0	0	0	0	29	0	12	1	0	0	15	0	0	0	0	0	1	0	0	0	0	0	0	0	44	0	0	0	2	0	0	0	1	13	0	5	0	0	0	30	0	1	1	0	0	1	1	0
OTU_1326	Monothalamids;Monothalamids_X;Monothalamids_XX;Vellaria;Vellaria_sp.;	8	4	11	1	13	0	3	3	13	5	2	7	0	0	3	0	0	2	0	1	20	2	2	6	2	7	3	2	1	16	14	17	0	0	0	0	0	0	5	6	2	1	7	6	0	1	4	3
OTU_1327	Monothalamids;Monothalamids_X;Monothalamids_XX;Hemisphaerammina;Hemisphaerammina_bradyi;	0	0	4	5	27	12	3	0	1	2	0	2	0	0	9	0	1	0	0	0	44	0	0	0	3	2	2	0	3	0	0	0	5	0	0	9	0	0	7	6	7	5	0	2	0	5	12	0
OTU_1328	Globothalamea;Rotaliida;Rotaliidae;Ammonia;Ammonia_catesbyana;	0	0	0	0	0	0	1	0	0	2	9	7	0	0	0	0	0	0	0	0	0	1	0	0	2	0	51	7	10	0	0	0	11	0	2	0	0	0	0	0	0	2	2	0	0	0	0	0
OTU_1329	Monothalamids;Monothalamids_X;Monothalamids_XX;Monothalamids_XXX;Monothalamids_XXX_sp.;	0	0	0	0	1	0	0	0	0	0	0	0	0	0	0	0	0	0	0	0	0	0	0	0	0	0	0	0	0	0	0	0	0	0	0	0	0	0	0	0	0	0	0	0	0	0	0	0
OTU_133	Foraminifera_X;Foraminifera_XX;Foraminifera_XXX;Foraminifera_XXXX;Foraminifera_XXXX_sp.;	0	0	245	184	580	0	479	205	233	326	544	284	0	0	175	89	52	0	0	0	530	82	0	198	372	310	475	102	229	0	0	0	214	187	245	323	0	0	407	618	343	217	191	121	0	133	138	0
OTU_1330	Monothalamids;Monothalamids_Clade-E;Monothalamids_Clade-E_X;Psammophaga;Psammophaga_sp.;	0	0	0	0	0	0	0	0	7	0	0	0	0	0	0	0	0	0	0	0	0	0	0	0	0	0	0	0	29	0	0	0	6	0	0	0	0	0	0	0	0	0	0	1	0	0	0	0
OTU_1331	Monothalamids;Monothalamids_X;Monothalamids_XX;Ovammina;Ovammina_opaca;	0	0	0	0	0	0	0	2	0	37	6	10	0	0	0	0	0	0	0	0	2	0	0	0	0	0	13	14	7	0	0	0	0	0	0	2	0	0	0	0	0	0	0	1	0	0	0	0
OTU_1333	#N/A	1	0	0	0	0	0	1	0	0	0	0	0	0	0	0	0	0	2	7	0	1	0	0	0	0	0	0	0	0	0	0	0	2	0	0	52	0	0	0	0	0	0	0	0	0	0	0	0
OTU_1334	Globothalamea;Rotaliida;Discorbacea;Glabratellina;Glabratellina_sp.;	0	0	9	3	9	0	1	0	1	7	10	14	0	0	2	0	0	0	0	0	7	1	0	4	12	4	3	1	1	0	0	0	0	0	0	1	0	0	4	28	10	1	1	1	0	0	5	0
OTU_1335	#N/A	0	0	0	0	0	0	1	0	0	0	0	0	0	0	0	0	0	0	0	0	0	0	0	0	0	0	0	0	0	0	0	0	1	0	3	53	0	0	0	0	0	0	0	0	0	0	0	0
OTU_1337	#N/A	0	0	0	0	0	40	0	0	0	0	0	0	0	0	0	0	0	0	0	0	0	0	0	0	0	15	0	0	0	0	0	0	0	0	0	0	0	0	0	0	14	0	0	0	0	0	0	0
OTU_1338	#N/A	0	0	0	2	0	0	0	0	0	0	0	10	0	0	0	0	0	0	0	0	4	1	0	2	0	6	0	0	0	0	0	0	0	0	0	40	0	0	8	0	3	0	0	0	0	0	0	0
OTU_1339	Monothalamids;Monothalamids_Clade-O;Monothalamids_Clade-O_X;Cedhagenia;Cedhagenia_saltatus;	0	0	0	1	0	0	0	0	0	2	0	1	0	0	0	0	1	0	0	0	0	0	0	0	1	1	4	0	5	0	0	0	2	3	6	5	0	0	1	0	0	0	0	2	0	0	0	0
OTU_134	Monothalamids;Monothalamids_Clade-E;Monothalamids_Clade-E_X;Psammophaga;Psammophaga_sp.;	0	0	1	162	66	0	321	349	208	104	89	174	0	0	4	684	799	0	0	0	66	86	0	105	55	468	221	348	199	0	0	0	45	11	1812	5	0	0	232	112	191	112	85	55	0	39	42	0
OTU_1340	Globothalamea;Rotaliida;Bolivinidae;Bolivina;Bolivina_skagerrakensis;	0	41	0	0	0	0	0	0	3	1	2	1	0	0	0	7	28	0	0	0	0	0	0	0	0	0	2	0	3	0	0	0	38	1	1	0	2	1	0	2	0	0	0	1	0	0	0	0
OTU_1341	#N/A	0	0	0	0	0	0	0	0	0	0	0	0	0	0	91	0	0	0	0	0	0	0	0	0	0	0	0	0	0	0	0	0	0	0	0	0	0	0	0	0	0	0	0	0	0	0	0	0
OTU_1342	Monothalamids;Monothalamids_X;Monothalamids_XX;Ovammina;Ovammina_opaca;	0	0	0	10	0	0	9	10	6	13	11	7	0	0	2	0	0	0	0	0	0	3	0	0	0	2	5	2	10	0	0	0	1	0	0	5	0	0	9	11	0	7	2	0	0	4	7	0
OTU_1343	#N/A	0	1	0	0	0	0	0	0	0	0	0	0	0	0	0	0	0	0	1	0	0	0	0	0	0	0	0	0	0	1	0	1	0	0	0	0	0	0	0	0	0	0	0	0	0	0	0	0
OTU_1344	Globothalamea;Rotaliida;Globigerinacea;Globigerinita;Globigerinita_glutinata;	0	0	2	6	6	0	1	1	0	9	7	2	0	0	1	0	1	0	0	0	0	3	0	8	10	5	11	0	3	0	0	0	0	1	0	2	0	0	39	5	3	0	0	11	0	0	6	0
OTU_1345	Monothalamids;Monothalamids_X;Monothalamids_XX;Monothalamids_XXX;Monothalamids_XXX_sp.;	0	0	1	2	7	0	6	11	2	17	2	3	0	0	1	0	0	0	0	0	3	0	0	1	6	1	5	4	8	0	0	0	5	0	0	0	0	0	6	5	1	9	1	2	0	6	21	0
OTU_1346	Globothalamea;Rotaliida;Bolivinidae;Bolivina;Bolivina_variabilis;	13	27	5	3	14	0	6	5	14	12	4	2	1	5	10	0	0	3	0	0	17	2	0	2	6	3	4	1	1	7	13	10	0	8	0	0	2	0	2	6	1	5	7	6	0	4	1	21
OTU_1347	Monothalamids;Monothalamids_Clade-E;Monothalamids_Clade-E_X;Psammophaga;Psammophaga_sp.;	0	0	0	0	0	0	0	0	1	0	0	0	0	0	0	0	0	0	0	0	0	0	0	0	0	0	0	0	0	0	0	0	0	0	0	0	0	0	0	0	0	0	0	0	0	0	0	0
OTU_1348	Monothalamids;Monothalamids_Clade-O;Monothalamids_Clade-O_X;Cedhagenia;Cedhagenia_saltatus;	0	0	0	0	0	0	3	6	2	0	0	0	0	0	0	0	0	0	0	0	0	6	0	0	0	0	21	32	26	0	0	0	0	0	0	0	0	0	0	0	0	2	1	2	0	0	0	0
OTU_1349	Monothalamids;Monothalamids_X;Monothalamids_XX;Hemisphaerammina;Hemisphaerammina_bradyi;	0	0	0	0	0	0	0	0	0	0	0	0	0	1	1	0	0	0	0	0	0	0	0	55	5	4	0	0	0	12	0	0	0	0	0	0	0	0	1	0	0	4	5	4	0	0	0	0
OTU_135	Globothalamea;Textulariida;Textulariida_XX;Liebusella;Liebusella_goesi;	53	32	1616	157	120	16	371	311	362	59	94	184	1	14	32	35	59	19	14	51	279	156	25	411	599	390	129	45	49	54	14	47	222	408	117	93	3	4	473	375	540	174	114	116	0	27	38	96
OTU_1350	Monothalamids;Monothalamids_Clade-O;Monothalamids_Clade-O_X;Cedhagenia;Cedhagenia_saltatus;	9	3	5	1	6	0	12	4	12	5	8	4	1	0	0	0	0	0	0	0	0	1	0	0	3	6	9	2	3	2	6	1	0	0	0	1	0	0	5	26	10	4	3	0	0	1	9	0
OTU_1351	#N/A	0	2	0	0	0	0	0	0	0	0	0	0	0	0	0	0	0	33	38	34	0	0	2	0	0	0	0	0	0	0	0	1	0	0	0	0	46	12	0	0	0	0	0	0	44	0	0	1
OTU_1352	Globothalamea;Rotaliida;Rotaliidae;Ammonia;Ammonia_sp.;	0	0	1	1	10	0	7	2	4	2	10	17	0	0	0	0	1	0	0	0	3	1	0	5	9	7	7	3	3	0	0	0	0	1	0	0	0	0	5	13	8	3	6	1	0	7	7	0
OTU_1353	Monothalamids;Monothalamids_X;Monothalamids_XX;Saccamminidae_X;Saccamminidae_X_sp.;	0	0	0	5	4	0	1	7	12	3	1	0	0	2	0	0	0	1	2	3	8	3	108	15	4	2	0	4	5	0	0	7	0	0	0	4	0	1	1	0	1	5	4	7	0	0	0	8
OTU_1354	Monothalamids;Monothalamids_X;Monothalamids_XX;Ovammina;Ovammina_opaca;	0	0	0	3	19	0	1	1	2	3	10	6	0	0	0	10	0	0	0	0	0	2	0	0	10	3	5	2	5	0	0	0	0	1	4	10	0	0	8	13	5	2	0	0	0	3	1	0
OTU_1355	Monothalamids;Monothalamids_X;Monothalamids_XX;Psammosphaera;Psammosphaera_sp.;	0	0	0	0	1	0	0	0	0	0	0	0	0	0	0	0	0	0	0	0	0	0	0	0	0	0	0	0	0	0	0	0	0	0	0	0	0	0	0	0	0	0	1	0	0	0	0	0
OTU_1356	Eukaryota;Opisthokonta;Metazoa;Mollusca;Gastropoda;Heterobranchia;Berthella;Berthella_californica;	0	0	0	0	0	0	0	0	0	0	0	0	0	0	97	0	0	0	0	0	0	0	0	0	0	0	0	0	0	0	0	0	0	0	0	0	0	0	0	0	0	0	0	0	0	0	0	0
OTU_1357	#N/A	0	0	0	0	0	0	0	0	0	0	0	0	0	0	94	0	0	0	0	0	0	0	0	0	0	0	0	0	0	0	0	0	0	0	0	0	0	0	0	0	0	0	0	0	0	0	0	0
OTU_1358	Eukaryota;Opisthokonta;Metazoa;Mollusca;Gastropoda;Heterobranchia;Berthella;Berthella_californica;	0	0	0	0	0	0	0	0	0	0	0	0	0	0	1	0	0	0	0	0	0	0	0	1	5	70	0	0	0	0	0	0	0	0	0	0	0	0	0	0	0	0	0	0	0	0	0	0
OTU_1359	Monothalamids;Monothalamids_X;Monothalamids_XX;Ovammina;Ovammina_opaca;	18	23	4	1	7	0	2	1	6	4	7	5	1	3	6	0	0	5	0	4	3	0	1	2	0	1	4	1	0	46	21	42	0	0	0	2	1	2	6	2	7	2	1	0	3	0	2	24
OTU_136	Monothalamids;Monothalamids_X;Monothalamids_XX;Pelosina;Pelosina_fusiformis;	0	0	0	6	9	1	456	2241	185	88	105	109	1	0	0	5	8	0	0	0	15	79	1	3	5	1	512	165	75	0	0	0	0	0	0	12	0	0	143	175	214	5	15	0	0	5	8	0
OTU_1360	Monothalamids;Monothalamids_Clade-E;Monothalamids_Clade-E_X;Psammophaga;Psammophaga_sp.;	0	0	0	0	0	0	0	2	0	0	0	0	0	0	0	3	3	0	0	0	0	0	0	0	0	1	1	0	0	0	0	0	0	0	0	2	0	0	1	2	1	2	0	0	0	0	0	0
OTU_1361	Monothalamids;Monothalamids_X;Monothalamids_XX;Ovammina;Ovammina_opaca;	0	0	0	10	10	0	0	2	4	1	0	1	0	0	0	0	1	8	7	9	6	81	8	3	0	0	1	0	2	0	0	0	0	0	0	6	0	0	0	0	0	0	2	2	0	0	0	4
OTU_1362	Globothalamea;Rotaliida;Pseudoparrellidae;Epistominella;Epistominella_sp.;	0	0	0	45	0	0	0	4	0	2	0	0	0	0	0	0	0	0	0	0	0	0	0	8	0	1	0	1	0	0	0	0	0	0	0	0	0	0	3	0	0	2	5	0	0	0	0	0
OTU_1363	Monothalamids;Monothalamids_X;Monothalamids_XX;Saccamminidae_X;Saccamminidae_X_sp.;	0	0	0	11	3	0	1	4	4	9	3	0	0	0	0	0	51	0	0	0	0	0	0	0	6	0	1	0	1	0	0	0	35	14	0	0	0	0	6	6	0	4	0	0	0	1	3	0
OTU_1364	Monothalamids;Monothalamids_X;Monothalamids_XX;Psammosphaera;Psammosphaera_sp.;	0	1	0	0	0	0	0	0	0	1	0	0	0	0	0	0	0	0	0	0	0	0	0	0	0	3	0	0	0	1	2	0	0	0	0	0	0	0	0	0	0	0	0	0	0	1	0	4
OTU_1365	Globothalamea;Rotaliida;Rotaliida_X;Rotaliida_XX;Rotaliida_XX_sp.;	0	0	0	3	7	1	0	0	0	0	0	0	0	0	0	0	0	0	0	0	66	4	0	0	0	0	0	0	0	0	0	0	0	0	0	0	0	0	1	0	0	0	0	0	0	0	0	0
OTU_1366	Monothalamids;Monothalamids_Clade-E;Monothalamids_Clade-E_X;Psammophaga;Psammophaga_sp.;	0	0	0	18	1	0	0	0	0	0	0	1	0	0	0	0	0	0	0	0	1	0	0	33	3	1	0	0	0	0	0	0	1	2	0	0	0	0	0	0	0	0	4	2	0	0	0	0
OTU_1367	Globothalamea;Rotaliida;Elphidiidae;Elphidium;Elphidium_asklundi;	0	0	0	0	30	0	0	2	0	0	5	0	0	0	0	0	3	0	0	0	0	18	0	0	1	0	0	1	0	0	0	0	0	4	0	1	0	0	0	0	0	1	1	0	0	0	0	0
OTU_1368	Globothalamea;Rotaliida;Nummulitidae;Nummulites;Nummulites_venosus;	0	0	11	1	2	0	1	0	0	4	10	9	0	0	1	0	0	0	0	0	6	1	0	3	12	2	7	4	4	0	0	0	1	3	0	6	0	0	12	5	2	2	3	2	0	0	1	0
OTU_1369	Globothalamea;Rotaliida;Buliminacea;Bulimina;Bulimina_aculeata;	0	0	0	0	0	0	0	0	0	0	0	0	0	0	0	53	18	0	0	0	0	0	0	0	0	0	0	0	0	0	0	0	0	0	0	0	0	0	0	0	0	0	0	0	0	0	0	0
OTU_137	Globothalamea;Rotaliida;Rotaliidae;Ammonia;Ammonia_aomoriensis;	817	336	572	164	343	0	376	217	240	284	284	227	18	63	108	74	63	44	7	25	464	120	13	128	289	152	231	151	165	126	161	162	36	27	51	78	17	5	296	503	315	158	156	67	33	67	159	544
OTU_1370	Monothalamids;Monothalamids_Clade-C;Astrorhizidae;Rhizammina;Rhizammina_algaeformis;	6	0	18	0	0	0	8	1	1	4	1	0	0	0	0	0	0	0	0	0	0	0	0	1	4	0	7	1	5	0	0	3	0	0	0	0	0	0	7	22	6	2	0	4	0	1	10	6
OTU_1371	Monothalamids;Monothalamids_X;Monothalamids_XX;Marsipella;Marsipella_sp.;	0	0	0	0	0	0	0	0	0	0	1	2	0	0	0	22	18	0	0	0	0	0	0	0	0	0	2	5	26	1	1	0	0	0	0	0	1	0	0	0	0	0	0	0	0	0	0	0
OTU_1372	#N/A	0	0	0	0	0	0	0	0	0	0	0	0	0	0	95	0	0	0	0	0	0	0	0	0	0	0	0	0	0	0	0	0	0	0	0	0	0	0	0	0	0	0	0	0	0	0	0	0
OTU_1373	Eukaryota;Opisthokonta;Metazoa;Mollusca;Gastropoda;Heterobranchia;Berthella;Berthella_californica;	0	0	0	0	0	0	0	0	0	0	0	0	0	0	126	0	0	0	0	0	0	0	0	0	0	0	0	0	0	0	0	0	0	0	0	0	0	0	0	0	0	0	0	0	0	0	0	0
OTU_1374	#N/A	0	0	0	0	0	1	0	0	0	0	0	0	0	0	0	0	0	0	0	0	0	0	0	0	2	55	0	0	0	0	0	0	0	0	0	0	0	0	0	0	7	0	0	0	0	0	0	0
OTU_1375	Monothalamids;Monothalamids_X;Monothalamids_XX;Monothalamids_XXX;Monothalamids_XXX_sp.;	0	0	0	0	0	0	0	2	0	0	0	1	0	0	1	7	0	0	0	0	0	7	0	2	0	2	0	1	1	0	0	0	0	1	10	0	0	0	4	0	4	1	4	1	0	0	0	0
OTU_1376	#N/A	0	0	0	0	0	0	0	0	0	0	0	0	0	0	158	0	0	0	0	0	0	0	0	0	0	0	0	0	0	0	0	0	0	0	0	0	0	0	0	0	0	0	0	0	0	0	0	0
OTU_1377	Globothalamea;Globothalamea_X;Globothalamea_XX;Elphidiella;Elphidiella_groenlandica;	15	10	2	1	0	0	0	1	2	2	19	4	0	0	7	2	2	1	0	0	1	5	0	1	0	3	5	2	2	2	15	7	18	27	2	0	2	0	5	1	2	0	1	1	0	1	1	10
OTU_1378	Monothalamids;Monothalamids_X;Monothalamids_XX;Monothalamids_XXX;Monothalamids_XXX_sp.;	0	0	3	9	0	0	0	0	0	2	0	3	0	0	0	0	0	0	0	0	0	1	0	13	0	1	0	0	0	0	0	0	5	1	7	3	0	0	13	1	5	1	0	0	0	0	3	0
OTU_1379	Globothalamea;Rotaliida;Globigerinacea;Globigerinita;Globigerinita_glutinata;	0	0	0	3	2	0	0	1	0	6	18	23	0	0	0	0	1	0	0	0	1	6	0	1	0	0	30	70	75	0	0	0	2	1	0	0	0	0	1	0	0	0	0	0	0	0	0	0
OTU_138	#N/A	0	0	0	0	0	0	0	0	0	0	0	0	0	0	3458	0	0	0	0	0	0	0	0	0	0	0	0	0	0	0	0	0	0	0	0	0	0	0	0	1	0	0	0	0	0	0	0	0
OTU_1380	Globothalamea;Rotaliida;Stainforthiidae;Stainforthiidae_X;Stainforthiidae_X_sp.;	0	0	0	22	2	0	1	0	0	7	5	4	0	0	0	3	27	0	0	0	0	0	0	99	5	5	4	3	0	0	0	0	29	4	25	3	0	0	11	2	2	2	2	0	0	0	0	0
OTU_1381	Eukaryota;Opisthokonta;Metazoa;Mollusca;Gastropoda;Heterobranchia;Berthella;Berthella_californica;	0	0	0	0	0	0	0	0	0	0	0	0	0	0	113	0	0	0	0	0	0	0	0	0	0	0	0	0	0	0	0	0	0	0	0	0	0	0	0	0	0	0	0	0	0	0	0	0
OTU_1383	#N/A	0	0	0	0	0	0	0	0	0	0	0	0	0	0	139	0	0	0	0	0	0	0	0	0	0	0	0	0	0	0	0	0	0	0	0	0	0	0	0	0	0	0	0	0	0	0	0	0
OTU_1384	Eukaryota;Opisthokonta;Metazoa;Mollusca;Gastropoda;Heterobranchia;Berthella;Berthella_californica;	0	0	0	0	0	0	0	0	0	0	0	0	0	0	1	0	0	0	0	0	0	0	0	0	0	0	0	0	0	0	0	0	0	0	0	0	0	0	0	0	0	0	0	0	0	0	0	0
OTU_1385	Monothalamids;Monothalamids_X;Monothalamids_XX;Vellaria;Vellaria_pellucidus;	0	0	0	0	1	0	0	0	1	1	0	0	0	0	0	0	0	0	0	0	0	1	0	0	0	0	0	0	0	0	0	0	1	0	0	0	0	0	0	0	0	0	0	1	0	1	0	0
OTU_1386	Globothalamea;Textulariida;Textulariida_XX;Liebusella;Liebusella_goesi;	0	0	0	0	0	0	6	1	1	1	2	2	0	0	0	2	7	0	0	0	0	0	9	2	4	1	0	18	19	0	0	0	0	0	0	0	0	0	1	0	1	2	1	17	0	0	0	0
OTU_1387	Globothalamea;Rotaliida;Rotaliida_X;Eggerella;Eggerella_sp.;	0	0	0	2	1	0	15	4	1	6	0	1	0	0	0	0	0	0	0	0	15	23	0	2	12	0	96	12	4	0	0	0	2	0	1	9	0	0	1	5	0	60	58	4	0	5	3	0
OTU_139	Monothalamids;Monothalamids_X;Monothalamids_XX;Notodendrodes;Notodendrodes_hyalinosphaira;	0	0	74	275	533	25	114	149	29	131	159	108	0	0	1161	0	11	0	0	0	420	112	0	228	485	577	214	83	54	0	0	0	7	0	29	50	0	0	170	100	90	336	92	65	0	73	41	0
OTU_1390	Eukaryota;Opisthokonta;Metazoa;Mollusca;Gastropoda;Heterobranchia;Berthella;Berthella_californica;	0	0	0	0	30	0	0	0	0	0	0	0	0	0	0	0	0	0	0	0	0	0	0	0	22	0	0	0	0	0	0	0	0	0	0	0	0	0	0	5	0	0	0	0	0	0	0	0
OTU_1391	#N/A	0	0	0	0	0	0	0	0	0	0	0	0	0	0	0	0	0	17	34	22	0	1	15	0	0	0	0	0	0	0	2	0	0	0	0	0	21	9	0	0	0	0	0	0	60	0	0	0
OTU_1392	Globothalamea;Textulariida;Spiroplectamminacea;Spiroplectammina;Spiroplectammina_sp.;	0	0	3	0	0	0	2	9	0	1	0	0	0	0	0	12	40	0	0	0	0	0	0	0	0	0	0	3	1	0	0	2	3	47	2	0	0	0	0	1	2	0	0	0	0	0	0	1
OTU_1393	Monothalamids;Monothalamids_X;Monothalamids_XX;Saccamminidae_X;Saccamminidae_X_sp.;	0	0	0	2	1	0	0	0	1	3	0	1	0	0	0	3	0	0	0	0	0	0	0	0	0	0	0	0	1	0	0	0	2	4	5	1	0	0	2	0	0	0	0	2	0	0	0	0
OTU_1394	Globothalamea;Rotaliida;Bolivinidae;Bolivina;Bolivina_skagerrakensis;	0	0	0	0	0	0	0	0	4	4	2	0	0	0	0	0	25	0	0	0	0	0	0	3	6	0	2	0	3	0	0	0	31	0	0	0	0	0	1	10	0	0	1	0	0	0	0	0
OTU_1395	Monothalamids;Monothalamids_X;Monothalamids_XX;Allogromiina;Allogromiina_sp.;	0	0	0	1	0	0	0	0	0	0	0	0	0	0	0	0	0	0	0	0	0	0	0	0	0	0	0	1	0	0	0	0	0	0	0	0	0	0	0	1	0	0	0	0	0	0	1	0
OTU_1396	Globothalamea;Rotaliida;Rosalidae;Rosalina;Rosalina_sp.;	0	0	0	5	0	0	0	0	0	7	0	0	0	0	0	0	0	0	0	0	0	0	0	64	0	0	0	0	0	0	0	0	0	0	0	0	0	0	8	0	0	0	0	0	0	0	0	0
OTU_1397	Globothalamea;Rotaliida;Rotaliidae;Ammonia;Ammonia_catesbyana;	0	0	3	6	26	0	3	1	6	9	9	1	0	0	0	0	0	0	0	0	8	1	0	2	13	1	12	4	4	0	0	0	0	0	0	3	0	0	5	15	6	4	2	1	0	0	1	0
OTU_1398	Monothalamids;Monothalamids_X;Monothalamids_XX;Vellaria;Vellaria_sp.;	28	39	2	0	0	0	1	1	0	3	6	1	0	2	4	0	1	4	0	1	0	0	1	2	0	3	1	1	1	12	14	19	3	12	0	2	1	0	5	1	3	0	1	1	0	1	0	23
OTU_1399	#N/A	0	0	0	0	0	0	0	0	0	0	0	0	0	0	87	0	0	0	0	0	0	0	0	0	0	0	0	0	0	0	0	0	0	0	0	0	0	0	0	0	0	0	0	0	0	0	0	0
OTU_14	#N/A	0	19	0	0	0	0	0	0	0	0	0	0	0	7	0	0	0	6422	11872	7529	0	0	2794	0	0	0	0	0	0	1	47	138	0	0	0	0	5132	4232	0	0	0	0	0	0	3012	0	0	23
OTU_140	Globothalamea;Rotaliida;Rotaliidae;Ammonia;Ammonia_sp.;	0	0	120	252	490	1	455	229	230	424	786	482	0	0	58	29	39	0	0	0	341	129	0	377	506	410	430	209	190	0	0	0	116	116	170	265	0	0	602	588	409	292	335	117	0	89	204	0
OTU_1400	Globothalamea;Rotaliida;Rotaliidae;Ammonia;Ammonia_catesbyana;	0	0	9	8	28	0	3	2	2	14	10	5	0	0	0	0	0	0	0	0	9	3	0	8	15	13	12	2	5	0	0	0	0	0	0	5	0	0	39	15	5	3	5	3	0	0	2	0
OTU_1401	Globothalamea;Textulariida;Textulariacea;Textularia;Textularia_sagittula;	0	0	0	1	0	0	1	1	109	2	1	1	0	0	0	0	0	0	0	0	0	2	0	0	0	0	6	1	20	0	0	0	0	0	0	0	0	0	0	0	0	0	0	16	0	0	0	0
OTU_1402	Globothalamea;Rotaliida;Bolivinidae;Bolivina;Bolivina_variabilis;	0	0	0	0	0	0	0	0	0	0	0	0	0	0	0	0	0	0	0	0	0	0	0	0	0	0	0	0	0	0	0	0	1	0	0	0	0	0	0	0	0	0	0	0	0	0	0	0
OTU_1403	Globothalamea;Rotaliida;Nummulitidae;Operculina;Operculina_ammonoides;	0	0	2	3	15	0	1	0	3	6	9	6	0	0	3	0	1	0	0	0	4	1	0	3	8	8	5	1	3	0	0	0	8	0	0	2	0	0	5	4	5	4	1	0	0	0	0	0
OTU_1404	Globothalamea;Rotaliida;Nonionidae;Cibicidoides;Cibicidoides_variabilis;	0	0	5	2	4	0	4	2	0	2	4	3	0	0	3	0	0	0	0	0	14	2	0	2	2	5	2	1	0	0	0	0	11	0	5	13	0	0	4	2	2	0	3	0	0	0	0	0
OTU_1405	Globothalamea;Rotaliida;Elphidiidae;Elphidium;Elphidium_excavatum;	0	0	0	6	11	0	0	0	0	38	25	95	0	0	0	0	0	0	0	0	0	0	0	6	3	6	0	1	1	0	0	0	0	1	0	0	0	0	8	5	9	0	1	1	0	0	0	0
OTU_1406	Monothalamids;Monothalamids_X;Monothalamids_XX;Monothalamids_XXX;Monothalamids_XXX_sp.;	0	0	1	0	1	0	2	1	0	0	0	6	0	0	0	0	1	0	0	0	1	0	0	2	3	5	0	1	0	0	0	0	4	0	0	0	0	0	1	4	9	1	1	0	0	0	0	0
OTU_1407	Globothalamea;Rotaliida;Rotaliidae;Ammonia;Ammonia_sp.;	0	0	0	0	2	0	0	0	0	0	0	0	0	0	0	0	0	0	0	0	0	0	0	0	0	0	0	0	0	0	0	0	0	0	0	0	0	0	0	1	0	0	0	0	0	0	0	0
OTU_1408	Globothalamea;Textulariida;Spiroplectamminacea;Spiroplectammina;Spiroplectammina_sp.;	0	0	2	0	0	0	0	10	1	0	0	0	0	0	0	0	24	0	0	0	0	0	0	0	0	0	0	5	1	0	0	0	0	47	0	0	0	0	0	0	0	0	2	0	0	0	0	0
OTU_1409	Monothalamids;Monothalamids_X;Monothalamids_XX;Ovammina;Ovammina_opaca;	23	16	0	1	0	0	4	4	4	1	2	3	0	0	2	0	0	0	0	0	0	0	1	0	0	0	4	4	2	12	39	24	1	0	0	0	0	0	2	4	0	1	0	1	0	2	4	22
OTU_141	Globothalamea;Rotaliida;Buliminacea;Buliminella;Buliminella_tenuata;	6	7	330	161	263	2	20	98	137	24	31	9	0	6	38	212	500	1	9	9	124	1563	11	17	76	17	30	23	10	61	3	6	44	55	105	22	1	1	7	14	19	15	28	11	1	5	7	11
OTU_1410	#N/A	0	0	0	0	0	0	0	0	0	0	0	0	0	0	121	0	0	0	0	0	0	0	0	0	0	0	0	0	0	0	0	0	0	0	0	0	0	0	0	0	0	0	0	0	0	0	0	0
OTU_1411	Eukaryota;Opisthokonta;Metazoa;Mollusca;Gastropoda;Heterobranchia;Berthella;Berthella_californica;	0	0	0	0	2	1	0	0	0	0	0	0	0	0	0	0	0	0	0	0	0	0	0	0	0	0	0	0	0	0	0	0	0	0	0	0	0	0	0	0	0	0	0	0	0	0	0	0
OTU_1412	Monothalamids;Monothalamids_Clade-E;Monothalamids_Clade-E_X;Psammophaga;Psammophaga_sp.;	8	0	1	2	11	0	21	11	14	3	1	0	0	0	7	3	1	17	10	11	12	3	4	4	4	2	15	1	3	1	1	7	0	2	0	6	3	14	4	21	7	3	13	3	0	10	5	3
OTU_1413	Globothalamea;Rotaliida;Rotaliida_X;Rotaliida_XX;Rotaliida_XX_sp.;	0	0	0	0	0	0	1	1	10	0	0	0	0	0	0	0	0	0	0	0	0	0	0	0	0	0	0	0	4	0	0	0	0	0	0	0	0	0	0	0	0	0	1	0	0	0	0	0
OTU_1414	Foraminifera_X;Foraminifera_XX;Foraminifera_XXX;Allogromida;Allogromida_sp.;	0	0	0	3	0	0	0	0	0	1	0	0	0	0	0	26	0	0	0	0	0	0	0	0	3	0	0	1	0	0	0	0	1	0	2	0	0	0	6	1	0	0	0	0	0	0	0	0
OTU_1415	Globothalamea;Rotaliida;Globigerinacea;Globigerinita;Globigerinita_glutinata;	0	0	1	1	0	0	15	10	9	1	4	2	0	0	0	2	0	0	0	0	0	0	0	0	11	3	1	1	0	0	0	0	0	0	0	0	0	0	6	10	6	3	3	0	0	1	3	0
OTU_1416	#N/A	0	0	0	0	0	0	0	0	0	0	0	0	0	0	81	0	0	0	0	0	0	0	0	0	0	0	0	0	0	0	0	0	0	0	0	0	0	0	0	0	0	0	0	0	0	0	0	0
OTU_1417	Monothalamids;Monothalamids_X;Monothalamids_XX;Monothalamids_XXX;Monothalamids_XXX_sp.;	0	0	1	0	0	0	1	9	5	8	5	12	0	0	2	0	0	0	0	0	5	0	0	1	6	0	3	4	9	0	2	0	8	0	0	0	0	0	6	12	0	1	1	1	0	6	6	0
OTU_1418	Globothalamea;Rotaliida;Rotaliidae;Pararotalia;Pararotalia_nipponica;	0	0	0	0	0	0	0	2	0	2	0	0	0	0	0	0	55	0	0	0	0	0	0	2	0	0	0	1	0	0	0	0	0	0	0	0	0	0	20	0	0	0	2	0	0	0	5	0
OTU_1419	Foraminifera_X;Foraminifera_XX;Foraminifera_XXX;Foraminifera_XXXX;Foraminifera_XXXX_sp.;	58	47	80	47	139	0	167	68	82	79	109	93	2	0	79	16	12	3	0	5	191	36	2	43	62	84	104	46	72	50	72	58	95	66	64	14	2	2	122	173	108	42	72	40	9	32	40	52
OTU_142	Globothalamea;Textulariida;Textulariida_XX;Liebusella;Liebusella_goesi;	0	0	1148	130	145	15	147	36	75	68	92	78	0	0	5	7	28	0	0	0	104	49	0	284	613	188	52	17	17	0	0	0	10	248	86	57	0	0	173	188	229	46	43	25	0	10	11	0
OTU_1420	Eukaryota;Opisthokonta;Metazoa;Mollusca;Gastropoda;Heterobranchia;Berthella;Berthella_californica;	0	0	0	0	0	0	0	0	0	0	0	0	0	0	170	0	0	0	0	0	0	0	0	0	0	0	0	0	0	0	0	0	0	0	0	0	0	0	0	0	0	0	0	0	0	0	0	0
OTU_1421	#N/A	0	0	0	0	0	0	0	0	0	0	0	0	0	0	110	0	0	0	0	0	0	0	0	0	0	0	0	0	0	0	0	0	0	0	0	0	0	0	0	0	0	0	0	0	0	0	0	0
OTU_1422	Monothalamids;Monothalamids_X;Monothalamids_XX;Saccamminidae_X;Saccamminidae_X_sp.;	0	0	3	5	0	0	4	2	0	6	0	3	0	0	0	0	0	0	0	0	0	0	0	0	3	6	4	5	2	0	0	0	13	11	0	2	0	0	16	1	1	2	2	0	0	1	3	0
OTU_1423	#N/A	5	0	1	3	0	0	0	1	0	0	0	9	3	6	0	0	0	2	5	0	1	3	9	3	2	9	0	0	0	3	0	3	0	0	0	29	0	0	7	3	2	0	1	0	7	0	0	7
OTU_1424	Eukaryota;Opisthokonta;Metazoa;Mollusca;Gastropoda;Heterobranchia;Berthella;Berthella_californica;	0	0	0	0	0	68	0	0	0	0	0	0	0	0	0	0	0	0	0	0	0	0	0	0	0	11	0	0	0	0	0	0	0	0	0	0	0	0	0	0	3	0	0	0	0	0	0	0
OTU_1425	Monothalamids;Monothalamids_X;Monothalamids_XX;Psammosphaera;Psammosphaera_sp.;	0	0	1	3	3	0	0	4	0	1	5	3	0	0	1	20	16	0	0	0	0	3	0	1	3	2	1	0	1	0	0	0	0	0	0	0	0	0	0	1	3	1	2	0	0	0	0	0
OTU_1426	Globothalamea;Rotaliida;Rotaliida_X;Rotaliida_XX;Rotaliida_XX_sp.;	52	2	3	0	0	0	11	6	5	1	12	2	1	8	0	0	1	1	0	1	2	0	0	3	3	1	3	1	4	2	0	0	1	0	0	16	0	14	3	9	3	3	6	3	0	1	3	5
OTU_1427	Monothalamids;Monothalamids_X;Monothalamids_XX;Monothalamids_XXX;Monothalamids_XXX_sp.;	0	0	0	0	0	0	0	0	0	0	0	0	0	0	0	0	0	0	0	0	1	0	0	0	0	0	0	0	0	0	0	0	1	0	0	0	0	0	0	0	0	0	0	0	0	0	0	0
OTU_1428	Monothalamids;Monothalamids_Clade-E;Monothalamids_Clade-E_X;Psammophaga;Psammophaga_sp.;	0	0	1	4	1	0	0	0	0	2	0	0	0	0	0	5	16	0	0	0	0	0	0	2	0	0	0	0	0	0	0	0	0	4	33	0	0	0	1	0	0	0	0	0	0	0	0	0
OTU_1429	Globothalamea;Rotaliida;Discorbacea;Glabratellina;Glabratellina_sp.;	65	6	3	3	4	0	0	0	3	4	5	4	0	12	6	0	0	1	0	1	0	0	0	0	1	2	3	4	4	6	12	7	8	3	17	3	0	0	5	0	1	3	0	1	0	0	0	12
OTU_143	#N/A	0	1	0	0	0	0	0	0	0	0	0	0	0	0	0	0	0	6	2	0	0	0	0	0	0	0	0	0	0	0	0	0	0	0	0	0	0	0	0	0	0	0	0	0	0	0	0	0
OTU_1430	Monothalamids;Monothalamids_X;Monothalamids_XX;Hippocrepina;Hippocrepina_indivisa;	0	0	3	3	8	0	1	0	0	0	0	0	0	0	0	0	0	1	2	2	60	4	4	0	3	0	0	1	0	0	0	0	0	0	0	1	0	0	0	0	0	0	0	0	0	0	0	0
OTU_1431	Globothalamea;Rotaliida;Rotaliidae;Ammonia;Ammonia_sp.;	0	0	0	0	0	0	0	0	0	0	0	2	0	0	0	0	0	0	0	0	0	0	0	12	12	4	1	0	1	0	0	0	0	0	0	0	0	0	0	0	0	31	56	2	0	0	0	0
OTU_1432	Monothalamids;Monothalamids_X;Monothalamids_XX;Monothalamids_XXX;Monothalamids_XXX_sp.;	4	6	0	0	0	0	5	1	1	1	1	0	0	0	0	0	0	0	0	0	0	0	0	1	2	3	1	0	0	0	1	0	10	5	9	8	0	0	7	4	4	2	1	1	0	2	6	0
OTU_1433	Monothalamids;Monothalamids_X;Monothalamids_XX;Crithionina;Crithionina_granum;	0	0	0	6	2	0	2	4	4	4	1	0	0	0	0	0	7	0	0	0	8	6	0	4	4	0	1	1	1	0	0	0	0	0	0	0	0	0	1	1	0	3	1	0	0	0	0	0
OTU_1434	Monothalamids;Monothalamids_Clade-E;Monothalamids_Clade-E_X;Psammophaga;Psammophaga_sp.;	0	0	0	0	0	0	0	0	0	0	2	0	0	0	0	0	0	0	0	0	0	0	0	0	0	0	0	0	19	0	0	0	0	0	0	0	0	0	0	0	0	0	0	0	0	0	0	0
OTU_1435	Globothalamea;Rotaliida;Pseudoparrellidae;Epistominella;Epistominella_sp.;	0	0	2	3	4	0	3	0	0	13	14	7	0	0	2	0	0	0	0	0	4	0	0	2	3	0	11	0	0	0	0	0	3	26	0	11	0	0	2	2	2	6	1	3	0	4	2	0
OTU_1436	Globothalamea;Rotaliida;Nonionidae;Pullenia;Pullenia_subcarinata;	0	1	0	0	9	2	2	2	0	9	2	3	0	0	2	1	2	0	0	0	20	1	0	1	6	1	0	0	4	1	0	5	12	1	6	0	0	0	1	3	0	2	1	0	0	0	1	3
OTU_1437	Monothalamids;Monothalamids_Clade-O;Monothalamids_Clade-O_X;Cedhagenia;Cedhagenia_saltatus;	0	0	0	2	6	0	0	0	0	2	2	2	0	0	0	0	0	0	0	0	0	0	0	5	29	6	0	0	0	0	0	0	0	0	0	0	0	0	2	9	1	1	0	0	0	0	0	0
OTU_1438	Eukaryota;Opisthokonta;Metazoa;Mollusca;Gastropoda;Heterobranchia;Berthella;Berthella_californica;	0	0	0	0	0	0	0	0	0	0	0	0	0	0	115	0	0	0	0	0	0	0	0	0	0	0	0	0	0	0	0	0	0	0	0	0	0	0	0	0	0	0	0	0	0	0	0	0
OTU_1439	Monothalamids;Monothalamids_X;Monothalamids_XX;Saccamminidae_X;Saccamminidae_X_sp.;	0	0	0	0	0	0	0	0	0	0	0	0	0	0	0	0	0	1	0	0	0	1	0	0	0	0	0	0	0	0	0	0	0	0	0	0	0	0	0	0	0	0	0	0	0	0	0	0
OTU_144	Globothalamea;Rotaliida;Chilostomellacea;Chilostomella;Chilostomella_ovoidea;	17	14	1	0	2	0	1	2	0	5	2	4	0	4	0	0	1	1	6	1	0	3	5	1	0	1	1	6	18	13	10	6	0	0	0	2	0	0	0	0	0	2	0	0	198	8	17	9
OTU_1440	Globothalamea;Rotaliida;Chilostomellacea;Chilostomella;Chilostomella_ovoidea;	0	0	0	0	0	0	0	0	0	0	0	0	0	0	0	11	22	0	0	0	0	0	0	0	1	0	0	0	0	0	0	0	7	71	5	0	0	0	0	0	0	0	0	0	0	0	0	0
OTU_1441	Monothalamids;Monothalamids_Clade-I;Monothalamids_Clade-I_X;Arnoldiellina;Arnoldiellina_fluorescens;	0	0	0	0	0	0	0	0	0	0	0	0	0	0	0	0	0	0	0	0	0	0	0	0	2	0	0	0	0	0	0	0	0	56	3	0	0	0	0	0	0	0	0	0	0	0	0	0
OTU_1442	Globothalamea;Rotaliida;Bolivinidae;Bolivina;Bolivina_skagerrakensis;	0	0	0	0	0	0	0	0	0	0	0	0	0	0	0	39	103	0	0	0	0	0	0	0	0	0	0	0	0	0	0	0	0	0	0	0	0	0	0	0	0	0	0	0	0	0	0	0
OTU_1443	Monothalamids;Monothalamids_X;Monothalamids_XX;Saccamminidae_X;Saccamminidae_X_sp.;	4	17	0	0	0	0	0	0	1	1	1	1	0	0	0	0	2	2	1	0	0	0	0	0	0	2	2	1	0	0	0	0	9	13	0	5	1	0	1	2	3	1	2	0	0	2	0	2
OTU_1444	Monothalamids;Monothalamids_X;Monothalamids_XX;Monothalamids_XXX;Monothalamids_XXX_sp.;	0	0	0	0	0	0	0	0	0	0	0	0	0	0	0	0	14	0	0	0	0	0	0	0	0	0	0	0	0	0	0	0	1	4	30	0	0	0	0	0	0	0	2	0	0	0	0	0
OTU_1445	Monothalamids;Monothalamids_X;Monothalamids_XX;Vellaria;Vellaria_pellucidus;	0	0	2	0	1	0	0	0	0	2	12	5	0	0	0	1	1	0	0	0	0	0	0	4	30	1	2	21	2	0	0	0	2	10	0	0	0	0	0	0	0	3	3	1	0	0	0	0
OTU_1446	Globothalamea;Rotaliida;Bolivinidae;Bolivina;Bolivina_skagerrakensis;	0	0	0	0	0	0	0	0	0	0	0	0	0	0	0	4	7	0	0	0	0	1	0	0	0	0	0	0	0	0	0	0	0	0	0	0	0	0	0	0	0	0	0	0	0	0	0	0
OTU_1447	Monothalamids;Monothalamids_X;Monothalamids_XX;Tinogullmia;Tinogullmia_sp.;	0	0	0	0	1	0	11	15	0	0	0	0	0	0	0	0	0	0	0	0	10	2	0	0	0	0	12	3	1	0	0	0	0	0	0	0	0	0	0	1	0	4	3	2	0	0	0	0
OTU_1448	Globothalamea;Rotaliida;Pseudoparrellidae;Epistominella;Epistominella_sp.;	0	0	0	0	1	0	0	4	0	0	0	0	0	0	0	0	0	0	0	0	0	83	0	0	0	0	0	11	0	0	0	0	0	0	0	0	0	0	0	0	0	0	6	0	0	0	0	0
OTU_1449	#N/A	0	0	0	0	0	0	0	0	0	0	0	0	0	0	73	0	0	0	0	0	0	0	0	0	0	0	0	0	0	0	0	0	0	0	0	0	0	0	0	0	0	0	0	0	0	0	0	0
OTU_145	Globothalamea;Rotaliida;Elphidiidae;Elphidium;Elphidium_frigidum;	23	29	207	1431	205	0	12	8	26	14	6	7	0	2	24	10	7	8	394	6	429	85	4	29	7	1	12	2	4	90	34	366	34	58	608	215	10	11	25	19	12	5	0	5	18	4	6	13
OTU_1450	Monothalamids;Monothalamids_X;Monothalamids_XX;Allogromiina;Allogromiina_sp.;	0	0	2	0	4	0	3	6	1	0	0	0	0	0	0	0	0	0	0	0	24	55	0	0	0	0	2	8	0	0	0	0	0	0	3	57	0	0	0	0	0	1	6	2	0	0	0	0
OTU_1451	Globothalamea;Rotaliida;Rosalidae;Rosalina;Rosalina_sp.;	0	0	6	0	20	4	7	0	3	0	4	4	0	0	3	0	0	0	0	0	48	0	0	0	4	4	2	0	0	0	0	0	2	0	13	7	0	0	0	0	4	10	1	0	0	0	0	0
OTU_1452	Globothalamea;Rotaliida;Nummulitidae;Nummulites;Nummulites_venosus;	2	9	22	1	2	0	0	2	4	3	11	5	0	0	4	0	0	5	0	1	8	0	0	2	2	5	8	2	10	13	9	6	0	1	0	0	0	0	9	5	7	0	9	2	0	0	0	12
OTU_1454	#N/A	9	19	0	0	0	0	0	0	0	0	0	0	2	0	0	0	0	1	7	1	0	0	0	0	0	0	0	0	0	26	1	11	0	0	0	1	0	0	0	0	0	0	0	0	0	0	0	2
OTU_1455	#N/A	0	2	0	0	0	0	0	0	0	0	0	0	0	1	0	0	0	26	61	58	0	0	3	0	0	0	0	0	0	0	0	0	0	0	0	0	30	11	0	0	0	0	0	0	64	0	0	1
OTU_1456	Foraminifera_X;Foraminifera_XX;Foraminifera_XXX;Allogromida;Allogromida_sp.;	0	0	0	0	0	0	0	0	0	0	0	0	0	0	0	19	11	0	0	0	0	0	1	0	1	0	0	0	0	0	0	0	0	0	0	0	0	1	3	0	0	0	0	0	0	0	2	0
OTU_1457	Globothalamea;Rotaliida;Nonionidae;Pullenia;Pullenia_subcarinata;	0	0	0	0	0	0	0	0	0	0	0	0	0	0	0	0	0	0	0	0	2	0	0	0	1	0	0	0	0	0	0	0	0	0	0	0	0	0	0	0	0	0	0	0	0	0	0	0
OTU_1458	Globothalamea;Rotaliida;Pseudoparrellidae;Epistominella;Epistominella_sp.;	7	3	0	0	1	0	2	0	7	1	3	1	8	1	0	54	98	0	2	3	0	0	12	12	6	6	1	0	1	4	4	3	93	25	19	1	3	0	4	6	4	1	0	1	3	0	0	2
OTU_1459	Eukaryota;Opisthokonta;Metazoa;Mollusca;Gastropoda;Heterobranchia;Berthella;Berthella_californica;	0	0	0	0	0	0	0	0	0	0	0	0	0	0	210	0	0	0	0	0	0	0	0	0	0	0	0	0	0	0	0	0	0	0	0	0	0	0	0	0	0	0	0	0	0	0	0	0
OTU_146	Globothalamea;Rotaliida;Elphidiidae;Elphidium;Elphidium_margaritaceum;	0	0	0	241	192	0	33	7	19	264	179	165	0	0	0	1	4	0	0	0	16	3	0	275	169	71	139	18	97	0	0	0	16	2	0	1	0	0	1003	646	592	25	2	10	0	40	187	0
OTU_1460	Monothalamids;Monothalamids_Clade-I;Monothalamids_Clade-I_X;Allogromia;Allogromia_sp.;	0	0	0	0	0	0	23	11	7	5	4	7	0	0	0	0	0	0	0	0	0	0	0	0	0	0	4	9	2	0	0	0	0	0	0	0	0	0	8	7	13	0	1	0	0	0	0	0
OTU_1461	Monothalamids;Monothalamids_X;Monothalamids_XX;Monothalamids_XXX;Monothalamids_XXX_sp.;	0	0	0	0	0	0	0	0	0	0	0	0	0	0	0	0	0	0	0	0	0	0	0	0	0	0	1	0	0	0	0	0	38	0	0	0	0	0	0	0	0	0	0	0	0	0	0	0
OTU_1462	Monothalamids;Monothalamids_X;Monothalamids_XX;Monothalamids_XXX;Monothalamids_XXX_sp.;	0	0	0	0	11	0	13	2	2	3	4	12	0	0	0	0	0	0	0	0	4	0	0	0	6	6	9	0	0	0	0	0	0	2	0	0	0	0	1	9	3	8	0	0	0	1	2	0
OTU_1463	Eukaryota;Opisthokonta;Metazoa;Mollusca;Gastropoda;Heterobranchia;Berthella;Berthella_californica;	0	0	0	0	1	59	0	0	0	0	0	0	0	0	0	0	0	0	0	0	0	0	0	0	0	2	0	0	0	0	0	0	0	0	0	0	0	0	0	0	2	0	0	0	0	0	0	0
OTU_1464	#N/A	0	0	0	0	0	0	0	0	0	0	0	0	0	0	77	0	0	0	0	0	0	0	0	0	0	0	0	0	0	0	0	0	0	0	0	0	0	0	0	0	0	0	0	0	0	0	0	0
OTU_1465	Eukaryota;Opisthokonta;Metazoa;Mollusca;Gastropoda;Heterobranchia;Berthella;Berthella_californica;	0	0	0	0	0	0	0	0	0	0	0	0	0	0	349	0	0	0	0	0	0	0	0	0	0	0	0	0	0	0	0	0	0	0	0	0	0	0	0	0	0	0	0	0	0	0	0	0
OTU_1466	Foraminifera_X;Foraminifera_XX;Foraminifera_XXX;Foraminifera_XXXX;Foraminifera_XXXX_sp.;	0	0	1	0	0	0	0	0	0	0	0	1	0	2	0	2	8	2	3	0	0	0	0	0	0	0	1	2	1	26	17	14	0	0	0	0	1	0	1	0	0	0	0	0	0	0	0	2
OTU_1467	#N/A	0	0	3	0	0	0	7	0	0	0	1	0	0	0	0	1	0	0	0	0	0	0	0	0	1	0	0	0	0	0	0	0	2	0	5	43	0	0	0	0	0	0	0	0	0	0	0	0
OTU_1468	#N/A	0	0	0	0	48	3	0	0	0	0	0	0	0	0	2	0	0	0	0	0	0	0	0	0	16	1	0	0	0	0	0	0	0	0	0	0	0	0	0	4	0	0	0	0	0	0	0	0
OTU_1469	Foraminifera_X;Foraminifera_XX;Foraminifera_XXX;Foraminifera_XXXX;Foraminifera_XXXX_sp.;	1	1	0	0	0	0	1	0	0	0	0	0	0	0	0	0	0	3	1	0	0	1	0	2	3	0	0	0	0	1	3	0	0	0	0	0	0	0	1	1	0	0	1	0	1	0	0	0
OTU_147	Monothalamids;Monothalamids_Clade-E;Monothalamids_Clade-E_X;Psammophaga;Psammophaga_sp.;	6	3	1	50	33	0	247	185	134	64	75	69	0	48	3	459	437	8	2	0	10	19	1	64	49	246	71	193	86	10	1	8	76	18	1008	4	1	0	130	114	120	44	50	33	0	8	35	38
OTU_1470	#N/A	28	7	0	0	0	0	0	0	0	0	1	0	0	0	0	2	0	1	4	1	1	3	0	0	0	0	0	1	1	10	2	2	0	0	2	11	0	0	0	1	0	0	0	0	3	0	0	6
OTU_1471	#N/A	2	9	1	5	0	0	5	4	22	3	1	1	2	10	5	2	0	2	0	1	0	0	3	0	2	7	1	1	3	0	3	3	0	1	0	5	1	1	5	3	4	2	2	5	0	1	5	2
OTU_1472	Monothalamids;Monothalamids_X;Monothalamids_XX;Monothalamids_XXX;Monothalamids_XXX_sp.;	7	9	0	2	0	0	2	0	0	2	6	3	0	0	2	0	1	0	0	0	0	1	1	0	0	3	4	1	1	5	7	8	0	8	0	0	0	1	5	6	0	3	0	0	0	1	3	10
OTU_1473	#N/A	0	0	0	0	0	0	4	0	0	0	0	0	0	0	0	0	0	0	0	0	14	0	0	0	0	0	0	0	0	0	0	0	0	0	3	42	0	0	1	0	0	1	0	0	0	0	0	0
OTU_1474	Globothalamea;Rotaliida;Pseudoparrellidae;Epistominella;Epistominella_sp.;	29	4	0	0	0	0	0	0	0	0	0	0	0	12	0	0	0	0	0	0	0	0	0	0	1	0	1	0	0	1	0	0	0	0	0	1	0	0	0	0	0	0	0	0	0	0	0	1
OTU_1475	Globothalamea;Rotaliida;Globigerinacea;Globigerinita;Globigerinita_uvula;	0	0	0	21	15	1	6	7	7	30	23	5	0	0	15	0	1	0	0	0	4	0	0	26	15	10	33	3	14	0	0	0	0	1	0	1	0	0	109	27	1	9	5	4	0	21	10	0
OTU_1476	Monothalamids;Monothalamids_X;Monothalamids_XX;Monothalamids_XXX;Monothalamids_XXX_sp.;	0	0	0	3	3	0	0	0	0	3	0	8	0	0	0	0	0	0	0	0	0	0	0	2	0	0	0	0	0	0	0	0	18	0	6	3	0	0	19	0	4	0	0	2	0	0	0	0
OTU_1477	Eukaryota;Opisthokonta;Metazoa;Mollusca;Gastropoda;Heterobranchia;Berthella;Berthella_californica;	0	0	0	0	0	0	0	0	0	0	0	0	0	0	187	0	0	0	0	0	0	0	0	0	0	0	0	0	0	0	0	0	0	0	0	0	0	0	0	0	0	0	0	0	0	0	0	0
OTU_1478	Monothalamids;Monothalamids_Clade-E;Monothalamids_Clade-E_X;Psammophaga;Psammophaga_sp.;	0	0	0	2	8	0	0	0	0	0	0	0	0	0	2	3	8	0	0	0	27	0	1	21	2	14	0	0	0	0	0	0	0	0	0	0	0	0	0	0	1	4	2	4	0	0	0	0
OTU_1479	Globothalamea;Rotaliida;Heterohelicacea;Gallitellia;Gallitellia_vivans;	0	0	0	0	0	0	39	3	3	0	1	1	0	0	1	0	0	0	0	0	0	0	0	0	0	0	0	0	3	2	0	0	1	7	0	11	0	0	2	4	4	0	0	0	0	0	0	0
OTU_148	Globothalamea;Rotaliida;Elphidiidae;Elphidium;Elphidium_excavatum;	0	0	0	0	0	0	0	0	0	0	0	0	0	0	0	1	1	0	0	0	0	0	0	0	0	0	1	1	0	0	0	0	1	0	0	0	0	0	0	0	0	0	0	0	0	2	1	0
OTU_1480	Globothalamea;Textulariida;Eggerellidae;Eggerelloides;Eggerelloides_scaber;	0	0	3	0	39	0	3	0	1	1	11	2	0	0	1	0	0	0	0	0	0	0	0	0	4	6	8	1	3	0	0	0	7	0	0	6	0	0	0	3	2	3	0	0	0	2	0	0
OTU_1481	#N/A	0	0	0	0	0	0	0	0	0	0	0	0	0	0	0	0	0	18	21	13	0	0	0	0	0	0	0	0	0	0	0	0	0	0	0	0	9	8	0	0	0	0	0	0	0	0	0	0
OTU_1482	#N/A	0	0	0	0	0	0	0	0	0	0	0	0	0	0	113	0	0	0	0	0	0	0	0	0	0	0	0	0	0	0	0	0	0	0	0	0	0	0	0	0	0	0	0	0	0	0	0	0
OTU_1483	Monothalamids;Monothalamids_Clade-BM;Bathysiphonidae;Micrometula;Micrometula_hyalostriata;	0	0	0	0	0	0	0	0	0	0	0	0	0	0	0	8	19	0	0	0	0	0	0	0	0	0	0	0	0	0	0	0	36	2	24	0	0	0	0	0	0	0	0	0	0	0	0	0
OTU_1484	Globothalamea;Rotaliida;Stainforthiidae;Stainforthiidae_X;Stainforthiidae_X_sp.;	0	0	0	0	0	0	0	0	0	0	0	0	0	0	0	2	2	0	0	0	0	0	0	0	0	0	0	0	0	0	0	0	0	0	0	0	0	0	0	0	0	0	0	0	0	0	0	0
OTU_1485	Eukaryota;Opisthokonta;Metazoa;Mollusca;Gastropoda;Heterobranchia;Berthella;Berthella_californica;	0	0	0	0	0	24	0	0	0	0	0	0	0	0	0	0	0	0	0	0	0	0	0	0	0	31	0	0	0	0	0	0	0	0	0	0	0	0	0	0	12	0	0	0	0	0	0	0
OTU_1486	Globothalamea;Rotaliida;Bolivinidae;Bolivina;Bolivina_spathulata;	0	0	0	0	0	0	0	0	0	0	0	0	0	0	0	59	0	0	0	0	0	0	0	0	0	0	0	0	0	0	0	0	0	0	0	0	0	0	0	0	0	0	0	0	0	0	0	0
OTU_1487	#N/A	0	0	0	0	0	1	0	0	0	0	0	0	0	0	0	0	0	0	0	0	0	0	0	0	0	1	0	0	0	0	0	0	0	0	0	0	0	0	0	0	0	0	0	0	0	0	0	0
OTU_1488	Monothalamids;Monothalamids_X;Monothalamids_XX;Ovammina;Ovammina_opaca;	0	0	1	7	24	0	3	0	5	4	6	8	0	0	0	0	0	0	0	0	5	0	0	3	7	9	4	0	0	0	0	0	0	0	0	7	0	0	8	11	13	1	2	0	0	5	2	0
OTU_1489	#N/A	0	0	0	0	0	0	1	0	0	0	0	0	0	0	0	0	0	0	0	0	0	0	0	0	0	0	0	0	0	0	0	0	0	1	0	54	0	0	0	0	0	0	0	0	0	0	0	0
OTU_149	Globothalamea;Rotaliida;Rotaliidae;Ammonia;Ammonia_sp.;	2	5	97	103	205	0	408	294	277	260	623	546	1	1	81	37	32	2	1	1	254	94	0	180	284	302	344	257	219	6	5	6	93	82	73	69	1	1	440	448	349	195	282	148	0	81	162	18
OTU_1490	#N/A	0	0	0	1	0	0	25	10	12	0	0	0	1	2	0	4	2	0	1	0	0	0	0	0	0	0	0	0	0	0	0	0	0	1	0	0	0	0	14	1	5	0	0	0	0	0	0	0
OTU_1491	#N/A	0	0	0	0	0	0	0	0	0	0	0	0	0	0	73	0	0	0	0	0	0	0	0	0	0	0	0	0	0	0	0	0	0	0	0	0	0	0	0	0	0	0	0	0	0	0	0	0
OTU_1492	#N/A	0	0	0	0	0	0	0	0	0	0	0	0	0	0	137	0	0	0	0	0	0	0	0	0	0	0	0	0	0	0	0	0	0	0	0	0	0	0	0	0	0	0	0	0	0	0	0	0
OTU_1493	Monothalamids;Monothalamids_X;Monothalamids_XX;Conqueria;Conqueria_laevis;	0	0	0	0	0	0	0	0	0	0	0	0	0	0	0	0	0	0	0	0	0	0	0	0	0	0	1	0	0	0	0	0	1	0	46	0	0	0	0	0	0	0	0	4	0	0	0	0
OTU_1494	Monothalamids;Monothalamids_X;Monothalamids_XX;Ovammina;Ovammina_opaca;	0	1	1	1	1	0	7	7	11	4	0	2	0	0	1	0	1	0	1	0	1	7	0	0	4	1	15	18	22	1	0	0	2	0	0	5	0	0	0	4	5	5	3	0	0	0	1	0
OTU_1495	Monothalamids;Monothalamids_Clade-E;Monothalamids_Clade-E_X;Psammophaga;Psammophaga_sp.;	0	0	0	27	0	0	0	0	0	3	0	1	0	0	0	0	0	0	0	0	0	0	0	38	0	0	0	0	0	0	0	0	0	2	0	0	0	0	1	1	0	0	0	0	0	0	0	0
OTU_1496	#N/A	0	0	0	0	0	0	0	0	0	0	0	0	0	0	185	0	0	0	0	0	0	0	0	0	0	0	0	0	0	0	0	0	0	0	0	0	0	0	0	0	0	0	0	0	0	0	0	0
OTU_1497	#N/A	0	0	0	0	0	0	0	0	0	0	0	0	0	0	62	0	0	0	0	0	0	0	0	0	0	0	0	0	0	0	0	0	0	0	0	0	0	0	0	0	0	0	0	0	0	0	0	0
OTU_1498	Eukaryota;Opisthokonta;Metazoa;Mollusca;Gastropoda;Heterobranchia;Berthella;Berthella_californica;	0	0	0	0	0	0	0	0	0	0	0	0	0	0	102	0	0	0	0	0	0	0	0	0	0	0	0	0	0	0	0	0	0	0	0	0	0	0	0	0	0	0	0	0	0	0	0	0
OTU_15	Monothalamids;Monothalamids_X;Monothalamids_XX;Monothalamids_XXX;Monothalamids_XXX_sp.;	3504	4579	15	11	22	1	15	3	7	9	7	6	1	39	8	1	6	436	157	187	10	12	349	7	13	4	5	9	14	5519	2880	6710	5	1	5	3	214	181	7	13	10	3	7	4	147	2	7	5529
OTU_150	Globothalamea;Rotaliida;Elphidiidae;Elphidium;Elphidium_margaritaceum;	0	0	0	10	18	0	406	318	345	154	167	135	0	0	0	0	6	0	0	0	2	5	0	13	9	4	261	89	212	0	0	0	23	3	1	1	0	0	1438	1019	1112	2	0	2	0	96	188	0
OTU_1500	Monothalamids;Monothalamids_Clade-E;Monothalamids_Clade-E_X;Psammophaga;Psammophaga_sapela;	0	0	0	0	0	0	0	0	0	0	0	0	0	0	0	0	0	0	0	0	0	0	0	0	0	0	0	0	0	0	0	0	1	4	54	0	0	0	0	0	0	0	0	0	0	0	0	0
OTU_1501	Eukaryota;Opisthokonta;Metazoa;Mollusca;Gastropoda;Heterobranchia;Berthella;Berthella_californica;	0	0	0	0	1	1	0	0	0	0	0	0	0	0	0	0	0	0	0	0	0	0	0	0	9	60	0	0	0	0	0	0	0	0	0	0	0	0	0	0	2	0	0	0	0	0	0	0
OTU_1502	#N/A	0	0	0	0	0	0	0	0	0	0	0	0	0	0	101	0	0	0	0	0	0	0	0	0	0	0	0	0	0	0	0	0	0	0	0	0	0	0	0	0	0	0	0	0	0	0	0	0
OTU_1503	Eukaryota;Opisthokonta;Metazoa;Mollusca;Gastropoda;Heterobranchia;Berthella;Berthella_californica;	0	0	0	0	0	0	0	0	0	0	0	0	0	0	70	0	0	0	0	0	0	0	0	0	0	0	0	0	0	0	0	0	0	0	0	0	0	0	0	0	0	0	0	0	0	0	0	0
OTU_1504	Eukaryota;Opisthokonta;Metazoa;Mollusca;Gastropoda;Heterobranchia;Berthella;Berthella_californica;	0	0	0	0	0	0	0	0	0	0	0	0	0	0	63	0	0	0	0	0	0	0	0	0	0	0	0	0	0	0	0	0	0	0	0	0	0	0	0	0	0	0	0	0	0	0	0	0
OTU_1505	#N/A	0	0	0	1	0	0	0	0	0	0	0	0	0	0	128	0	0	0	0	0	0	0	0	0	0	0	0	0	0	0	0	0	0	0	0	0	0	0	0	0	0	0	0	0	0	0	0	0
OTU_1506	#N/A	0	0	0	0	0	0	0	0	0	0	0	0	0	0	99	0	0	0	0	0	0	0	0	0	0	0	0	0	0	0	0	0	0	0	0	0	0	0	0	0	0	0	0	0	0	0	0	0
OTU_1507	Monothalamids;Monothalamids_X;Monothalamids_XX;Monothalamids_XXX;Monothalamids_XXX_sp.;	13	14	0	0	0	0	0	0	1	0	0	0	0	2	0	0	0	4	3	5	0	0	0	0	0	0	0	0	0	11	5	8	4	0	0	0	4	1	0	0	0	0	0	0	0	0	0	0
OTU_1508	#N/A	0	0	0	0	0	0	0	0	0	0	0	0	0	0	0	0	0	1	2	0	0	0	1	0	0	0	0	0	0	0	0	0	0	0	0	0	0	0	0	0	0	0	0	0	0	0	0	0
OTU_1509	Globothalamea;Rotaliida;Bolivinacea;Streptochilus;Streptochilus_sp.;	0	0	0	1	4	2	0	0	2	3	13	3	0	0	0	0	0	0	0	0	0	0	0	1	2	1	0	0	8	0	0	0	0	0	6	0	0	0	11	12	6	0	0	1	0	0	6	0
OTU_151	Monothalamids;Monothalamids_X;Monothalamids_XX;Toxisarcon;Toxisarcon_sp.;	0	0	2	2	2	1	3	1	0	5	2	8	0	0	1	2	1	0	0	0	2	0	0	6	2	4	4	6	0	0	0	0	5	3	9	4	0	0	11	4	10	2	6	1	0	4	5	0
OTU_1510	Eukaryota;Opisthokonta;Metazoa;Mollusca;Gastropoda;Heterobranchia;Berthella;Berthella_californica;	0	0	0	0	2	13	0	0	0	0	0	0	0	0	16	0	0	0	0	0	0	0	0	0	1	35	0	0	0	0	0	0	0	0	0	0	0	0	0	19	440	0	0	0	0	0	0	0
OTU_1511	Globothalamea;Textulariida;Reophacidae;Reophax;Reophax_sp.;	1	4	0	0	0	0	0	0	0	0	0	0	1	0	0	28	69	1	0	0	0	0	0	0	0	0	0	0	0	3	1	0	73	7	11	0	0	0	0	0	0	0	0	1	2	0	0	5
OTU_1512	#N/A	0	1	0	0	0	0	0	0	0	0	0	0	0	0	0	0	0	13	21	20	0	0	1	0	0	0	0	0	0	0	0	1	0	0	0	0	8	2	0	0	0	0	0	0	9	0	0	2
OTU_1513	#N/A	0	0	0	0	0	0	0	0	0	0	0	0	0	0	78	0	0	0	0	0	0	0	0	0	0	0	0	0	0	0	0	0	0	0	0	0	0	0	0	0	0	0	0	0	0	0	0	0
OTU_1514	Globothalamea;Rotaliida;Cassidulinidae;Glandulina;Glandulina_antarctica;	0	0	0	0	0	0	0	0	0	0	0	0	0	0	0	0	0	0	0	0	0	0	0	0	0	0	0	0	0	0	0	0	0	0	0	0	0	0	0	1	0	0	0	0	0	0	0	0
OTU_1515	#N/A	0	0	0	0	0	0	0	0	0	0	0	0	0	0	117	0	0	0	0	0	0	0	0	0	0	0	0	0	0	0	0	0	0	0	0	0	0	0	0	0	0	0	0	0	0	0	0	0
OTU_1516	Globothalamea;Rotaliida;Discorbacea;Glabratella;Glabratella_milletti;	33	1	0	0	0	0	0	0	0	0	0	0	0	9	0	0	0	0	0	0	0	0	2	1	1	0	0	0	0	7	0	0	0	0	0	12	0	3	0	0	0	0	0	2	0	0	0	1
OTU_1517	#N/A	0	0	0	0	0	0	0	0	0	0	0	0	0	0	89	0	0	0	0	0	0	0	0	0	0	0	0	0	0	0	0	0	0	0	0	0	0	0	0	0	0	0	0	0	0	0	0	0
OTU_1518	Monothalamids;Monothalamids_X;Monothalamids_XX;Cylindrogullmia;Cylindrogullmia_alba;	0	0	3	0	0	0	2	0	2	4	0	3	0	0	1	0	12	0	0	0	1	0	0	3	1	1	0	0	0	0	0	0	12	0	11	3	0	0	2	1	0	3	0	0	0	0	0	0
OTU_1519	Monothalamids;Monothalamids_X;Monothalamids_XX;Vellaria;Vellaria_sp.;	0	0	3	2	14	0	3	4	9	6	2	7	0	0	2	0	0	0	0	0	10	1	0	1	2	6	4	0	0	0	0	0	0	2	0	6	0	0	2	8	5	3	6	5	0	9	0	0
OTU_152	Monothalamids;Monothalamids_X;Monothalamids_XX;Allogromiina;Allogromiina_sp.;	0	0	139	104	620	119	416	187	331	191	231	501	0	0	77	0	25	0	0	0	480	65	0	109	269	415	254	60	152	0	0	0	56	15	57	203	0	0	189	413	424	285	159	160	0	80	112	0
OTU_1520	Monothalamids;Monothalamids_Clade-E;Monothalamids_Clade-E_X;Psammophaga;Psammophaga_sp.;	0	0	0	0	0	0	0	0	1	0	1	0	0	0	0	10	63	0	0	0	0	0	0	0	0	0	0	1	0	0	0	0	0	0	0	0	0	0	0	0	0	0	0	0	0	0	0	0
OTU_1521	Monothalamids;Monothalamids_X;Monothalamids_XX;Monothalamids_XXX;Monothalamids_XXX_sp.;	0	3	0	0	0	0	0	0	0	0	0	0	3	0	0	9	20	0	0	0	0	0	0	1	0	0	0	0	0	0	0	0	1	11	29	0	0	0	0	0	0	0	1	0	0	0	0	5
OTU_1522	Eukaryota;Opisthokonta;Metazoa;Mollusca;Gastropoda;Heterobranchia;Berthella;Berthella_californica;	0	0	0	0	0	0	0	0	0	0	0	0	0	0	95	0	0	0	0	0	0	0	0	0	0	0	0	0	0	0	0	0	0	0	0	0	0	0	0	0	0	0	0	0	0	0	0	0
OTU_1523	Monothalamids;Monothalamids_X;Monothalamids_XX;Pelosina;Pelosina_sp.;	0	0	4	2	0	0	3	3	0	1	0	1	0	0	0	11	9	0	0	0	2	2	0	4	1	6	0	0	0	0	0	0	36	16	26	2	0	0	2	0	1	1	1	0	0	0	0	0
OTU_1524	Monothalamids;Monothalamids_X;Monothalamids_XX;Hemisphaerammina;Hemisphaerammina_bradyi;	7	25	1	10	17	7	0	0	0	0	0	0	0	0	15	0	0	5	0	0	43	3	0	0	0	1	1	0	4	12	6	18	6	0	0	2	2	0	3	3	0	4	0	0	0	2	6	21
OTU_1525	Globothalamea;Textulariida;Trochamminidae;Trochammina;Trochammina_sp.;	0	0	0	0	0	0	0	1	0	0	0	0	0	0	0	0	0	0	0	0	0	0	0	0	0	0	0	0	0	0	0	0	0	0	0	0	0	0	0	0	0	0	0	0	0	0	0	0
OTU_1526	#N/A	8	0	0	0	11	0	2	0	0	1	9	1	0	20	0	0	3	3	3	0	1	1	0	1	38	1	1	0	6	0	0	0	2	9	2	10	2	0	2	29	0	2	0	0	0	0	3	1
OTU_1527	#N/A	0	0	1	0	0	0	0	0	0	0	0	18	0	0	0	0	0	0	0	0	0	0	0	0	0	0	0	79	1	0	0	0	0	0	0	0	0	0	0	0	0	0	0	0	0	0	0	0
OTU_1528	Globothalamea;Rotaliida;Discorbacea;Glabratellina;Glabratellina_sp.;	3	11	14	1	4	0	4	5	5	6	3	9	0	0	2	0	0	0	0	0	9	0	0	0	0	3	5	3	3	1	0	4	0	0	0	0	0	0	9	18	3	0	1	1	0	1	6	6
OTU_1529	Monothalamids;Monothalamids_X;Monothalamids_XX;Ovammina;Ovammina_opaca;	0	0	0	5	9	0	1	0	3	9	21	4	0	0	0	0	0	0	0	0	1	2	0	4	5	2	7	0	4	0	0	0	2	0	0	0	0	0	7	23	10	2	0	0	0	2	12	0
OTU_153	Globothalamea;Textulariida;Textulariida_XX;Liebusella;Liebusella_goesi;	0	0	15	18	28	2	123	195	89	37	20	13	0	0	0	25	81	0	0	0	74	139	0	110	166	34	89	217	100	0	0	0	48	25	23	3	0	0	16	21	18	746	1303	583	0	10	6	0
OTU_1530	Monothalamids;Monothalamids_Clade-I;Monothalamids_Clade-I_X;Allogromia;Allogromia_crystallifera;	0	0	0	0	0	0	0	0	0	0	1	0	0	0	0	0	1	0	0	0	0	0	0	0	0	0	0	0	0	0	0	0	0	0	0	0	0	0	0	0	0	0	0	0	0	0	0	0
OTU_1531	Globothalamea;Rotaliida;Nonionidae;Cibicidoides;Cibicidoides_refulgens;	0	0	0	3	0	0	0	0	0	4	7	4	0	0	0	0	0	0	0	0	1	4	0	0	1	0	4	54	50	0	0	0	0	0	0	0	0	0	0	0	0	1	0	0	10	20	130	0
OTU_1532	Globothalamea;Rotaliida;Elphidiidae;Elphidium;Elphidium_excavatum;	0	0	0	1	2	0	0	0	0	1	2	0	0	0	0	6	5	0	0	0	0	1	0	0	0	0	1	2	0	0	0	0	13	2	0	0	0	0	0	0	0	0	0	0	50	45	75	0
OTU_1533	Monothalamids;CMonothalamids_Clade-B;Monothalamids_Clade-B_X;Bowseria;Bowseria_arctowskii;	0	0	0	0	12	0	0	0	0	0	7	0	0	0	0	0	0	0	0	0	0	0	0	0	71	0	0	0	0	0	0	0	0	0	0	0	0	0	0	8	0	0	0	1	0	0	0	0
OTU_1534	#N/A	0	0	0	0	0	0	0	0	0	0	0	0	0	0	0	0	0	26	39	56	0	0	0	0	0	0	0	0	0	0	1	3	0	0	0	0	37	7	0	0	0	0	0	0	0	0	0	0
OTU_1535	Monothalamids;Monothalamids_X;Monothalamids_XX;Ovammina;Ovammina_opaca;	0	0	6	5	6	0	4	4	3	23	11	1	0	0	3	0	1	0	0	0	0	1	0	0	6	6	3	2	0	0	0	0	2	3	0	7	0	0	5	8	7	4	4	0	0	2	3	0
OTU_1536	Globothalamea;Rotaliida;Rosalidae;Rosalina;Rosalina_sp.;	5	2	0	0	0	0	0	0	0	0	0	0	0	0	0	21	43	0	0	0	1	0	16	0	0	0	0	0	0	0	0	2	0	0	0	0	0	0	0	0	0	0	0	1	0	0	0	0
OTU_1537	Globothalamea;Rotaliida;Bolivinidae;Bolivina;Bolivina_spathulata;	0	29	0	6	8	0	0	1	0	0	0	0	0	0	0	0	0	0	0	0	1	44	0	0	0	0	0	0	0	0	1	0	0	0	0	0	0	0	0	1	0	0	0	0	0	0	0	0
OTU_1538	Eukaryota;Opisthokonta;Metazoa;Mollusca;Gastropoda;Heterobranchia;Berthella;Berthella_californica;	0	0	0	0	5	102	0	0	0	0	0	0	0	0	0	0	0	0	0	0	0	0	0	0	0	8	0	0	0	0	0	0	0	0	0	0	0	0	0	0	1	0	0	0	0	0	0	0
OTU_1539	Monothalamids;Monothalamids_X;Monothalamids_XX;Crithionina;Crithionina_granum;	0	0	0	3	3	0	0	0	5	0	1	0	0	0	0	2	5	0	0	0	6	8	0	5	2	1	0	0	1	0	0	0	0	0	0	2	0	0	1	1	1	1	1	2	0	0	0	0
OTU_154	Monothalamids;Monothalamids_X;Monothalamids_XX;Saccamminidae_X;Saccamminidae_X_sp.;	0	0	0	119	8	0	246	218	195	70	75	26	0	0	25	0	1584	0	0	0	1	49	0	0	6	34	143	65	56	0	0	0	35	129	0	13	0	0	56	29	0	67	44	1	0	8	7	0
OTU_1540	Monothalamids;Monothalamids_Clade-E;Monothalamids_Clade-E_X;Psammophaga;Psammophaga_sp.;	0	0	0	0	0	0	0	2	0	0	0	0	0	0	0	0	0	0	0	0	0	0	0	0	0	1	0	0	0	0	0	0	0	0	0	0	0	0	0	0	0	0	0	0	0	0	0	0
OTU_1541	#N/A	0	0	0	0	0	0	0	0	0	0	0	0	0	0	0	0	0	15	15	14	0	2	1	0	0	0	0	0	0	0	0	2	0	0	0	1	11	4	0	0	0	0	0	0	14	0	0	0
OTU_1542	Globothalamea;Rotaliida;Elphidiidae;Elphidium;Elphidium_asklundi;	0	0	0	4	5	0	2	0	1	0	6	2	0	0	0	6	3	0	0	0	2	32	0	0	2	4	1	1	1	0	0	0	1	14	0	1	0	0	4	1	3	1	4	0	0	1	1	0
OTU_1543	Monothalamids;Monothalamids_X;Monothalamids_XX;Saccamminidae_X;Saccamminidae_X_sp.;	2	0	1	1	3	0	1	1	2	2	0	2	0	1	0	8	4	2	0	1	2	3	2	1	0	2	0	1	0	0	1	0	14	3	9	7	0	0	1	4	2	1	0	1	0	2	0	0
OTU_1544	Monothalamids;Monothalamids_X;Monothalamids_XX;Monothalamids_XXX;Monothalamids_XXX_sp.;	0	0	0	0	0	0	1	2	2	1	0	5	0	0	0	0	0	0	0	0	0	0	0	0	0	0	2	1	0	0	0	0	14	0	16	2	0	0	10	1	1	0	0	1	0	0	0	0
OTU_1545	Monothalamids;Monothalamids_X;Monothalamids_XX;Pelosina;Pelosina_sp.;	0	0	2	0	1	0	4	5	1	0	2	4	0	0	0	6	8	0	0	0	1	3	0	0	6	0	0	0	0	0	0	0	16	14	19	1	0	0	0	1	2	0	1	1	0	0	0	0
OTU_1546	Globothalamea;Rotaliida;Discorbacea;Glabratellina;Glabratellina_sp.;	0	0	0	4	17	0	9	2	1	4	12	3	0	0	0	0	0	0	0	0	9	2	0	5	7	6	2	1	7	0	0	0	0	3	9	7	0	0	4	18	2	2	3	3	0	4	5	0
OTU_1547	#N/A	0	0	0	0	0	0	0	0	0	0	0	0	0	0	195	0	0	0	0	0	0	0	0	0	0	0	0	0	0	0	0	0	0	0	0	0	0	0	0	0	0	0	0	0	0	0	0	0
OTU_1548	Monothalamids;Monothalamids_Clade-I;Monothalamids_Clade-I_X;Allogromia;Allogromia_sp.;	0	0	0	0	0	0	0	0	0	0	0	0	0	0	0	0	1	0	0	0	0	0	0	5	13	17	0	0	0	0	0	0	0	0	0	0	0	0	0	0	1	8	8	4	0	0	0	0
OTU_1549	#N/A	0	0	0	0	0	0	0	0	0	0	0	0	0	0	61	0	0	0	0	0	0	0	0	0	0	0	0	0	0	0	0	0	0	0	0	0	0	0	0	0	0	0	0	0	0	0	0	0
OTU_155	Globothalamea;Rotaliida;Rotaliidae;Ammonia;Ammonia_aomoriensis;	0	0	365	198	412	0	286	153	148	287	298	160	0	0	141	40	31	0	0	0	337	108	0	231	384	155	211	105	138	0	0	0	23	16	27	68	0	0	277	434	209	156	166	88	0	90	201	0
OTU_1550	Globothalamea;Rotaliida;Pseudoparrellidae;Epistominella;Epistominella_sp.;	0	0	0	0	0	0	0	0	0	0	0	0	0	0	0	0	0	0	0	0	0	0	0	0	0	0	0	0	0	0	0	0	1	0	0	0	0	0	0	0	0	0	0	0	0	0	0	0
OTU_1551	Globothalamea;Rotaliida;Heterohelicacea;Gallitellia;Gallitellia_vivans;	0	0	0	0	0	0	2	0	17	0	0	0	0	0	0	0	0	0	0	0	0	0	0	0	1	0	5	0	21	0	0	0	0	0	0	8	0	0	0	3	0	1	0	20	0	0	0	0
OTU_1552	Monothalamids;Monothalamids_X;Monothalamids_XX;Monothalamids_XXX;Monothalamids_XXX_sp.;	0	0	0	0	0	0	0	0	0	0	0	0	0	0	0	0	0	0	12	0	0	0	0	0	0	0	0	0	0	0	0	0	0	0	0	0	0	2	0	0	0	0	0	0	0	0	0	0
OTU_1553	#N/A	0	0	0	0	0	0	0	0	0	0	0	0	0	0	58	0	0	0	0	0	0	0	0	0	0	0	0	0	0	0	0	0	0	0	0	0	0	0	0	0	0	0	0	0	0	0	0	0
OTU_1554	Globothalamea;Rotaliida;Rotaliidae;Pararotalia;Pararotalia_nipponica;	0	0	0	0	0	0	0	0	0	0	0	0	0	0	0	20	43	0	0	0	0	0	0	0	0	0	0	0	0	0	0	0	0	0	0	0	0	0	0	0	0	0	0	0	0	0	0	0
OTU_1556	Globothalamea;Rotaliida;Rotaliida_X;Rotaliida_XX;Rotaliida_XX_sp.;	0	0	0	0	0	0	1	0	2	0	0	0	0	0	0	0	0	0	0	0	0	0	0	0	0	0	0	0	0	0	0	0	0	0	0	0	0	0	1	0	0	0	0	0	0	0	0	0
OTU_1557	Globothalamea;Rotaliida;Pseudoparrellidae;Epistominella;Epistominella_sp.;	3	0	0	0	0	0	1	6	0	1	2	1	0	2	0	0	0	0	0	0	0	0	0	4	1	3	3	0	3	0	1	0	0	0	0	0	0	0	4	1	0	16	13	0	0	0	0	0
OTU_1558	Eukaryota;Opisthokonta;Metazoa;Mollusca;Gastropoda;Heterobranchia;Berthella;Berthella_californica;	0	0	0	0	0	0	0	0	0	0	0	0	0	0	5	0	0	0	0	0	0	0	0	0	0	0	0	0	0	0	0	0	0	0	0	0	0	0	0	0	0	0	0	0	0	0	0	0
OTU_1559	Globothalamea;Rotaliida;Rotaliidae;Ammonia;Ammonia_aomoriensis;	0	0	1	5	7	0	12	3	8	4	11	8	0	0	0	0	0	0	0	0	6	8	0	5	6	17	8	0	5	0	0	0	0	2	0	0	0	0	4	13	14	6	1	5	0	0	8	0
OTU_156	Foraminifera_X;Foraminifera_XX;Foraminifera_XXX;Allogromida;Allogromida_sp.;	0	0	33	61	20	5	64	60	97	20	19	21	0	0	10	398	300	0	0	0	33	13	0	53	49	125	16	9	16	0	0	0	1114	297	448	28	0	0	13	7	22	5	15	14	0	0	2	0
OTU_1560	#N/A	0	0	0	0	0	0	0	0	0	0	0	0	0	0	40	0	0	0	0	0	0	0	0	0	0	0	0	0	0	0	0	0	0	0	0	0	0	0	0	0	0	0	0	0	0	0	0	0
OTU_1561	Eukaryota;Opisthokonta;Metazoa;Mollusca;Gastropoda;Heterobranchia;Berthella;Berthella_californica;	0	0	0	0	0	0	0	0	0	0	0	0	0	0	11	0	0	0	0	0	0	0	0	0	0	0	0	0	0	0	0	0	0	0	0	0	0	0	0	0	0	0	0	0	0	0	0	0
OTU_1562	Monothalamids;Monothalamids_X;Monothalamids_XX;Monothalamids_XXX;Monothalamids_XXX_sp.;	0	0	2	2	44	0	2	3	1	4	2	9	0	0	4	0	0	0	0	0	1	2	0	1	7	5	0	0	0	0	0	0	0	0	0	15	0	0	4	3	2	2	0	0	0	0	1	0
OTU_1563	#N/A	0	0	0	0	3	0	2	0	1	0	4	0	0	0	0	0	0	0	0	0	0	2	0	0	0	0	3	0	2	0	0	0	0	0	0	0	0	0	6	39	1	0	0	0	0	0	9	9
OTU_1564	#N/A	0	0	0	0	0	0	0	0	0	0	0	0	0	0	82	0	0	0	0	0	0	0	0	0	0	0	0	0	0	0	0	0	0	0	0	0	0	0	0	0	0	0	0	0	0	0	0	0
OTU_1565	Monothalamids;Monothalamids_X;Monothalamids_XX;Hemisphaerammina;Hemisphaerammina_bradyi;	0	0	0	1	2	0	9	54	1	0	0	3	0	0	0	0	0	0	0	0	0	11	0	2	1	0	11	2	2	0	0	0	0	0	0	0	0	0	2	4	7	0	1	0	0	0	1	0
OTU_1566	Globothalamea;Rotaliida;Globigerinacea;Globigerinita;Globigerinita_glutinata;	3	10	1	1	0	0	3	4	1	3	2	9	0	0	0	0	1	0	0	0	1	2	0	2	9	3	6	0	2	0	0	0	0	1	0	1	0	1	36	10	2	1	2	12	0	0	3	0
OTU_1567	Eukaryota;Opisthokonta;Metazoa;Mollusca;Gastropoda;Heterobranchia;Berthella;Berthella_californica;	0	0	0	0	0	48	0	0	0	0	0	0	0	0	0	0	0	0	0	0	0	0	0	0	0	26	0	0	0	0	0	0	0	0	0	0	0	0	0	0	25	0	0	0	0	0	0	0
OTU_1568	Monothalamids;Monothalamids_X;Monothalamids_XX;Monothalamids_XXX;Monothalamids_XXX_sp.;	1	0	0	0	1	0	0	0	0	0	0	0	0	0	0	0	0	0	0	0	0	0	0	0	1	1	0	0	0	1	0	0	0	0	0	0	0	0	0	0	0	7	3	0	0	0	0	0
OTU_1569	Globothalamea;Rotaliida;Rosalidae;Rosalina;Rosalina_sp.;	0	0	4	0	10	0	11	0	5	5	2	14	0	0	0	4	0	0	0	0	10	0	0	1	2	6	5	0	1	0	0	0	0	0	0	0	0	0	2	6	14	12	1	1	0	6	3	0
OTU_157	Monothalamids;Monothalamids_X;Monothalamids_XX;Saccamminidae_X;Saccamminidae_X_sp.;	54	73	3	123	7	0	263	279	264	72	81	47	552	3	12	6	1489	24	17	13	3	45	19	0	2	38	80	33	45	346	270	249	44	117	0	20	8	4	66	80	3	16	12	0	1	4	11	255
OTU_1570	Globothalamea;Rotaliida;Nummulitidae;Operculina;Operculina_ammonoides;	0	0	0	0	0	0	1	0	0	0	0	0	0	0	0	0	0	0	0	0	0	0	0	0	0	0	0	0	0	0	0	0	0	0	0	0	0	0	0	0	0	0	0	0	0	0	0	0
OTU_1571	Globothalamea;Rotaliida;Rotaliidae;Ammonia;Ammonia_sp.;	0	0	0	5	6	0	13	10	10	13	11	6	0	0	0	0	0	0	0	0	6	3	0	13	7	8	9	1	6	0	0	0	1	1	6	1	0	0	11	7	8	3	5	0	0	0	4	0
OTU_1572	Globothalamea;Rotaliida;Rotaliida_X;Rotaliida_XX;Rotaliida_XX_sp.;	0	0	0	4	3	0	0	0	0	5	1	0	0	0	0	20	0	0	0	0	0	0	0	5	3	0	3	0	0	0	0	0	0	0	1	0	0	0	22	5	0	0	0	0	0	1	0	0
OTU_1573	Monothalamids;Monothalamids_X;Monothalamids_XX;Monothalamids_XXX;Monothalamids_XXX_sp.;	2	0	0	0	0	0	0	0	0	0	0	0	0	0	0	0	2	0	0	0	0	0	0	3	6	0	0	0	0	0	0	0	4	15	8	0	0	0	0	0	0	0	0	0	0	0	0	0
OTU_1575	Monothalamids;Monothalamids_X;Monothalamids_XX;Monothalamids_XXX;Monothalamids_XXX_sp.;	0	0	0	0	0	0	4	0	2	0	0	0	0	0	0	0	0	0	0	0	1	1	0	0	0	0	24	12	16	0	0	0	0	0	0	0	0	0	0	0	0	3	0	0	0	0	0	0
OTU_1576	Globothalamea;Rotaliida;Rotaliidae;Ammonia;Ammonia_sp.;	0	0	0	0	0	0	0	0	0	0	0	0	0	0	0	1	0	0	0	0	0	0	0	0	0	0	0	0	0	0	0	0	0	0	0	0	0	0	0	0	0	0	0	0	0	0	0	0
OTU_1577	#N/A	0	0	0	0	0	0	0	0	0	0	0	0	0	0	95	0	0	0	0	0	0	0	0	0	0	0	0	0	0	0	0	0	0	0	0	0	0	0	0	0	0	0	0	0	0	0	0	0
OTU_1578	#N/A	0	0	0	0	0	0	0	0	0	0	0	0	0	0	115	0	0	0	0	0	0	0	0	0	0	0	0	0	0	0	0	0	0	0	0	0	0	0	0	0	0	0	0	0	0	0	0	0
OTU_1579	Globothalamea;Rotaliida;Globigerinacea;Globigerinita;Globigerinita_glutinata;	0	0	0	0	0	0	0	0	0	0	0	0	0	0	0	0	0	0	0	0	0	0	0	0	0	0	0	1	0	0	0	0	0	0	0	0	0	0	0	0	0	0	0	0	0	0	0	0
OTU_158	Foraminifera_X;Foraminifera_XX;Foraminifera_XXX;Foraminifera_XXXX;Foraminifera_XXXX_sp.;	0	0	42	43	66	0	104	30	71	20	34	156	0	0	33	105	5	0	0	0	383	79	0	125	143	29	79	153	22	0	0	0	366	311	331	72	0	0	79	45	40	116	93	27	0	26	5	0
OTU_1580	Eukaryota;Opisthokonta;Metazoa;Mollusca;Gastropoda;Heterobranchia;Berthella;Berthella_californica;	0	0	0	0	0	0	0	0	0	0	0	0	0	0	65	0	0	0	0	0	0	0	0	0	0	0	0	0	0	0	0	0	0	0	0	0	0	0	0	0	0	0	0	0	0	0	0	0
OTU_1581	#N/A	0	0	0	0	0	62	0	0	0	0	0	0	0	0	0	0	0	0	0	0	0	0	0	0	0	2	0	0	0	0	0	0	0	0	0	0	0	0	0	0	1	0	0	0	0	0	0	0
OTU_1582	Globothalamea;Rotaliida;Rotaliida_X;Rotaliida_XX;Rotaliida_XX_sp.;	40	0	0	1	0	0	0	0	0	0	0	0	0	0	0	0	0	0	0	3	0	0	0	0	0	0	0	0	1	2	0	1	0	0	0	13	0	9	0	2	0	0	0	0	0	0	1	2
OTU_1583	Globothalamea;Rotaliida;Chilostomellacea;Chilostomella;Chilostomella_ovoidea;	0	0	0	0	0	0	0	1	0	0	0	0	0	0	0	0	3	0	0	0	0	0	0	0	4	0	0	1	0	0	0	0	0	1	7	0	0	0	0	0	0	0	0	0	0	0	0	0
OTU_1584	#N/A	0	0	0	0	0	0	0	0	0	0	0	0	0	0	121	0	0	0	0	0	0	0	0	0	0	0	0	0	0	0	0	0	0	0	0	0	0	0	0	0	0	0	0	0	0	0	0	0
OTU_1585	#N/A	0	0	0	0	0	0	0	0	0	0	0	0	0	0	75	0	0	0	0	0	0	0	0	0	0	0	0	0	0	0	0	0	0	0	0	0	0	0	0	0	0	0	0	0	0	0	0	0
OTU_1586	#N/A	0	0	0	0	0	0	0	0	0	0	0	0	0	0	120	0	0	0	0	0	0	0	0	0	0	0	0	0	0	0	0	0	0	0	0	0	0	0	0	0	0	0	0	0	0	0	0	0
OTU_1587	#N/A	0	0	0	0	0	0	0	0	0	0	0	0	0	0	1	0	0	0	0	0	0	0	0	0	0	0	0	0	0	0	0	0	0	0	0	0	0	0	0	0	0	0	0	0	0	0	0	0
OTU_1589	#N/A	0	0	0	0	0	0	0	0	0	0	0	0	0	0	77	0	0	0	0	0	0	0	0	0	0	0	0	0	0	0	0	0	0	0	0	0	0	0	0	0	0	0	0	0	0	0	0	0
OTU_159	Monothalamids;Monothalamids_X;Monothalamids_XX;Astrorhizida;Astrorhizida_sp.;	20	5	31	37	49	5	192	139	237	19	18	25	350	187	74	648	572	30	35	22	60	78	24	37	34	54	29	22	22	117	40	62	208	112	212	160	6	11	44	43	33	31	16	24	0	1	9	18
OTU_1590	Monothalamids;Monothalamids_X;Monothalamids_XX;Armorella;Armorella_sphaerica;	0	0	1	0	0	0	0	0	0	0	0	0	0	0	0	22	31	0	0	0	0	0	0	1	1	0	0	0	0	0	0	0	36	9	12	0	0	0	0	0	0	0	0	0	0	0	1	0
OTU_1591	#N/A	0	0	0	0	0	0	0	0	0	0	0	0	0	0	58	0	0	0	0	0	0	0	0	0	0	0	0	0	0	0	0	0	0	0	0	0	0	0	0	0	0	0	0	0	0	0	0	0
OTU_1592	#N/A	0	0	0	0	0	0	0	0	0	0	0	0	0	0	116	0	0	0	0	0	0	0	0	0	0	0	0	0	0	0	0	0	0	0	0	0	0	0	0	0	0	0	0	0	0	0	0	0
OTU_1593	Globothalamea;Rotaliida;Rotaliida_X;Eggerella;Eggerella_sp.;	0	0	0	0	0	0	0	0	0	0	0	2	0	0	0	0	0	0	0	0	0	1	0	0	0	0	3	0	1	0	0	0	0	0	0	0	0	0	0	1	0	2	2	0	0	0	0	0
OTU_1594	Globothalamea;Rotaliida;Pseudoparrellidae;Epistominella;Epistominella_sp.;	0	0	2	1	26	0	2	1	3	2	12	9	0	0	5	0	0	0	0	0	16	0	0	3	5	4	5	0	10	0	0	0	0	3	11	6	0	0	0	7	6	1	0	0	0	7	0	0
OTU_1595	Globothalamea;Rotaliida;Globigerinacea;Globigerinita;Globigerinita_uvula;	53	6	0	2	3	0	21	17	12	14	11	4	1	30	0	0	2	0	4	4	6	0	0	14	8	6	22	1	13	3	6	0	26	6	1	17	0	6	90	31	9	10	3	10	0	9	16	1
OTU_1596	#N/A	0	0	0	0	0	4	0	0	0	0	0	0	0	0	84	0	0	0	0	0	0	0	0	0	0	1	0	0	0	0	0	0	0	0	0	0	0	0	0	0	0	0	0	0	0	0	0	0
OTU_1597	Globothalamea;Rotaliida;Rotaliidae;Ammonia;Ammonia_beccarii;	0	0	0	0	0	0	0	0	0	0	0	0	0	0	0	0	0	0	0	0	0	0	0	0	0	0	0	0	0	0	0	0	0	0	0	0	0	0	0	0	0	0	0	0	0	0	0	0
OTU_1598	Foraminifera_X;Foraminifera_XX;Foraminifera_XXX;Allogromida;Allogromida_sp.;	27	7	0	0	1	0	2	0	0	0	1	3	0	0	0	8	2	0	0	0	2	0	2	0	2	0	4	1	1	2	1	0	1	4	0	5	0	0	0	3	0	1	0	2	0	1	8	0
OTU_1599	Globothalamea;Rotaliida;Rotaliidae;Ammonia;Ammonia_sp.;	0	0	0	0	0	0	1	0	0	0	0	0	0	0	0	0	1	0	0	0	0	0	0	0	0	0	0	1	0	0	0	0	0	0	0	0	0	0	0	0	0	0	1	0	0	0	1	0
OTU_16	Monothalamids;Monothalamids_Clade-O;Monothalamids_Clade-O_X;Cedhagenia;Cedhagenia_saltatus;	329	515	164	129	128	1	310	306	348	1098	1286	1636	167	2	25	1641	1462	36	13	28	123	189	31	112	166	123	3842	4144	4181	234	119	99	931	1465	821	218	43	4	374	241	271	155	131	166	386	223	427	158
OTU_160	Monothalamids;Monothalamids_X;Monothalamids_XX;Vellaria;Vellaria_sp.;	0	0	0	9	8	0	99	1532	5	44	32	10	0	0	0	0	7	0	0	0	41	223	0	10	7	0	317	291	3	0	0	0	3	3	0	1	0	0	9	5	2	57	220	2	0	43	28	0
OTU_1600	Eukaryota;Opisthokonta;Metazoa;Mollusca;Gastropoda;Heterobranchia;Berthella;Berthella_californica;	0	0	0	0	0	0	0	0	0	0	0	0	0	0	99	0	0	0	0	0	0	0	0	0	0	0	0	0	0	0	0	0	0	0	0	0	0	0	0	0	0	0	0	0	0	0	0	0
OTU_1601	Eukaryota;Opisthokonta;Metazoa;Mollusca;Gastropoda;Heterobranchia;Berthella;Berthella_californica;	0	0	0	0	57	31	0	0	0	0	0	0	0	0	6	0	0	0	0	0	0	0	0	0	22	41	0	0	0	0	0	0	0	0	0	0	0	0	0	10	17	0	0	0	0	0	0	0
OTU_1602	#N/A	0	0	0	0	0	0	0	0	0	0	0	0	0	0	70	0	0	0	0	0	0	0	0	0	0	0	0	0	0	0	0	0	0	0	0	0	0	0	0	0	0	0	0	0	0	0	0	0
OTU_1603	#N/A	0	0	0	0	0	0	0	0	0	0	0	0	0	0	82	0	0	0	0	0	0	0	0	0	0	0	0	0	0	0	0	0	0	0	0	0	0	0	0	0	0	0	0	0	0	0	0	0
OTU_1604	Eukaryota;Opisthokonta;Metazoa;Mollusca;Gastropoda;Heterobranchia;Berthella;Berthella_californica;	0	0	0	0	0	40	0	0	0	0	0	0	0	0	0	0	0	0	0	0	0	0	0	0	0	36	0	0	0	0	0	0	0	0	0	0	0	0	0	0	19	0	0	0	0	0	0	0
OTU_1605	Globothalamea;Rotaliida;Rosalidae;Rosalina;Rosalina_sp.;	6	16	2	6	18	8	3	0	2	0	0	0	0	0	5	0	0	2	0	0	46	1	0	0	0	0	2	0	1	6	0	21	2	0	5	1	2	0	0	1	0	0	0	0	0	0	0	14
OTU_1606	Monothalamids;Monothalamids_X;Monothalamids_XX;Allogromiina;Allogromiina_sp.;	0	0	0	0	1	0	13	16	26	7	9	2	0	0	0	4	1	0	0	0	0	0	0	0	3	1	8	3	3	0	0	0	1	0	0	0	0	0	93	67	79	0	0	0	0	12	24	0
OTU_1607	Globothalamea;Rotaliida;Pseudoparrellidae;Epistominella;Epistominella_sp.;	3	0	0	0	0	0	10	3	1	1	1	19	0	0	2	0	0	0	0	0	0	0	0	0	0	0	2	2	3	8	0	1	3	15	0	1	0	0	1	0	0	0	0	0	0	0	0	0
OTU_1608	#N/A	5	1	0	0	0	0	0	0	0	0	0	0	0	0	0	0	0	3	8	5	0	0	11	0	0	0	0	0	0	28	0	1	0	0	0	42	1	3	0	0	0	0	0	0	0	0	0	0
OTU_1609	Tubothalamea;Miliolida;Moliolidae;Quinqueloculina;Quinqueloculina_seminulum;	0	0	0	7	2	0	0	2	1	1	3	2	0	0	0	5	0	0	0	0	0	2	0	6	4	0	0	7	0	0	0	0	0	0	0	0	0	0	14	9	5	0	0	0	0	0	0	0
OTU_161	Monothalamids;Monothalamids_X;Monothalamids_XX;Monothalamids_XXX;Monothalamids_XXX_sp.;	211	239	9	7	14	0	3	3	10	0	1	3	1	15	3	3	5	93	107	738	10	5	28	2	2	3	0	2	2	784	478	357	4	1	0	0	65	56	5	5	2	4	2	1	11	2	1	136
OTU_1610	Foraminifera_X;Foraminifera_XX;Foraminifera_XXX;Foraminifera_XXXX;Foraminifera_XXXX_sp.;	0	0	0	0	3	0	0	0	0	0	6	0	0	0	0	0	0	0	0	0	0	0	0	0	1	0	0	0	0	0	0	0	0	0	6	0	0	0	0	2	0	0	0	0	0	0	0	0
OTU_1611	Monothalamids;Monothalamids_Clade-BM;Bathysiphonidae;Bathysiphon;Bathysiphon_argenteus;	0	0	0	2	0	0	0	0	0	0	0	0	0	0	0	0	0	0	0	0	0	5	0	14	29	34	2	0	0	0	0	0	0	0	0	0	0	0	0	0	2	6	6	4	0	0	0	0
OTU_1612	#N/A	0	0	0	0	0	0	0	0	0	0	0	0	0	2	0	0	0	37	74	28	0	0	8	0	0	0	0	0	0	0	0	0	0	0	0	0	38	19	0	0	0	0	0	0	52	0	0	0
OTU_1613	Globothalamea;Textulariida;Textulariida_XX;Liebusella;Liebusella_goesi;	0	0	0	0	0	0	4	1	5	0	0	0	0	0	0	0	2	0	0	0	1	1	0	2	1	0	0	8	15	0	0	0	0	0	0	0	0	0	2	0	0	0	0	11	0	0	0	0
OTU_1614	#N/A	0	0	0	0	0	0	0	0	0	0	0	0	0	0	5	0	0	0	0	0	0	0	0	0	0	0	0	0	0	0	0	0	0	0	0	0	0	0	0	0	0	0	0	0	0	0	0	0
OTU_1615	#N/A	0	0	0	0	0	0	0	0	0	0	0	0	0	0	63	0	0	0	0	0	0	0	0	0	0	0	0	0	0	0	0	0	0	0	0	0	0	0	0	0	0	0	0	0	0	0	0	0
OTU_1616	Monothalamids;Monothalamids_Clade-O;Monothalamids_Clade-O_X;Cedhagenia;Cedhagenia_saltatus;	0	0	0	3	4	0	0	0	0	12	11	21	0	0	0	1	0	0	0	0	1	1	0	2	1	0	10	20	45	0	0	0	1	0	0	1	0	0	0	0	0	3	0	1	1	2	4	0
OTU_1617	Monothalamids;Monothalamids_X;Monothalamids_XX;Monothalamids_XXX;Monothalamids_XXX_sp.;	0	0	0	3	0	0	2	0	1	2	0	2	0	0	0	0	0	0	0	0	0	0	0	2	3	2	0	0	1	0	0	0	4	1	13	3	0	0	7	1	5	0	1	4	0	0	4	0
OTU_1618	Monothalamids;Monothalamids_X;Monothalamids_XX;Vellaria;Vellaria_pellucidus;	0	0	2	1	10	0	2	1	0	1	32	17	0	0	0	12	8	0	0	0	0	2	0	0	19	47	1	13	0	0	0	0	6	6	36	0	0	0	0	5	7	3	2	0	0	0	0	0
OTU_1619	Globothalamea;Textulariida;Textulariida_XX;Liebusella;Liebusella_goesi;	0	0	0	0	2	0	9	2	2	1	1	0	0	0	0	1	0	0	0	0	1	4	0	0	1	0	0	0	0	0	0	0	20	0	2	1	0	0	2	0	0	0	0	2	0	0	0	2
OTU_162	Foraminifera_X;Foraminifera_XX;Foraminifera_XXX;Foraminifera_XXXX;Foraminifera_XXXX_sp.;	790	726	2	8	10	0	7	2	5	4	5	10	0	6	3	4	2	220	213	176	6	2	1	8	5	4	5	5	2	1025	831	1007	2	1	1	2	176	111	3	4	9	7	4	4	121	2	2	214
OTU_1621	Globothalamea;Rotaliida;Nummulitidae;Operculina;Operculina_elegans;	0	0	0	0	0	0	3	6	1	0	2	3	0	0	0	0	0	0	0	0	0	0	0	0	0	0	1	1	0	0	0	0	0	0	0	0	0	0	4	12	23	1	0	0	0	0	6	0
OTU_1622	Globothalamea;Rotaliida;Buliminacea;Buliminella;Buliminella_tenuata;	0	0	0	0	0	0	0	0	0	0	0	0	0	0	0	1	0	0	0	0	0	0	0	0	1	1	0	0	0	0	0	0	4	51	3	0	0	0	0	1	0	0	0	0	0	0	0	0
OTU_1623	#N/A	0	0	0	0	0	0	0	0	0	0	0	0	0	0	88	0	0	0	0	0	0	0	0	0	0	0	0	0	0	0	0	0	0	0	0	0	0	0	0	0	0	0	0	0	0	0	0	0
OTU_1624	#N/A	0	0	0	0	3	0	0	0	0	0	0	0	0	0	89	0	0	0	0	0	0	0	0	0	0	0	0	0	0	0	0	0	0	0	0	0	0	0	0	0	0	0	0	0	0	0	0	0
OTU_1625	Globothalamea;Rotaliida;Chilostomellacea;Chilostomella;Chilostomella_ovoidea;	0	0	0	0	0	0	0	0	0	0	0	0	0	0	0	0	0	0	0	0	1	1	4	0	1	0	0	0	0	2	0	3	0	0	0	0	0	0	0	0	0	1	0	0	0	0	0	0
OTU_1626	Globothalamea;Textulariida;Textulariida_XX;Liebusella;Liebusella_goesi;	0	0	0	0	0	0	0	0	0	0	0	0	0	0	0	0	0	0	0	0	0	0	0	0	0	0	0	0	0	0	0	0	1	1	60	0	0	0	0	0	0	0	0	0	0	0	0	0
OTU_1627	Foraminifera_X;Foraminifera_XX;Foraminifera_XXX;Foraminifera_XXXX;Foraminifera_XXXX_sp.;	0	0	1	6	1	0	2	2	6	11	13	12	0	0	0	6	0	0	0	0	2	11	0	1	3	2	4	26	47	0	0	0	0	0	0	2	0	0	1	2	2	2	2	3	0	2	4	0
OTU_1628	Monothalamids;Monothalamids_Clade-O;Monothalamids_Clade-O_X;Cedhagenia;Cedhagenia_saltatus;	0	0	0	0	0	0	0	0	0	0	0	0	0	0	0	0	0	0	0	0	0	0	0	0	1	1	0	0	0	0	0	0	0	0	0	0	0	0	0	0	0	0	0	0	0	0	0	0
OTU_1629	Globothalamea;Rotaliida;Nummulitidae;Operculina;Operculina_complanata;	0	0	0	4	2	0	0	0	0	7	20	32	0	0	0	0	0	0	0	0	0	0	0	0	0	1	9	4	5	0	0	0	3	0	1	0	0	0	0	0	0	0	0	0	36	26	26	0
OTU_163	Globothalamea;Textulariida;Textulariida_XX;Liebusella;Liebusella_goesi;	46	28	1	1	6	1	6	4	4	1	1	1	0	4	1	0	0	14	24	126	2	0	63	1	0	4	0	0	0	11	18	30	2	0	0	1	14	9	7	1	6	2	1	0	3	1	1	19
OTU_1630	#N/A	0	0	0	0	0	0	0	0	0	0	0	0	0	0	60	0	0	0	0	0	0	0	0	0	0	0	0	0	0	0	0	0	0	0	0	0	0	0	0	0	0	0	0	0	0	0	0	0
OTU_1631	Eukaryota;Opisthokonta;Metazoa;Mollusca;Gastropoda;Heterobranchia;Berthella;Berthella_californica;	0	0	0	0	0	1	0	0	0	0	0	0	0	0	84	0	0	0	0	0	0	0	0	0	0	0	0	0	0	0	0	0	0	0	0	0	0	0	0	1	4	0	0	0	0	0	0	0
OTU_1632	#N/A	0	0	0	0	0	0	0	0	0	0	0	0	0	0	105	0	0	0	0	0	0	0	0	0	0	0	0	0	0	0	0	0	0	0	0	0	0	0	0	0	0	0	0	0	0	0	0	0
OTU_1633	#N/A	0	0	0	0	0	0	0	0	0	0	0	0	0	0	77	0	0	0	0	0	0	0	0	0	0	0	0	0	0	0	0	0	0	0	0	0	0	0	0	0	0	0	0	0	0	0	0	0
OTU_1634	#N/A	0	0	0	0	0	0	0	0	0	0	0	0	0	0	125	0	0	0	0	0	0	0	0	0	0	0	0	0	0	0	0	0	0	0	0	0	0	0	0	0	0	0	0	0	0	0	0	0
OTU_1635	Monothalamids;Monothalamids_Clade-E;Monothalamids_Clade-E_X;Psammophaga;Psammophaga_sp.;	0	0	0	0	0	1	3	0	2	3	0	2	0	0	0	0	8	0	0	0	16	0	0	19	0	21	6	0	1	0	0	0	0	0	0	0	0	0	4	0	1	2	0	0	0	0	0	0
OTU_1636	Globothalamea;Rotaliida;Rotaliida_X;Rotaliina;Rotaliina_sp.;	0	0	0	2	2	0	0	0	0	4	5	2	0	0	0	0	0	0	0	0	2	0	0	2	1	0	2	0	5	0	0	0	4	1	2	1	0	0	14	3	0	0	0	2	0	0	1	0
OTU_1637	Globothalamea;Rotaliida;Rotaliida_X;Rotaliida_XX;Rotaliida_XX_sp.;	0	0	0	0	0	0	0	1	0	0	0	0	0	0	0	0	0	0	0	0	0	0	0	0	0	0	0	0	0	0	0	0	0	0	0	0	0	0	0	0	0	0	0	0	0	0	0	0
OTU_1638	Eukaryota;Opisthokonta;Metazoa;Mollusca;Gastropoda;Heterobranchia;Berthella;Berthella_californica;	0	0	0	0	0	0	0	0	0	0	0	0	0	0	151	0	0	0	0	0	0	0	0	0	0	0	0	0	0	0	0	0	0	0	0	0	0	0	0	0	0	0	0	0	0	0	0	0
OTU_1639	#N/A	0	0	0	1	4	34	0	0	0	0	0	0	0	0	8	0	0	0	0	0	0	0	0	0	0	3	0	0	0	0	0	0	0	0	0	0	0	0	0	3	16	0	0	0	0	0	0	0
OTU_164	Globothalamea;Textulariida;Textulariida_XX;Liebusella;Liebusella_goesi;	0	0	87	216	116	13	158	137	158	92	98	151	0	0	5	1	0	0	0	0	90	96	0	190	201	227	88	42	44	0	0	0	148	74	23	35	0	0	358	217	323	96	42	32	0	9	11	0
OTU_1640	Globothalamea;Rotaliida;Bolivinidae;Bolivina;Bolivina_variabilis;	0	6	5	3	3	0	9	0	7	3	5	3	0	3	3	0	0	1	0	1	8	0	0	2	7	2	11	2	2	0	3	7	0	3	0	0	0	0	2	3	4	2	2	2	0	0	0	4
OTU_1641	#N/A	0	0	0	0	2	0	0	0	0	0	0	0	0	0	0	0	0	0	0	0	0	0	0	0	1	0	0	0	1	0	0	0	0	0	0	0	0	0	0	73	0	0	0	0	0	0	5	0
OTU_1642	Eukaryota;Opisthokonta;Metazoa;Mollusca;Gastropoda;Heterobranchia;Berthella;Berthella_californica;	0	0	0	0	0	5	0	0	0	0	0	0	0	0	68	0	0	0	0	0	0	0	0	0	0	0	0	0	0	0	0	0	0	0	0	0	0	0	0	0	0	0	0	0	0	0	0	0
OTU_1644	#N/A	0	0	0	0	0	0	0	0	0	0	0	0	0	0	144	0	0	0	0	0	0	0	0	0	0	0	0	0	0	0	0	0	0	0	0	0	0	0	0	0	0	0	0	0	0	0	0	0
OTU_1645	#N/A	2	0	0	0	0	0	21	15	23	0	0	0	5	32	1	15	0	0	0	0	0	0	0	0	0	0	0	0	0	7	1	0	0	0	0	0	0	0	2	2	3	0	0	0	0	0	0	0
OTU_1646	Globothalamea;Rotaliida;Elphidiidae;Elphidium;Elphidium_asklundi;	0	0	0	1	1	0	0	0	0	0	0	0	0	0	0	0	1	0	0	0	1	2	0	0	0	0	0	0	0	4	0	3	0	5	0	0	0	0	0	0	0	0	0	0	0	0	0	0
OTU_1647	Monothalamids;Monothalamids_Clade-BM;Bathysiphonidae;Bathysiphon;Bathysiphon_minuta;	0	0	0	1	3	0	8	1	3	0	1	0	0	0	0	0	0	0	0	0	12	2	0	4	8	0	1	0	1	0	0	0	0	0	0	0	0	0	0	2	0	3	2	2	0	0	0	0
OTU_1648	Eukaryota;Opisthokonta;Metazoa;Mollusca;Gastropoda;Heterobranchia;Berthella;Berthella_californica;	0	0	0	0	0	0	0	0	0	0	0	0	0	0	98	0	0	0	0	0	0	0	0	0	0	0	0	0	0	0	0	0	0	0	0	0	0	0	0	0	0	0	0	0	0	0	0	0
OTU_1649	Globothalamea;Rotaliida;Pseudoparrellidae;Epistominella;Epistominella_sp.;	19	10	5	0	2	0	3	6	4	2	14	14	0	0	6	4	3	0	0	0	1	0	0	3	10	13	17	4	14	9	3	8	6	88	7	0	3	0	5	8	10	2	1	6	0	3	1	10
OTU_165	Globothalamea;Rotaliida;Elphidiidae;Elphidium;Elphidium_asklundi;	148	160	26	69	349	1	45	83	57	67	131	51	2	0	37	124	96	15	5	2	48	307	44	171	98	118	105	56	49	73	117	110	20	312	79	80	19	1	193	128	145	51	78	68	3	29	61	81
OTU_1650	Globothalamea;Rotaliida;Rotaliidae;Pararotalia;Pararotalia_nipponica;	0	0	0	0	0	0	1	0	0	0	0	0	0	0	0	14	37	0	0	0	0	0	0	0	0	0	2	0	0	0	0	0	0	0	0	0	0	0	7	2	1	1	0	0	0	0	1	0
OTU_1651	Globothalamea;Rotaliida;Pseudoparrellidae;Epistominella;Epistominella_sp.;	0	0	3	1	10	0	12	4	7	0	19	9	0	0	2	0	4	0	0	0	2	0	0	2	4	8	24	3	3	0	0	0	4	86	6	7	0	0	6	14	5	3	2	6	0	9	0	0
OTU_1652	#N/A	0	0	0	0	1	0	1	0	0	0	0	0	0	0	0	0	0	0	0	0	2	0	0	0	11	0	0	0	0	0	0	0	1	0	1	3	0	0	0	1	0	43	1	1	0	0	0	0
OTU_1653	#N/A	21	0	0	0	0	0	4	0	1	0	0	0	0	1	0	0	0	0	0	0	17	0	1	0	0	0	0	0	0	1	0	0	0	2	1	28	0	0	1	0	0	5	0	0	0	0	0	2
OTU_1654	Globothalamea;Rotaliida;Rotaliidae;Ammonia;Ammonia_catesbyana;	0	0	0	0	0	0	3	0	0	0	0	0	0	0	0	0	0	0	0	0	4	0	0	0	0	0	41	0	1	0	0	0	5	0	0	0	0	0	0	0	0	3	0	0	0	0	0	0
OTU_1656	Monothalamids;Monothalamids_Clade-BM;Bathysiphonidae;Bathysiphon;Bathysiphon_argenteus;	0	0	0	2	7	3	0	0	0	0	5	9	0	0	0	0	0	0	0	0	2	3	0	21	36	54	1	0	0	0	0	0	0	0	0	0	0	0	3	6	5	0	0	0	0	0	0	0
OTU_1657	Globothalamea;Rotaliida;Chilostomellacea;Chilostomella;Chilostomella_ovoidea;	0	0	0	26	2	0	0	0	0	4	0	0	0	0	0	0	0	0	0	0	0	0	0	7	1	0	0	0	0	0	0	0	0	0	0	0	0	0	3	0	0	0	0	0	0	14	18	0
OTU_1658	Globothalamea;Rotaliida;Nonionidae;Cibicidoides;Cibicidoides_dispars;	0	0	0	0	0	0	0	0	0	3	6	25	0	0	0	0	0	0	0	0	0	0	0	0	0	0	6	7	3	0	0	0	0	0	0	0	0	0	0	2	1	0	0	0	0	0	0	0
OTU_1659	Monothalamids;Monothalamids_X;Monothalamids_XX;Saccamminidae_X;Saccamminidae_X_sp.;	21	17	0	0	0	0	1	0	0	0	2	1	0	0	0	0	1	0	1	5	0	0	0	0	0	0	0	0	0	4	11	3	0	0	1	0	1	0	0	0	0	0	0	1	0	1	0	2
OTU_166	#N/A	0	8	0	0	0	0	0	0	0	0	0	0	0	13	0	0	0	1277	1871	1359	0	0	594	0	0	0	0	0	0	0	11	29	0	0	0	0	1057	685	0	0	0	0	0	0	1132	0	0	3
OTU_1662	Monothalamids;Monothalamids_X;Monothalamids_XX;Conqueria;Conqueria_laevis;	3	0	0	0	0	0	0	0	0	0	0	0	0	0	0	0	0	0	0	1	0	0	0	0	0	0	0	0	0	0	0	0	2	3	41	0	0	0	0	0	0	0	0	1	0	0	0	0
OTU_1663	Globothalamea;Rotaliida;Rotaliida_X;Rotaliida_XX;Rotaliida_XX_sp.;	2	9	0	0	1	0	3	3	1	0	1	0	0	0	0	18	8	4	0	0	0	0	0	0	0	1	3	0	0	1	0	1	0	0	0	0	0	0	21	7	5	0	0	0	0	0	3	0
OTU_1664	Globothalamea;Rotaliida;Rotaliida_X;Rotaliida_XX;Rotaliida_XX_sp.;	0	0	0	0	0	0	4	0	0	0	0	0	0	0	0	0	0	0	0	0	20	0	0	0	0	0	2	0	0	0	0	0	0	22	0	0	0	0	0	0	0	4	0	0	0	0	0	0
OTU_1665	Foraminifera_X;Foraminifera_XX;Foraminifera_XXX;Foraminifera_XXXX;Foraminifera_XXXX_sp.;	0	0	0	0	0	0	0	0	0	0	0	0	0	0	0	2	0	0	0	2	0	0	0	0	0	0	0	0	0	26	13	23	0	0	0	0	1	0	0	0	0	0	0	0	0	0	0	2
OTU_1666	#N/A	0	0	0	0	0	0	0	0	0	0	0	0	0	0	70	0	0	0	0	0	0	0	0	0	0	0	0	0	0	0	0	0	0	0	0	0	0	0	0	0	0	0	0	0	0	0	0	0
OTU_1667	Eukaryota;Opisthokonta;Metazoa;Mollusca;Gastropoda;Heterobranchia;Berthella;Berthella_californica;	0	0	0	0	0	0	0	0	0	0	0	0	0	0	67	0	0	0	0	0	0	0	0	0	0	0	0	0	0	0	0	0	0	0	0	0	0	0	0	0	0	0	0	0	0	0	0	0
OTU_167	Globothalamea;Rotaliida;Chilostomellacea;Chilostomella;Chilostomella_sp.;	0	0	0	1	3	0	108	113	1	5	18	7	0	0	0	0	2	0	0	0	65	81	0	5	6	5	92	175	1	0	0	0	0	4	0	0	0	0	1	2	0	1034	1239	2	0	45	3	0
OTU_1670	Monothalamids;Monothalamids_X;Monothalamids_XX;Ovammina;Ovammina_opaca;	0	0	0	0	1	0	0	0	0	0	0	1	0	0	0	0	0	0	0	0	0	1	0	2	0	0	0	1	0	0	0	0	2	0	1	4	0	0	0	1	1	5	0	0	0	0	0	0
OTU_1672	Globothalamea;Rotaliida;Globigerinacea;Globigerinita;Globigerinita_uvula;	37	3	1	0	0	1	19	15	10	2	6	6	0	18	0	1	0	0	1	0	2	0	1	11	21	17	10	3	8	0	0	1	6	0	0	24	2	6	91	34	12	2	5	0	0	4	10	0
OTU_1673	Monothalamids;Monothalamids_X;Monothalamids_XX;Saccamminidae_X;Saccamminidae_X_sp.;	0	0	0	0	2	0	1	4	4	4	0	0	0	0	0	0	0	0	0	0	1	4	0	1	2	0	3	1	1	0	0	0	0	0	1	1	0	0	0	0	1	12	7	11	0	4	0	0
OTU_1674	Globothalamea;Rotaliida;Globigerinacea;Globigerinita;Globigerinita_glutinata;	0	0	0	1	0	0	9	1	8	3	0	0	0	0	0	0	0	0	0	0	0	0	0	7	2	10	1	0	0	0	0	2	9	0	1	0	0	0	0	1	1	1	0	2	0	0	0	0
OTU_1675	Globothalamea;Rotaliida;Nummulitidae;Operculina;Operculina_elegans;	0	0	0	0	1	0	0	0	0	0	3	4	0	0	0	7	0	0	0	0	0	0	0	0	4	6	1	0	0	0	0	0	2	0	0	0	0	0	0	13	19	0	0	0	0	0	3	0
OTU_1676	Monothalamids;Monothalamids_X;Monothalamids_XX;Monothalamids_XXX;Monothalamids_XXX_sp.;	0	0	0	0	0	0	0	0	0	0	0	0	0	0	0	9	3	0	0	0	0	0	0	0	0	0	0	0	0	0	0	0	7	2	7	2	0	0	0	0	0	0	0	0	0	0	0	0
OTU_1677	Foraminifera_X;Foraminifera_XX;Foraminifera_XXX;Foraminifera_XXXX;Foraminifera_XXXX_sp.;	0	0	6	5	10	0	4	3	3	3	5	2	0	0	5	2	0	0	0	0	0	1	0	11	21	0	0	2	1	0	0	0	0	0	0	1	0	0	7	10	5	4	1	1	0	2	2	0
OTU_1678	#N/A	0	0	0	0	0	0	0	0	0	0	0	0	0	0	77	0	0	0	0	0	0	0	0	0	0	0	0	0	0	0	0	0	0	0	0	0	0	0	0	0	0	0	0	0	0	0	0	0
OTU_1679	Globothalamea;Rotaliida;Nonionidae;Pullenia;Pullenia_subcarinata;	0	0	0	3	3	0	0	0	0	5	1	0	0	0	0	0	0	0	0	0	8	0	0	0	0	0	0	0	2	0	0	0	0	0	1	5	0	0	2	2	1	0	0	1	0	0	0	0
OTU_168	Monothalamids;Monothalamids_X;Monothalamids_XX;Allogromiina;Allogromiina_sp.;	0	0	0	561	151	21	349	393	158	41	40	38	1	0	0	37	41	0	0	0	36	49	9	44	21	11	76	26	18	0	0	0	19	20	9	2	2	0	482	229	141	90	92	25	0	21	55	0
OTU_1680	Monothalamids;Monothalamids_X;Monothalamids_XX;Monothalamids_XXX;Monothalamids_XXX_sp.;	0	0	0	0	2	0	1	8	5	1	2	0	0	0	0	0	0	0	0	0	0	43	0	1	1	2	0	7	0	0	0	0	0	0	0	2	0	0	1	0	0	1	8	0	0	0	0	0
OTU_1681	#N/A	0	0	0	0	0	0	0	0	0	0	0	0	0	0	77	0	0	0	0	0	0	0	0	0	0	0	0	0	0	0	0	0	0	0	0	0	0	0	0	0	0	0	0	0	0	0	0	0
OTU_1682	Eukaryota;Opisthokonta;Metazoa;Mollusca;Gastropoda;Heterobranchia;Berthella;Berthella_californica;	0	0	0	0	0	0	0	0	0	0	0	0	0	0	147	0	0	0	0	0	0	0	0	0	0	0	0	0	0	0	0	0	0	0	0	0	0	0	0	0	0	0	0	0	0	0	0	0
OTU_1683	#N/A	0	0	0	0	3	35	0	0	0	0	0	0	0	0	5	0	0	0	0	0	0	0	0	0	0	3	0	0	0	0	0	0	0	0	0	0	0	0	0	0	2	0	0	0	0	0	0	0
OTU_1684	#N/A	0	0	0	0	0	0	0	0	0	0	0	0	0	0	81	0	0	0	0	0	0	0	0	0	0	0	0	0	0	0	0	0	0	0	0	0	0	0	0	0	0	0	0	0	0	0	0	0
OTU_1685	Monothalamids;Monothalamids_X;Monothalamids_XX;Vellaria;Vellaria_pellucidus;	0	1	0	0	2	0	0	0	0	0	0	0	0	0	0	0	0	0	0	0	3	0	0	0	1	0	0	0	0	0	1	0	0	0	0	0	0	0	0	0	1	0	0	0	0	0	0	0
OTU_1686	Monothalamids;Monothalamids_X;Monothalamids_XX;Hemisphaerammina;Hemisphaerammina_bradyi;	0	0	0	4	0	0	0	0	0	0	0	0	0	0	0	0	0	0	0	0	0	0	0	20	0	0	0	0	0	0	0	0	0	0	0	0	0	0	1	0	0	0	0	0	0	0	0	0
OTU_1687	#N/A	0	0	0	0	2	16	0	0	0	0	0	0	0	0	1	0	0	0	0	0	0	0	0	0	1	28	0	0	0	0	0	0	0	0	0	0	0	0	0	0	0	0	0	0	0	0	0	0
OTU_1689	#N/A	0	0	0	0	0	0	0	0	0	0	0	0	0	0	91	0	0	0	0	0	0	0	0	0	0	0	0	0	0	0	0	0	10	0	1	0	0	0	0	0	0	0	0	0	0	0	0	0
OTU_169	Monothalamids;Monothalamids_X;Monothalamids_XX;Astrorhizida;Astrorhizida_sp.;	12	7	9	6	15	3	85	47	90	6	6	6	59	89	23	399	357	3	8	5	19	35	4	10	8	7	16	4	13	23	12	12	249	97	293	47	1	2	15	12	12	11	3	7	0	4	6	7
OTU_1690	Globothalamea;Rotaliida;Elphidiidae;Elphidium;Elphidium_asklundi;	0	0	0	0	1	0	0	0	0	0	0	0	0	0	0	0	3	0	0	0	0	0	0	0	2	0	0	0	0	0	0	0	0	0	0	0	0	0	0	0	0	0	0	0	0	0	0	0
OTU_1691	Monothalamids;Monothalamids_X;Monothalamids_XX;Monothalamids_XXX;Monothalamids_XXX_sp.;	3	2	0	2	2	0	0	0	2	0	0	0	0	0	0	6	0	0	0	0	1	12	0	1	0	3	0	0	0	0	0	2	0	0	3	1	1	0	1	0	7	3	4	2	0	0	0	0
OTU_1692	Monothalamids;Monothalamids_X;Monothalamids_XX;Monothalamids_XXX;Monothalamids_XXX_sp.;	0	0	0	0	0	0	0	0	0	0	0	0	0	0	0	0	0	0	0	0	0	0	0	0	0	0	0	0	0	0	0	0	50	0	0	0	0	0	0	0	0	0	0	0	0	0	0	0
OTU_1693	Globothalamea;Rotaliida;Rotaliidae;Ammonia;Ammonia_sp.;	0	0	0	0	0	0	0	0	0	0	0	1	0	0	0	0	0	0	0	0	0	0	0	0	0	0	2	0	1	0	0	0	0	0	0	0	0	0	0	0	0	0	0	0	0	0	0	0
OTU_1694	Foraminifera_X;Foraminifera_XX;Foraminifera_XXX;Foraminifera_XXXX;Foraminifera_XXXX_sp.;	0	0	1	0	0	0	1	0	0	0	0	0	0	0	0	0	0	0	0	0	0	0	0	0	1	0	0	0	0	0	0	0	0	0	0	1	0	0	1	2	1	0	0	0	0	0	0	0
OTU_1695	Foraminifera_X;Foraminifera_XX;Foraminifera_XXX;Foraminifera_XXXX;Foraminifera_XXXX_sp.;	0	0	1	0	0	0	0	4	0	0	0	0	0	0	0	0	0	0	0	0	1	3	0	1	0	0	2	28	16	0	0	0	2	1	0	0	0	0	0	0	1	0	3	1	0	0	0	0
OTU_1696	Monothalamids;Monothalamids_X;Monothalamids_XX;Monothalamids_XXX;Monothalamids_XXX_sp.;	0	0	0	0	1	0	0	0	0	0	0	0	0	0	0	0	0	0	0	0	0	0	0	0	0	0	0	0	0	0	0	0	38	4	2	0	0	0	0	0	0	0	0	0	0	0	0	0
OTU_1697	Globothalamea;Textulariida;Textulariida_X;Leptohyalis;Leptohyalis_scotti;	0	0	0	8	4	0	0	0	4	8	2	0	0	0	0	0	0	0	0	0	0	0	0	11	4	0	2	0	1	0	0	0	0	0	0	0	0	0	19	7	0	0	0	1	0	0	0	0
OTU_1699	Monothalamids;Monothalamids_X;Monothalamids_XX;Pelosina;Pelosina_sp.;	0	0	0	0	0	0	0	0	0	0	0	0	0	0	0	0	0	0	0	0	0	0	0	0	0	0	0	0	0	0	0	0	0	0	0	0	0	0	0	0	0	0	0	0	0	0	0	0
OTU_17	Monothalamids;Monothalamids_X;Monothalamids_XX;Ovammina;Ovammina_opaca;	0	0	57	811	686	1	169	132	112	3491	3002	4432	0	0	4	1205	1751	0	0	0	58	173	0	869	569	421	93	125	74	0	0	0	45	42	89	13	0	0	556	473	490	39	36	22	0	3	0	0
OTU_170	Monothalamids;Monothalamids_Clade-E;Monothalamids_Clade-E_X;Psammophaga;Psammophaga_sp.;	0	0	4	19	12	0	80	182	136	36	32	37	0	0	3	441	534	0	0	0	9	7	0	15	16	66	118	51	67	0	0	0	37	26	717	0	0	0	97	69	101	12	14	9	0	13	17	0
OTU_1700	Eukaryota;Opisthokonta;Metazoa;Mollusca;Gastropoda;Heterobranchia;Berthella;Berthella_californica;	0	0	0	0	0	0	0	0	0	0	0	0	0	0	0	0	0	0	0	0	0	0	0	0	2	47	0	0	0	0	0	0	0	0	0	0	0	0	0	0	0	0	0	0	0	0	0	0
OTU_1701	Globothalamea;Rotaliida;Buliminacea;Buliminella;Buliminella_tenuata;	0	0	0	0	0	0	0	0	0	0	0	0	0	0	0	0	0	0	0	0	0	0	0	0	0	0	0	0	0	0	0	0	0	56	0	0	0	0	0	0	0	0	0	0	0	0	0	0
OTU_1702	Globothalamea;Rotaliida;Bolivinacea;Streptochilus;Streptochilus_globigerus;	0	0	0	0	0	0	0	0	0	0	0	0	0	0	0	31	15	0	0	0	0	0	0	0	0	0	0	0	0	0	0	0	0	0	0	0	0	0	0	0	0	2	0	0	0	0	0	0
OTU_1703	#N/A	0	0	0	0	0	0	0	0	0	0	0	0	0	0	91	0	0	0	0	0	0	0	0	0	0	0	0	0	0	0	0	0	0	0	0	0	0	0	0	0	0	0	0	0	0	0	0	0
OTU_1704	#N/A	4	0	0	0	0	0	3	0	1	0	0	0	0	1	0	0	1	0	0	0	1	0	0	0	13	0	0	0	1	2	0	0	0	0	0	0	0	0	0	0	0	47	1	2	0	0	0	2
OTU_1705	Globothalamea;Rotaliida;Rosalidae;Rosalina;Rosalina_sp.;	0	0	0	0	3	0	8	10	6	1	11	19	0	0	0	0	0	0	0	0	0	0	0	0	4	3	3	4	9	0	2	0	0	0	0	0	0	0	6	9	7	2	2	4	4	0	4	0
OTU_1706	Foraminifera_X;Foraminifera_XX;Foraminifera_XXX;Allogromida;Allogromida_sp.;	0	0	0	0	0	0	0	8	9	0	0	0	0	0	0	0	0	0	0	0	0	4	0	0	0	0	0	30	53	0	0	0	0	0	0	0	0	0	0	0	0	0	7	2	0	0	0	0
OTU_1707	Monothalamids;Monothalamids_X;Monothalamids_XX;Monothalamids_XXX;Monothalamids_XXX_sp.;	0	0	0	0	2	0	0	0	0	0	0	0	0	0	0	0	0	0	0	0	0	0	0	0	19	0	0	0	0	0	0	0	1	1	0	1	0	0	0	2	0	0	0	0	0	0	0	0
OTU_1708	#N/A	0	0	0	0	0	0	14	0	0	0	0	0	0	0	0	0	0	0	0	0	0	0	0	0	0	0	0	0	0	0	0	0	1	0	0	29	0	0	0	0	0	0	0	0	0	0	0	0
OTU_1709	Globothalamea;Rotaliida;Rotaliida_X;Rotaliida_XX;Rotaliida_XX_sp.;	0	0	0	0	0	0	0	0	1	0	0	0	0	0	0	0	32	0	0	0	0	0	0	0	0	0	0	0	1	0	0	0	0	0	23	0	0	0	0	0	0	0	0	0	0	0	0	0
OTU_171	Monothalamids;Monothalamids_X;Monothalamids_XX;Saccaminidae;Saccaminidae_sp.;	0	0	11	92	63	0	64	55	70	120	66	104	0	0	12	1	86	0	0	0	1	47	0	0	119	265	49	54	57	0	0	0	397	161	1	60	0	0	164	102	0	55	48	0	0	34	78	0
OTU_1710	Globothalamea;Rotaliida;Rotaliidae;Ammonia;Ammonia_sp.;	0	2	0	0	0	0	1	10	0	0	0	2	0	0	0	0	0	0	0	2	1	0	4	0	0	0	6	0	0	0	0	0	1	16	0	1	0	0	0	0	0	0	0	0	0	3	5	0
OTU_1711	Monothalamids;Monothalamids_X;Lagynidae;Nemogullmia;Nemogullmia_sp.;	0	0	0	0	1	1	0	3	0	0	0	0	0	0	0	0	14	0	0	0	0	0	0	0	0	2	0	1	0	0	0	0	12	2	22	0	0	0	0	0	3	0	0	0	0	0	0	0
OTU_1713	Globothalamea;Rotaliida;Bolivinidae;Bolivina;Bolivina_variabilis;	0	0	0	0	0	0	0	0	0	0	0	0	0	0	0	0	0	0	0	0	0	0	0	0	2	0	0	0	0	0	0	0	43	0	0	0	0	0	0	0	0	0	0	0	0	0	0	0
OTU_1714	#N/A	0	0	0	0	0	0	0	0	0	0	0	0	0	0	5	0	0	0	0	0	0	0	0	0	0	0	0	0	0	0	0	0	0	0	0	0	0	0	0	0	0	0	0	0	0	0	0	0
OTU_1715	Globothalamea;Rotaliida;Rosalidae;Rosalina;Rosalina_sp.;	0	0	0	0	1	0	2	0	0	1	3	4	0	0	0	0	0	0	0	0	1	0	0	0	1	2	1	0	1	0	0	0	3	0	59	0	0	0	1	3	0	1	1	0	0	1	0	0
OTU_1716	Monothalamids;Monothalamids_X;Monothalamids_XX;Monothalamids_XXX;Monothalamids_XXX_sp.;	5	8	8	1	0	0	4	6	1	1	0	0	0	0	0	0	0	0	0	0	0	0	0	3	0	0	1	0	0	0	0	0	6	0	10	6	1	0	8	3	8	2	0	2	0	0	0	0
OTU_1717	#N/A	0	0	0	0	0	0	0	0	0	0	0	0	0	0	66	0	0	0	0	0	0	0	0	0	0	0	0	0	0	0	0	0	0	0	0	0	0	0	0	0	0	0	0	0	0	0	0	0
OTU_1718	Eukaryota;Opisthokonta;Metazoa;Mollusca;Gastropoda;Heterobranchia;Berthella;Berthella_californica;	0	0	0	0	0	0	0	0	0	0	0	0	0	0	109	0	0	0	0	0	0	0	0	0	0	0	0	0	0	0	0	0	0	0	0	0	0	0	0	0	0	0	0	0	0	0	0	0
OTU_1719	Monothalamids;Monothalamids_X;Monothalamids_XX;Vellaria;Vellaria_pellucidus;	0	0	12	0	1	0	13	0	0	0	6	0	0	0	0	0	0	0	0	0	4	1	0	0	8	1	4	1	0	0	0	0	0	0	0	2	0	0	0	6	0	4	0	0	0	0	12	0
OTU_172	Globothalamea;Rotaliida;Pseudoparrellidae;Epistominella;Epistominella_sp.;	0	0	1	6	4	2	1098	754	260	62	98	55	0	0	0	9	23	0	0	0	13	26	0	242	13	6	220	68	89	0	0	0	11	24	2	0	0	0	168	128	102	43	22	28	0	27	53	0
OTU_1720	Monothalamids;Monothalamids_X;Monothalamids_XX;Monothalamids_XXX;Monothalamids_XXX_sp.;	0	0	0	0	0	0	0	0	0	0	0	0	0	0	0	0	0	0	0	0	0	0	0	0	2	0	0	0	0	0	0	0	0	1	0	1	0	0	0	0	0	0	0	0	0	0	0	0
OTU_1721	Monothalamids;Monothalamids_X;Monothalamids_XX;Monothalamids_XXX;Monothalamids_XXX_sp.;	0	0	0	1	0	0	5	0	0	2	9	3	0	0	0	0	0	0	0	0	3	3	0	0	0	5	3	4	0	0	0	0	0	9	0	2	0	0	3	12	0	1	0	0	0	3	0	0
OTU_1722	Globothalamea;Rotaliida;Globigerinacea;Globigerinita;Globigerinita_glutinata;	0	0	0	1	1	0	4	0	4	4	0	0	0	0	0	0	0	0	0	0	1	0	0	10	0	10	2	0	1	0	0	0	10	0	0	0	0	0	4	0	1	1	1	1	0	0	2	0
OTU_1723	Eukaryota;Opisthokonta;Metazoa;Mollusca;Gastropoda;Heterobranchia;Berthella;Berthella_californica;	0	0	0	0	0	0	0	0	0	0	0	0	0	0	80	0	0	0	0	0	0	0	0	0	0	0	0	0	0	0	0	0	0	0	0	0	0	0	0	0	0	0	0	0	0	0	0	0
OTU_1724	Monothalamids;Monothalamids_Clade-BM;Bathysiphonidae;Micrometula;Micrometula_hyalostriata;	0	0	0	0	0	0	0	0	0	0	0	0	0	0	0	2	19	0	0	0	0	0	0	0	0	0	0	0	0	0	0	0	27	0	13	0	0	0	0	0	1	0	0	0	0	0	0	0
OTU_1725	Monothalamids;Monothalamids_X;Monothalamids_XX;Saccaminidae;Saccaminidae_sp.;	0	0	0	4	9	0	2	5	1	3	8	6	0	0	0	0	1	0	0	0	0	33	0	0	2	12	2	11	3	0	0	0	2	1	0	10	0	0	10	12	6	0	1	0	0	7	9	0
OTU_1726	#N/A	0	0	2	0	2	0	0	0	5	0	0	0	0	0	0	0	0	0	0	0	0	0	0	0	1	0	0	0	27	0	0	0	1	0	0	0	0	0	0	4	0	1	0	25	0	0	0	0
OTU_1727	#N/A	0	0	0	0	0	0	0	0	0	0	0	0	0	0	74	0	0	0	0	0	0	0	0	0	0	0	0	0	0	0	0	0	0	0	0	0	0	0	0	0	0	0	0	0	0	0	0	0
OTU_1728	Monothalamids;Monothalamids_X;Monothalamids_XX;Cylindrogullmia;Cylindrogullmia_alba;	0	0	4	0	0	0	4	0	0	0	2	3	0	0	0	3	4	0	0	0	0	0	0	0	0	0	2	1	1	0	0	0	8	1	12	3	0	0	6	2	1	0	0	0	0	0	0	0
OTU_1729	#N/A	0	0	0	0	0	0	0	0	0	0	0	0	0	0	0	0	0	2	0	0	0	1	0	0	0	0	0	0	0	0	0	0	0	0	0	0	0	1	0	0	0	0	0	0	1	0	0	0
OTU_173	Monothalamids;Monothalamids_X;Monothalamids_XX;Saccaminidae;Saccaminidae_sp.;	158	1647	0	13	19	1	21	17	14	5	9	11	2	2	0	7	1	136	129	135	8	23	92	2	3	3	14	7	3	146	304	273	2	2	4	21	170	419	14	15	21	1	5	1	77	6	8	192
OTU_1731	#N/A	0	0	0	0	0	0	0	0	0	0	0	0	0	0	0	0	0	15	24	19	0	0	0	0	0	0	0	0	0	0	0	2	0	0	1	0	5	10	0	0	0	0	0	0	0	0	0	0
OTU_1732	#N/A	0	0	0	0	0	0	0	0	0	0	0	0	0	0	0	0	0	0	0	0	0	0	0	0	0	0	0	0	0	0	0	0	0	0	49	0	0	0	0	0	0	0	0	0	0	0	0	0
OTU_1733	#N/A	0	0	0	0	4	0	0	0	0	0	0	0	0	0	82	0	0	0	0	0	0	0	0	0	0	0	0	0	0	0	0	0	0	0	0	0	0	0	0	0	0	0	0	0	0	0	0	0
OTU_1734	Eukaryota;Opisthokonta;Metazoa;Mollusca;Gastropoda;Heterobranchia;Berthella;Berthella_californica;	0	0	0	0	0	0	0	0	0	0	0	0	0	0	51	0	0	0	0	0	0	0	0	0	0	0	0	0	0	0	0	0	0	0	0	0	0	0	0	0	0	0	0	0	0	0	0	0
OTU_1735	Tubothalamea;Miliolida;Moliolidae;Quinqueloculina;Quinqueloculina_seminulum;	37	0	0	2	0	0	0	0	0	0	0	1	0	9	0	0	0	0	0	1	0	0	0	0	0	0	0	0	0	0	0	0	0	0	0	50	0	7	0	0	0	0	0	6	0	0	0	0
OTU_1736	Monothalamids;Monothalamids_X;Monothalamids_XX;Vellaria;Vellaria_sp.;	11	5	1	3	7	0	12	5	5	3	2	4	0	0	1	0	0	0	0	1	19	2	0	4	9	6	1	0	4	3	3	4	6	0	3	2	0	0	9	3	3	4	7	6	0	1	2	4
OTU_1737	#N/A	0	0	0	0	0	0	0	0	0	0	0	0	0	0	99	0	0	0	0	0	0	0	0	0	0	0	0	0	0	0	0	0	0	0	0	0	0	0	0	0	0	0	0	0	0	0	0	0
OTU_1738	Globothalamea;Textulariida;Textulariida_XX;Liebusella;Liebusella_goesi;	0	0	0	0	0	0	0	0	0	0	0	0	0	0	0	0	0	0	0	0	0	0	0	2	0	0	0	0	0	0	0	0	0	0	0	0	0	0	0	0	1	2	1	0	0	0	0	0
OTU_1739	Globothalamea;Rotaliida;Discorbacea;Glabratellina;Glabratellina_sp.;	0	0	2	1	10	0	3	0	1	4	12	0	0	0	0	1	0	0	0	0	2	7	0	0	1	3	5	0	0	0	0	0	1	0	0	5	0	0	4	1	4	2	1	0	0	0	0	0
OTU_174	Globothalamea;Rotaliida;Nonionidae;Cibicidoides;Cibicidoides_refulgens;	0	0	0	2	0	0	2	38	0	0	2	2	0	0	2	0	9	0	0	0	2	39	0	1	0	1	1	413	3	0	0	0	5	4	0	2	0	0	0	1	0	5	34	0	0	63	2001	0
OTU_1740	#N/A	0	0	0	0	0	0	0	0	0	0	0	0	0	0	83	0	0	0	0	0	0	0	0	0	0	0	0	0	0	0	0	0	0	0	0	0	0	0	0	0	0	0	0	0	0	0	0	0
OTU_1741	#N/A	0	0	0	0	0	0	0	0	0	0	0	0	0	0	147	0	0	0	0	0	0	0	0	0	0	0	0	0	0	0	0	0	0	0	0	0	0	0	0	0	0	0	0	0	0	0	0	0
OTU_1742	Eukaryota;Opisthokonta;Metazoa;Mollusca;Gastropoda;Heterobranchia;Berthella;Berthella_californica;	0	0	0	0	0	0	0	0	0	0	0	0	0	0	101	0	0	0	0	0	0	0	0	0	0	0	0	0	0	0	0	0	0	0	0	0	0	0	0	0	0	0	0	0	0	0	0	0
OTU_1743	Monothalamids;Monothalamids_X;Monothalamids_XX;Vanhoeffenella;Vanhoeffenella_sp.;	4	0	0	0	1	0	47	12	8	4	9	2	4	0	0	7	10	1	1	1	8	0	0	4	3	0	7	1	16	0	0	0	1	8	15	2	0	0	3	9	6	0	4	0	0	11	15	5
OTU_1744	Globothalamea;Rotaliida;Nonionidae;Cibicidoides;Cibicidoides_refulgens;	0	0	0	0	0	0	0	0	0	2	4	30	0	0	0	1	4	0	0	0	0	1	0	1	0	0	4	1	4	0	0	0	0	0	0	0	0	0	0	0	1	0	1	1	0	0	0	0
OTU_1746	Monothalamids;Monothalamids_X;Monothalamids_XX;Vellaria;Vellaria_pellucidus;	0	0	2	4	27	0	11	9	6	20	23	14	0	0	3	0	0	0	0	0	4	7	0	8	13	20	11	2	2	0	0	0	7	1	0	7	0	0	13	20	13	8	3	4	0	3	5	0
OTU_1747	Monothalamids;Monothalamids_X;Monothalamids_XX;Vellaria;Vellaria_sp.;	0	0	9	0	0	0	0	0	0	0	0	0	0	0	0	55	48	0	0	0	0	0	0	0	0	0	0	0	0	0	0	0	26	31	1	0	0	0	0	0	0	0	0	0	0	0	0	0
OTU_1749	Globothalamea;Rotaliida;Bolivinidae;Bolivina;Bolivina_spathulata;	0	0	0	0	1	0	0	9	0	0	0	0	0	0	0	0	0	0	0	0	0	38	0	0	0	0	0	6	0	0	0	0	0	0	0	0	0	0	0	0	0	0	8	0	0	0	0	0
OTU_175	Foraminifera_X;Foraminifera_XX;Foraminifera_XXX;Allogromida;Allogromida_sp.;	5	32	64	11	11	5	27	23	27	10	9	5	36	60	9	479	418	12	15	6	28	1	4	17	29	55	11	5	1	15	17	4	1041	343	383	20	5	1	9	7	8	13	7	4	5	1	5	23
OTU_1750	Monothalamids;Monothalamids_X;Monothalamids_XX;Monothalamids_XXX;Monothalamids_XXX_sp.;	0	0	0	0	0	0	7	4	2	0	1	7	0	0	0	0	0	0	0	0	0	0	0	5	9	5	3	2	1	0	0	0	0	0	1	0	0	0	1	4	1	1	0	0	0	1	2	0
OTU_1751	Monothalamids;Monothalamids_X;Monothalamids_XX;Vellaria;Vellaria_sp.;	0	0	2	0	0	0	1	0	1	0	10	2	0	0	1	0	2	0	0	0	3	0	0	1	5	2	6	0	0	0	0	0	6	5	0	4	0	0	4	2	2	0	0	1	0	0	1	0
OTU_1752	Globothalamea;Textulariida;Textulariida_XX;Bigenerina;Bigenerina_sp.;	0	0	0	0	0	0	3	0	0	0	0	0	0	0	0	0	0	0	0	0	26	11	0	0	0	0	4	0	0	0	0	0	0	0	0	0	0	0	0	0	0	3	0	0	0	0	0	0
OTU_1753	Globothalamea;Rotaliida;Rotaliida_X;Rotaliina;Rotaliina_sp.;	2	0	0	0	0	0	4	1	2	1	4	1	0	0	0	0	0	0	0	0	0	0	0	4	1	0	0	1	1	0	0	1	0	0	0	0	0	0	8	5	2	2	0	2	0	2	3	0
OTU_1754	Eukaryota;Opisthokonta;Metazoa;Mollusca;Gastropoda;Heterobranchia;Berthella;Berthella_californica;	0	0	0	0	0	0	0	0	0	0	0	0	0	0	64	0	0	0	0	0	0	0	0	0	0	0	0	0	0	0	0	0	0	0	0	0	0	0	0	0	0	0	0	0	0	0	0	0
OTU_1755	Monothalamids;Monothalamids_X;Monothalamids_XX;Ovammina;Ovammina_opaca;	0	0	1	2	1	0	0	0	0	7	5	16	0	0	0	3	0	0	0	0	0	2	0	0	1	1	4	4	4	1	0	0	2	2	0	1	0	0	0	0	1	0	0	0	0	0	0	0
OTU_1756	Monothalamids;Monothalamids_X;Monothalamids_XX;Psammosphaera;Psammosphaera_sp.;	0	0	4	1	1	0	4	3	0	6	2	10	0	0	0	11	24	0	0	0	2	1	0	1	1	0	3	3	0	0	0	0	0	0	0	0	0	0	0	2	4	1	1	0	0	0	0	0
OTU_1757	Monothalamids;Monothalamids_Clade-I;Monothalamids_Clade-I_X;Arnoldiellina;Arnoldiellina_fluorescens;	0	0	0	0	0	0	0	0	0	0	0	0	0	0	0	0	0	0	0	0	0	0	0	0	0	0	0	0	0	0	0	0	0	56	0	0	0	0	0	0	0	0	0	0	0	0	0	0
OTU_1758	Globothalamea;Rotaliida;Globigerinacea;Globigerinita;Globigerinita_uvula;	0	2	0	0	0	0	0	0	0	1	0	0	0	0	0	0	0	0	0	0	0	0	0	0	1	0	0	0	0	0	0	0	0	0	0	0	0	0	1	1	0	0	0	0	0	0	0	0
OTU_1759	Monothalamids;Monothalamids_Clade-E;Monothalamids_Clade-E_X;Psammophaga;Psammophaga_sp.;	0	0	0	0	0	0	0	0	0	0	0	0	0	0	0	0	4	0	0	0	0	0	0	0	0	0	0	0	0	0	0	0	0	0	0	0	0	0	0	0	0	0	0	0	0	0	0	0
OTU_176	Monothalamids;Monothalamids_X;Monothalamids_XX;Toxisarcon;Toxisarcon_sp.;	225	350	4	6	10	2	79	60	74	66	43	55	0	0	17	46	42	5	6	8	9	3	5	58	61	56	56	55	53	47	15	10	247	158	554	165	18	3	251	206	178	62	69	52	23	37	87	6
OTU_1760	Monothalamids;Monothalamids_X;Monothalamids_XX;Ovammina;Ovammina_opaca;	0	0	3	2	16	0	14	4	10	7	10	6	0	0	1	2	0	0	0	0	4	0	0	4	8	1	12	1	15	0	0	0	2	2	0	10	0	0	9	22	10	7	6	4	0	15	6	0
OTU_1761	Monothalamids;Monothalamids_X;Monothalamids_XX;Allogromiina;Allogromiina_sp.;	0	0	0	4	3	1	0	0	0	2	1	1	0	0	0	0	0	0	0	0	0	0	0	5	2	4	0	0	1	0	0	0	0	0	0	0	0	0	20	8	22	1	0	0	0	0	0	0
OTU_1762	Eukaryota;Opisthokonta;Metazoa;Mollusca;Gastropoda;Heterobranchia;Berthella;Berthella_californica;	0	0	0	0	0	0	0	0	0	0	0	0	0	0	84	0	0	0	0	0	0	0	0	0	0	0	0	0	0	0	0	0	0	0	0	0	0	0	0	0	0	0	0	0	0	0	0	0
OTU_1763	Globothalamea;Rotaliida;Rotaliida_X;Rotaliida_XX;Rotaliida_XX_sp.;	0	0	0	0	1	0	4	2	5	1	0	0	0	0	0	0	0	0	0	0	0	0	0	0	0	0	0	0	0	0	0	0	0	0	0	0	0	0	1	6	25	1	0	0	0	0	0	0
OTU_1764	Globothalamea;Textulariida;Textulariida_XX;Bigenerina;Bigenerina_sp.;	0	0	0	0	0	0	0	4	7	0	0	0	0	0	0	0	0	0	0	0	0	29	0	0	0	0	0	6	0	0	0	0	5	0	0	0	0	0	0	0	0	0	3	2	0	0	0	0
OTU_1765	Globothalamea;Rotaliida;Rotaliida_X;Nonion;Nonion_sp.;	0	0	9	2	0	0	12	1	5	5	10	1	0	0	1	0	0	0	0	0	3	1	0	5	2	5	4	1	7	0	0	0	0	0	0	1	0	0	2	13	3	4	4	6	0	1	0	0
OTU_1766	Globothalamea;Rotaliida;Rotaliidae;Ammonia;Ammonia_sp.;	0	0	0	0	0	0	7	0	0	0	0	0	0	0	0	0	0	0	0	0	3	0	0	0	1	0	19	0	0	0	0	0	0	0	0	0	0	0	0	0	1	16	2	0	0	0	7	0
OTU_1767	Globothalamea;Rotaliida;Heterohelicacea;Gallitellia;Gallitellia_vivans;	0	0	0	1	0	0	0	0	0	0	0	0	0	0	0	0	0	0	2	1	0	0	0	21	0	0	0	0	0	0	0	0	0	0	0	15	0	0	0	0	0	0	2	2	0	0	0	0
OTU_1768	Monothalamids;Monothalamids_X;Monothalamids_XX;Allogromiina;Allogromiina_sp.;	0	0	6	3	0	0	1	1	0	0	0	3	0	0	0	0	0	0	0	0	5	21	0	0	0	1	0	1	0	0	0	0	1	1	0	0	0	0	0	1	3	1	1	1	0	0	0	0
OTU_177	Monothalamids;Monothalamids_X;Monothalamids_XX;Tinogullmia;Tinogullmia_sp.;	0	0	0	10	31	0	168	190	178	17	30	35	0	0	0	0	0	0	0	0	83	109	0	44	157	183	638	367	361	0	0	0	0	11	0	0	0	0	8	15	28	130	60	51	0	0	4	0
OTU_1770	Globothalamea;Rotaliida;Heterohelicacea;Gallitellia;Gallitellia_vivans;	0	0	0	0	0	0	0	0	0	0	0	0	0	0	0	8	32	0	0	0	0	0	0	0	0	0	0	0	0	0	0	0	0	0	0	0	0	0	0	0	0	0	0	0	0	0	0	0
OTU_1771	Globothalamea;Rotaliida;Rosalidae;Rosalina;Rosalina_sp.;	0	0	0	2	1	0	0	0	0	0	0	0	0	0	0	0	0	0	0	0	0	0	0	48	4	4	0	1	0	0	0	0	0	0	1	0	0	0	0	0	0	2	3	1	0	0	0	0
OTU_1772	Globothalamea;Textulariida;Textulariida_XX;Valvulina;Valvulina_conica;	0	0	0	7	7	0	0	3	0	3	0	0	0	0	0	0	0	0	0	0	0	2	0	3	1	0	0	1	1	0	0	0	0	0	0	0	0	0	3	0	0	1	8	3	0	0	0	0
OTU_1773	Eukaryota;Opisthokonta;Metazoa;Mollusca;Gastropoda;Heterobranchia;Berthella;Berthella_californica;	0	0	0	0	0	0	0	0	0	0	0	0	0	0	79	0	0	0	0	0	0	0	0	0	0	0	0	0	0	0	0	0	0	0	0	0	0	0	0	0	0	0	0	0	0	0	0	0
OTU_1774	Globothalamea;Rotaliida;Rotaliidae;Ammonia;Ammonia_sp.;	0	3	0	0	0	0	0	0	0	1	0	0	0	0	0	0	0	2	0	0	0	0	0	3	0	0	0	0	0	0	2	0	0	0	0	0	0	0	0	0	0	0	0	0	0	0	0	0
OTU_1775	Monothalamids;Monothalamids_X;Monothalamids_XX;Astrorhizida;Astrorhizida_sp.;	1	0	0	0	0	0	0	0	2	0	0	0	0	0	0	0	0	0	0	0	0	0	0	0	0	0	0	0	0	0	0	0	0	1	2	1	0	0	0	0	0	0	0	0	0	0	0	0
OTU_1776	Globothalamea;Rotaliida;Globigerinacea;Candeina;Candeina_nitida;	0	0	3	14	2	0	3	2	5	18	4	3	0	0	20	0	2	0	0	0	1	2	0	17	10	10	3	1	10	0	0	0	5	0	0	1	0	0	43	17	1	1	0	9	0	2	0	0
OTU_1777	Monothalamids;Monothalamids_X;Lagynidae;Nemogullmia;Nemogullmia_sp.;	0	0	0	0	0	0	0	2	0	0	0	0	0	0	0	7	22	0	1	0	0	0	0	0	0	0	0	0	0	0	0	0	11	3	26	0	0	0	0	0	5	0	0	0	0	0	0	0
OTU_1778	Monothalamids;Monothalamids_X;Monothalamids_XX;Ovammina;Ovammina_opaca;	0	0	0	4	2	0	1	0	0	19	4	5	0	0	0	0	0	0	0	0	1	0	0	13	0	0	1	1	2	0	0	0	0	0	0	0	0	0	1	0	0	1	0	0	0	0	0	0
OTU_1779	Globothalamea;Rotaliida;Chilostomellacea;Chilostomella;Chilostomella_ovoidea;	0	0	0	0	0	0	0	0	0	0	0	0	0	0	0	0	0	0	0	0	0	0	0	0	0	0	0	0	0	0	0	0	0	0	0	0	0	0	0	0	0	0	1	0	0	0	0	0
OTU_178	#N/A	0	2	0	0	0	0	0	0	0	0	0	0	0	0	0	0	0	804	1378	950	0	0	329	0	0	0	0	0	0	0	2	4	0	0	0	0	564	501	0	0	0	0	0	0	192	0	0	1
OTU_1780	Monothalamids;Monothalamids_Clade-E;Monothalamids_Clade-E_X;Nellya;Nellya_rugosa;	0	0	4	0	15	0	4	5	3	0	4	1	0	0	2	3	0	0	0	0	1	1	0	0	15	0	2	0	4	0	0	0	1	0	0	2	0	0	0	5	1	5	1	0	0	2	5	0
OTU_1781	Monothalamids;Monothalamids_Clade-O;Monothalamids_Clade-O_X;Cedhagenia;Cedhagenia_saltatus;	0	0	0	0	0	0	0	0	0	0	0	0	0	0	0	0	0	0	0	0	0	0	0	12	16	11	1	0	1	0	0	0	0	0	0	0	0	0	0	0	0	8	5	4	0	0	0	0
OTU_1782	Eukaryota;Opisthokonta;Metazoa;Mollusca;Gastropoda;Heterobranchia;Berthella;Berthella_californica;	0	0	0	0	0	0	0	0	0	0	0	0	0	0	1	0	0	0	0	0	0	0	0	0	0	0	0	0	0	0	0	0	0	0	0	0	0	0	0	0	0	0	0	0	0	0	0	0
OTU_1783	Monothalamids;Monothalamids_X;Monothalamids_XX;Saccaminidae;Saccaminidae_sp.;	0	0	0	8	4	0	2	3	6	0	1	2	0	0	0	0	0	0	1	1	10	41	0	13	8	8	1	4	6	0	0	0	0	0	0	4	0	0	0	2	1	0	1	3	0	1	1	0
OTU_1784	#N/A	0	0	0	0	0	0	0	0	0	0	0	30	0	0	0	0	0	0	0	0	0	0	0	0	0	0	0	87	0	0	0	0	0	0	0	0	0	0	0	0	0	0	0	0	0	0	0	0
OTU_1785	Eukaryota;Opisthokonta;Metazoa;Mollusca;Gastropoda;Heterobranchia;Berthella;Berthella_californica;	0	0	0	0	0	0	0	0	0	0	0	0	0	0	144	0	0	0	0	0	0	0	0	0	0	0	0	0	0	0	0	0	0	0	0	0	0	0	0	0	0	0	0	0	0	0	0	0
OTU_1786	Tubothalamea;Miliolida;Hauerinidae;Siphonaperta;Siphonaperta_sp.;	0	0	0	0	0	0	0	0	0	0	0	0	0	0	0	0	4	0	0	0	0	0	0	0	0	0	0	0	0	0	0	0	51	3	1	0	0	0	0	0	0	0	0	0	0	0	0	0
OTU_1787	Globothalamea;Rotaliida;Nonionidae;Cibicidoides;Cibicidoides_refulgens;	0	0	0	0	0	0	0	0	0	0	0	0	0	0	0	0	0	0	0	0	0	0	0	0	0	0	0	0	0	0	0	0	0	0	0	0	0	0	0	0	0	0	0	0	1	0	0	0
OTU_1788	Monothalamids;Monothalamids_X;Monothalamids_XX;Monothalamids_XXX;Monothalamids_XXX_sp.;	0	0	0	0	0	0	7	3	6	0	0	1	0	0	0	0	0	0	0	0	0	3	0	1	3	1	4	3	4	0	0	0	1	0	0	1	0	0	0	1	1	2	2	2	0	0	0	0
OTU_1789	Monothalamids;Monothalamids_Clade-E;Monothalamids_Clade-E_X;Psammophaga;Psammophaga_sp.;	0	0	0	2	0	0	0	1	0	1	3	0	0	0	0	0	0	0	0	0	0	0	0	1	0	0	0	0	0	0	0	0	0	0	0	4	0	0	5	4	2	1	0	0	0	0	1	0
OTU_1790	Eukaryota;Opisthokonta;Metazoa;Mollusca;Gastropoda;Heterobranchia;Berthella;Berthella_californica;	0	0	0	0	0	0	0	0	0	0	0	0	0	0	73	0	0	0	0	0	0	0	0	0	0	0	0	0	0	0	0	0	0	0	0	0	0	0	0	0	0	0	0	0	0	0	0	0
OTU_1791	Globothalamea;Textulariida;Reophacidae;Reophax;Reophax_sp.;	0	0	0	0	0	0	0	0	1	0	0	0	0	0	0	11	54	0	0	0	0	0	0	0	0	0	0	0	0	0	0	0	78	7	9	0	0	0	0	0	0	0	0	0	0	0	0	0
OTU_1792	Globothalamea;Rotaliida;Rosalidae;Rosalina;Rosalina_sp.;	0	0	0	0	0	0	0	0	4	0	0	0	0	0	0	0	42	0	0	0	0	0	0	0	0	0	0	0	4	0	0	0	0	0	0	0	0	0	0	0	0	0	0	1	0	0	0	0
OTU_1793	#N/A	0	0	0	0	0	0	0	0	0	0	0	0	0	0	59	0	0	0	0	0	0	0	0	0	0	0	0	0	0	0	0	0	0	0	0	0	0	0	0	0	0	0	0	0	0	0	0	0
OTU_1794	Globothalamea;Globothalamea_X;Globothalamea_XX;Elphidiella;Elphidiella_groenlandica;	0	0	0	1	1	0	1	5	0	0	13	2	0	0	2	0	4	0	0	0	0	4	0	0	2	0	6	1	0	0	0	0	8	19	1	3	0	0	2	2	1	1	0	1	0	1	0	0
OTU_1795	#N/A	0	0	0	0	0	0	0	0	0	0	0	0	0	0	173	0	0	0	0	0	0	0	0	0	0	0	0	0	0	0	0	0	0	0	0	0	0	0	0	0	0	0	0	0	0	0	0	0
OTU_1796	Globothalamea;Rotaliida;Chilostomellacea;Chilostomella;Chilostomella_ovoidea;	0	0	0	0	0	0	0	0	0	0	0	0	0	0	0	0	0	0	0	0	0	0	0	0	0	0	0	0	0	0	0	0	0	0	2	0	0	0	0	0	0	0	0	0	0	0	0	0
OTU_1797	Globothalamea;Textulariida;Trochamminidae;Trochammina;Trochammina_hadai;	10	0	0	0	0	0	0	0	0	0	0	0	0	0	0	0	0	0	0	0	0	0	0	0	0	0	0	0	0	0	0	0	0	0	0	0	0	0	1	1	0	0	0	0	0	0	0	0
OTU_1799	Globothalamea;Rotaliida;Rosalidae;Rosalina;Rosalina_sp.;	0	0	0	3	3	2	8	12	4	3	8	15	0	0	0	0	0	0	0	0	2	2	0	1	5	17	7	0	6	0	0	0	0	0	0	0	0	0	8	3	3	1	3	2	0	0	5	0
OTU_18	Monothalamids;Monothalamids_X;Monothalamids_XX;Saccamminidae_X;Saccamminidae_X_sp.;	578	506	31	683	26	0	361	9	446	431	475	383	380	7	134	15	1390	262	122	80	20	347	11864	6	5	417	366	241	364	597	355	1853	33	949	21	366	60	174	240	226	5	191	162	3	8	43	75	2482
OTU_180	Globothalamea;Rotaliida;Elphidiidae;Elphidium;Elphidium_asklundi;	0	0	12	65	281	0	22	89	29	91	133	47	0	0	6	80	47	0	0	0	10	224	0	187	95	107	72	58	42	0	0	0	7	206	55	68	0	0	185	127	103	27	94	43	0	40	40	0
OTU_1800	Globothalamea;Rotaliida;Rotaliidae;Ammonia;Ammonia_sp.;	0	0	0	0	0	0	0	0	0	0	0	0	0	0	0	0	0	0	0	0	0	0	0	0	0	0	0	0	0	0	0	0	0	0	0	0	0	0	0	0	0	1	0	0	0	0	0	0
OTU_1801	#N/A	0	0	0	0	0	0	0	0	0	0	0	0	0	0	53	0	0	0	0	0	0	0	0	0	0	0	0	0	0	0	0	0	0	0	0	0	0	0	0	0	0	0	0	0	0	0	0	0
OTU_1802	Globothalamea;Rotaliida;Buliminacea;Bulimina;Bulimina_aculeata;	0	0	0	0	0	0	0	0	0	0	0	0	0	0	0	53	0	0	0	0	0	0	0	0	0	0	0	0	0	0	0	0	0	0	0	0	0	0	0	0	0	0	0	0	0	0	0	0
OTU_1803	Globothalamea;Textulariida;Trochamminidae;Trochammina;Trochammina_hadai;	0	0	0	2	1	1	1	0	1	7	0	1	0	0	0	0	0	0	0	0	1	1	0	7	6	2	2	0	1	0	0	0	0	0	0	0	0	0	1	0	1	29	7	13	0	0	0	0
OTU_1804	Globothalamea;Rotaliida;Globigerinacea;Candeina;Candeina_nitida;	31	5	2	0	0	0	10	5	6	7	1	2	0	6	2	0	0	0	0	3	0	0	0	0	3	6	2	1	4	2	8	0	3	0	1	25	0	6	36	17	1	1	4	8	0	1	2	0
OTU_1805	Globothalamea;Rotaliida;Planorbulinacea;Planorbulina;Planorbulina_mediterranensis;	47	3	0	0	0	0	0	1	0	4	1	1	0	5	0	0	0	0	0	0	0	0	0	0	0	0	0	0	0	0	0	0	0	0	0	25	0	5	4	0	0	0	0	1	0	0	0	4
OTU_1806	Globothalamea;Rotaliida;Rotaliidae;Ammonia;Ammonia_beccarii;	0	0	0	0	0	0	0	0	0	0	0	0	0	0	0	0	0	0	0	0	0	0	0	0	0	0	0	0	0	0	0	0	0	0	3	0	0	0	0	0	0	0	0	0	0	0	0	0
OTU_1807	Monothalamids;Monothalamids_X;Monothalamids_XX;Monothalamids_XXX;Monothalamids_XXX_sp.;	0	0	0	1	2	0	0	0	0	4	0	2	0	0	0	0	0	0	0	0	0	0	0	37	4	15	0	0	0	0	0	0	0	0	0	0	0	0	2	0	4	0	0	0	0	0	0	0
OTU_1808	Eukaryota;Opisthokonta;Metazoa;Mollusca;Gastropoda;Heterobranchia;Berthella;Berthella_californica;	0	0	0	0	0	0	0	0	0	0	0	0	0	0	2	0	0	0	0	0	0	0	0	0	0	0	0	0	0	0	0	0	0	0	0	0	0	0	0	0	0	0	0	0	0	0	0	0
OTU_1809	Monothalamids;Monothalamids_X;Monothalamids_XX;Psammosphaera;Psammosphaera_sp.;	0	0	1	0	0	0	0	0	1	0	0	3	0	0	0	0	0	0	0	0	0	0	0	1	0	5	0	2	0	0	0	0	0	0	2	6	0	0	8	0	5	0	0	0	0	0	1	0
OTU_181	Monothalamids;Monothalamids_X;Monothalamids_XX;Crithionina;Crithionina_mamilla;	0	0	82	337	140	10	40	28	5	83	82	58	0	0	0	0	4	0	0	0	235	159	0	211	160	46	46	25	16	0	0	0	1	0	1	0	0	0	620	424	293	27	13	6	0	2	17	0
OTU_1810	Globothalamea;Rotaliida;Bolivinacea;Brizalina;Brizalina_alata;	0	0	0	0	0	0	4	1	2	1	2	3	0	0	0	13	5	0	0	0	0	1	0	0	1	0	2	1	3	0	0	0	0	0	0	0	0	0	0	2	1	1	1	1	0	0	0	0
OTU_1811	Globothalamea;Rotaliida;Discorbacea;Glabratellina;Glabratellina_sp.;	0	0	0	1	2	0	1	0	2	8	4	0	0	0	7	0	0	0	0	0	1	0	0	4	3	0	9	0	0	0	0	0	4	4	16	3	0	0	5	0	0	3	0	0	0	0	0	0
OTU_1812	#N/A	1	0	0	0	0	0	35	0	4	0	0	0	0	3	0	0	0	0	0	0	0	0	0	0	0	0	0	0	0	0	0	0	1	1	0	4	1	0	2	8	0	3	0	0	0	0	1	0
OTU_1813	Globothalamea;Rotaliida;Nonionidae;Cibicidoides;Cibicidoides_lobatulus;	0	0	0	0	0	0	2	0	0	0	0	0	0	0	0	0	0	0	0	0	29	0	0	0	0	0	5	0	0	0	0	0	0	0	0	0	0	0	0	0	0	4	0	0	0	0	0	0
OTU_1814	Monothalamids;Monothalamids_Clade-O;Monothalamids_Clade-O_X;Cedhagenia;Cedhagenia_saltatus;	0	0	0	0	0	0	0	0	0	0	0	0	0	0	0	0	0	0	0	0	0	0	0	13	12	10	0	0	0	0	0	0	0	0	0	0	0	0	0	0	0	6	4	7	0	0	0	0
OTU_1815	Monothalamids;Monothalamids_Clade-E;Monothalamids_Clade-E_X;Psammophaga;Psammophaga_sp.;	0	0	0	0	0	0	1	0	0	0	0	0	0	0	0	0	0	0	0	0	0	0	0	0	0	0	0	0	0	0	0	0	0	0	0	0	0	0	0	0	0	0	0	0	0	0	0	0
OTU_1816	#N/A	0	0	0	0	0	0	0	0	0	0	0	0	0	0	92	0	0	0	0	0	0	0	0	0	0	0	0	0	0	0	0	0	0	0	0	0	0	0	0	0	0	0	0	0	0	0	0	0
OTU_1817	Monothalamids;Monothalamids_X;Monothalamids_XX;Vellaria;Vellaria_pellucidus;	0	0	0	0	0	0	0	0	0	0	0	0	0	0	0	17	18	0	0	0	0	0	0	0	0	0	0	0	0	0	0	0	0	0	0	0	0	0	0	0	0	0	0	0	0	0	0	0
OTU_1818	Globothalamea;Rotaliida;Nonionidae;Cibicidoides;Cibicides_refulgens;	0	0	0	0	0	0	0	0	0	0	0	0	0	0	0	0	0	0	0	0	0	0	0	0	0	0	0	0	0	0	0	0	38	1	1	0	0	0	0	0	0	0	0	0	0	0	0	0
OTU_1819	Globothalamea;Rotaliida;Bolivinidae;Bolivina;Bolivina_variabilis;	0	0	2	2	12	0	0	2	0	7	32	16	0	0	9	7	0	0	0	0	24	22	0	4	3	3	25	17	10	0	0	0	8	45	7	4	0	0	0	1	7	1	6	3	0	2	2	0
OTU_182	Globothalamea;Rotaliida;Rotaliidae;Ammonia;Ammonia_catesbyana;	722	178	402	78	144	0	357	162	162	171	228	169	12	41	55	55	26	25	11	23	178	73	7	90	244	121	182	81	102	83	80	62	17	9	53	23	15	7	227	323	243	136	103	95	3	54	99	313
OTU_1820	Foraminifera_X;Foraminifera_XX;Foraminifera_XXX;Foraminifera_XXXX;Foraminifera_XXXX_sp.;	0	0	0	0	0	0	1	0	1	3	3	5	0	1	1	0	0	0	0	0	1	1	0	2	0	0	6	14	5	0	0	0	3	0	0	1	0	0	0	0	1	0	2	0	0	0	0	0
OTU_1821	Globothalamea;Textulariida;Textulariida_XX;Spirotextularia;Spirotextularia_sp.;	0	0	0	1	1	0	0	1	2	1	0	9	0	0	0	0	7	0	0	0	2	1	0	3	0	11	0	0	0	0	0	0	0	0	0	3	0	0	6	1	8	2	3	1	0	0	2	0
OTU_1822	Foraminifera_X;Foraminifera_XX;Foraminifera_XXX;Allogromida;Allogromida_sp.;	0	0	0	3	0	0	0	13	1	9	1	0	0	0	1	0	0	0	0	0	0	1	0	1	0	0	2	1	1	0	0	0	0	0	0	0	0	0	4	0	0	4	3	1	0	0	0	0
OTU_1824	Eukaryota;Opisthokonta;Metazoa;Mollusca;Gastropoda;Heterobranchia;Berthella;Berthella_californica;	0	0	0	0	0	0	0	0	0	0	0	0	0	0	155	0	0	0	0	0	0	0	0	0	0	0	0	0	0	0	0	0	0	0	0	0	0	0	0	0	0	0	0	0	0	0	0	0
OTU_1825	Eukaryota;Opisthokonta;Metazoa;Mollusca;Gastropoda;Heterobranchia;Berthella;Berthella_californica;	0	0	0	0	0	0	0	0	0	0	0	0	0	0	70	0	0	0	0	0	0	0	0	0	0	0	0	0	0	0	0	0	0	0	0	0	0	0	0	0	0	0	0	0	0	0	0	0
OTU_1826	#N/A	0	0	0	0	0	0	0	0	0	0	0	0	0	0	55	0	0	0	0	0	0	0	0	0	0	0	0	0	0	0	0	0	0	0	0	0	0	0	0	3	1	0	0	0	0	0	0	0
OTU_1827	Foraminifera_X;Foraminifera_XX;Foraminifera_XXX;Foraminifera_XXXX;Foraminifera_XXXX_sp.;	0	0	0	0	0	0	0	0	0	0	0	0	0	0	0	0	0	0	0	0	0	1	0	0	0	0	0	0	0	0	0	0	0	0	0	0	0	0	0	0	0	0	0	0	0	0	0	0
OTU_1828	Globothalamea;Rotaliida;Nonionidae;Haynesina;Haynesina_germanica;	0	0	0	5	0	0	5	1	1	0	2	2	0	0	0	0	0	0	0	0	0	23	0	0	1	4	5	0	0	0	0	0	0	0	0	0	0	0	5	4	1	0	1	0	0	0	0	0
OTU_1829	Globothalamea;Rotaliida;Pseudoparrellidae;Epistominella;Epistominella_sp.;	19	16	3	1	0	0	3	3	2	3	5	3	0	16	3	0	0	4	0	0	2	0	3	1	0	0	1	1	3	31	31	21	0	15	0	5	0	0	5	3	3	0	1	3	0	2	4	20
OTU_183	Monothalamids;Monothalamids_Clade-E;Monothalamids_Clade-E_X;Psammophaga;Psammophaga_sp.;	0	0	0	160	147	0	34	22	31	210	187	105	0	0	0	16	18	0	0	0	15	27	0	184	219	51	132	38	98	0	0	0	299	1	41	56	0	0	725	486	463	47	51	9	0	56	214	0
OTU_1830	#N/A	0	0	0	0	0	0	0	0	0	0	0	0	0	0	0	0	0	5	5	4	0	0	0	0	0	0	0	0	0	0	0	0	0	0	0	0	1	1	0	0	0	0	0	0	23	0	0	0
OTU_1831	Monothalamids;Monothalamids_X;Monothalamids_XX;Monothalamids_XXX;Monothalamids_XXX_sp.;	0	15	0	0	0	0	0	0	0	0	0	0	0	0	0	0	0	0	0	0	0	0	0	0	1	0	0	0	0	0	2	0	1	4	0	1	0	0	0	0	0	1	2	0	0	0	0	0
OTU_1832	Monothalamids;Monothalamids_Clade-E;Monothalamids_Clade-E_X;Psammophaga;Psammophaga_sp.;	0	0	0	0	0	0	0	1	1	2	2	4	0	0	0	0	0	0	0	0	0	0	0	2	0	0	18	6	3	0	0	0	0	0	0	0	0	0	0	0	2	1	0	4	0	0	0	0
OTU_1833	Globothalamea;Rotaliida;Pseudoparrellidae;Epistominella;Epistominella_exigua;	0	0	0	0	0	0	0	1	0	3	0	0	0	0	0	0	0	0	0	0	0	1	0	0	2	0	0	1	0	0	0	0	0	0	0	0	0	0	0	0	0	29	11	9	0	0	0	0
OTU_1834	Foraminifera_X;Foraminifera_XX;Foraminifera_XXX;Foraminifera_XXXX;Foraminifera_XXXX_sp.;	0	0	0	0	3	2	0	0	0	0	5	10	0	0	0	2	0	0	0	0	0	0	0	0	3	9	0	0	0	0	0	0	0	0	0	0	0	0	0	13	67	0	0	0	0	0	0	0
OTU_1836	#N/A	0	0	0	0	0	0	0	0	0	0	0	0	0	0	66	0	0	0	0	0	0	0	0	0	0	0	0	0	0	0	0	0	0	0	0	0	0	0	0	0	0	0	0	0	0	0	0	0
OTU_1837	#N/A	0	0	0	0	0	0	0	0	0	0	0	0	0	0	76	0	0	0	0	0	0	0	0	0	0	0	0	0	0	0	0	0	0	0	0	0	0	0	0	0	0	0	0	0	0	0	0	0
OTU_1838	#N/A	0	0	0	0	0	0	0	0	0	0	0	0	0	0	2	0	0	0	0	0	0	0	0	0	0	0	0	0	0	0	0	0	0	0	0	0	0	0	0	0	0	0	0	0	0	0	0	0
OTU_1839	Eukaryota;Opisthokonta;Metazoa;Mollusca;Gastropoda;Heterobranchia;Berthella;Berthella_californica;	0	0	0	0	0	35	0	0	0	0	0	0	0	0	0	0	0	0	0	0	0	0	0	0	0	10	0	0	0	0	0	0	0	0	0	0	0	0	0	0	1	0	0	0	0	0	0	0
OTU_184	Monothalamids;Monothalamids_X;Monothalamids_XX;Crithionina;Crithionina_mamilla;	1	5	188	163	109	12	138	103	91	16	23	12	1	1	0	16	23	6	0	3	373	180	36	31	47	7	30	6	20	0	0	0	0	2	3	4	0	0	535	349	341	9	8	4	0	10	21	31
OTU_1840	#N/A	0	0	0	0	0	0	0	0	0	0	0	0	0	0	114	0	0	0	0	0	0	0	0	0	0	0	0	0	0	0	0	0	0	0	0	0	0	0	0	0	0	0	0	0	0	0	0	0
OTU_1841	Monothalamids;Monothalamids_X;Monothalamids_XX;Marsipella;Marsipella_sp.;	0	0	0	0	0	0	0	0	6	0	0	0	0	0	0	13	16	0	0	0	1	0	0	0	0	0	5	5	33	0	0	0	0	0	0	0	0	0	0	0	0	0	0	5	0	0	0	0
OTU_1842	Foraminifera_X;Foraminifera_XX;Foraminifera_XXX;Allogromida;Allogromida_sp.;	0	0	0	0	0	0	0	0	0	0	0	0	0	0	0	0	0	0	0	0	0	0	0	0	0	0	0	0	0	0	0	0	1	0	1	0	0	0	0	0	0	0	0	0	0	0	0	0
OTU_1843	#N/A	0	0	0	0	0	0	0	0	0	0	0	0	0	0	55	0	0	0	0	0	0	0	0	0	0	0	0	0	0	0	0	0	0	0	0	0	0	0	0	0	0	0	0	0	0	0	0	0
OTU_1844	#N/A	0	0	0	0	0	0	0	0	0	0	0	0	0	0	78	0	0	0	0	0	0	0	0	0	0	0	0	0	0	0	0	0	0	0	0	0	0	0	0	0	0	0	0	0	0	0	0	0
OTU_1846	Globothalamea;Rotaliida;Discorbacea;Glabratella;Glabratella_opercularis;	0	0	0	0	0	0	0	0	0	0	0	0	0	0	0	0	0	0	0	0	0	0	0	0	0	0	0	0	0	0	0	0	0	0	0	0	0	0	0	0	0	0	0	0	0	0	0	0
OTU_1847	Globothalamea;Rotaliida;Bolivinidae;Bolivina;Bolivina_variabilis;	0	0	1	1	7	0	3	0	5	10	0	2	0	0	1	0	0	0	0	0	6	1	0	0	8	3	4	0	0	0	0	0	0	5	0	2	0	0	7	2	1	3	1	0	0	2	0	0
OTU_1848	Monothalamids;Monothalamids_X;Monothalamids_XX;Saccamminidae_X;Saccamminidae_X_sp.;	0	0	0	0	0	0	0	0	1	0	2	1	0	0	0	0	0	0	0	0	0	0	0	2	2	0	0	0	0	0	0	0	1	0	1	2	0	0	2	1	1	0	0	0	0	0	1	0
OTU_1849	Eukaryota;Opisthokonta;Metazoa;Mollusca;Gastropoda;Heterobranchia;Berthella;Berthella_californica;	0	0	0	0	0	25	0	0	0	0	0	0	0	0	0	0	0	0	0	0	0	0	0	0	0	23	0	0	0	0	0	0	0	0	0	0	0	0	0	0	10	0	0	0	0	0	0	0
OTU_185	Globothalamea;Rotaliida;Rotaliidae;Ammonia;Ammonia_catesbyana;	0	0	273	142	298	0	277	108	100	156	242	130	0	0	77	20	12	0	0	0	149	60	0	167	271	117	153	70	114	0	0	0	5	11	33	50	0	0	204	327	147	124	87	70	0	54	125	0
OTU_1850	Globothalamea;Rotaliida;Rotaliida_X;Rotaliida_XX;Rotaliida_XX_sp.;	7	0	1	0	0	0	3	0	4	0	1	0	0	0	0	14	9	0	0	3	0	0	0	4	2	3	0	2	0	2	0	0	38	16	3	0	0	0	1	2	3	1	5	1	0	2	4	1
OTU_1851	Foraminifera_X;Foraminifera_XX;Foraminifera_XXX;Foraminifera_XXXX;Foraminifera_XXXX_sp.;	1	0	5	10	8	0	0	1	0	48	66	75	0	2	0	4	14	7	14	8	1	26	1	0	0	0	66	69	77	26	7	10	19	5	0	4	9	5	0	3	1	1	0	0	0	0	0	1
OTU_1852	#N/A	0	0	0	0	0	0	0	0	0	0	0	0	0	0	61	0	0	0	0	0	0	0	0	0	0	0	0	0	0	0	0	0	0	0	0	0	0	0	0	0	0	0	0	0	0	0	0	0
OTU_1853	#N/A	0	0	0	0	0	0	0	0	0	0	0	0	0	0	69	0	0	0	0	0	0	0	0	0	0	0	0	0	0	0	0	0	0	0	0	0	0	0	0	0	0	0	0	0	0	0	0	0
OTU_1854	Eukaryota;Opisthokonta;Metazoa;Mollusca;Gastropoda;Heterobranchia;Berthella;Berthella_californica;	0	0	0	0	2	0	0	0	0	0	0	0	0	0	44	0	0	0	0	0	0	0	0	0	0	0	0	0	0	0	0	0	0	0	0	0	0	0	0	0	0	0	0	0	0	0	0	0
OTU_1855	Globothalamea;Rotaliida;Bolivinidae;Bolivina;Bolivina_skagerrakensis;	7	10	5	1	8	0	3	2	1	1	1	0	0	0	7	0	0	0	0	0	10	0	0	4	3	7	2	0	0	3	4	11	10	6	1	1	0	2	9	1	3	1	6	3	0	0	0	14
OTU_1856	Globothalamea;Rotaliida;Pseudoparrellidae;Epistominella;Epistominella_sp.;	0	0	2	6	2	0	10	0	3	7	9	1	0	0	2	0	0	0	0	0	6	0	0	5	2	0	5	2	3	0	0	0	0	6	0	26	0	0	8	2	0	3	1	1	0	4	0	0
OTU_1857	Tubothalamea;Miliolida;Moliolidae;Quinqueloculina;Quinqueloculina_sp.;	0	0	3	1	6	0	4	2	1	3	2	2	0	0	2	2	0	0	0	0	3	0	0	0	11	3	0	2	0	0	0	0	1	1	1	6	0	0	6	8	6	4	1	0	0	0	0	0
OTU_1858	Eukaryota;Opisthokonta;Metazoa;Mollusca;Gastropoda;Heterobranchia;Berthella;Berthella_californica;	0	0	0	0	0	0	0	0	0	0	0	0	0	0	45	0	0	0	0	0	0	0	0	0	0	0	0	0	0	0	0	0	0	0	0	0	0	0	0	0	0	0	0	0	0	0	0	0
OTU_1859	#N/A	0	0	0	0	0	0	0	0	0	0	0	0	0	0	91	0	0	0	0	0	0	0	0	0	0	0	0	0	0	0	0	0	0	0	0	0	0	0	0	0	0	0	0	0	0	0	0	0
OTU_186	Monothalamids;Monothalamids_Clade-BM;Bathysiphonidae;Bathysiphon;Bathysiphon_flexilis;	818	720	162	80	157	0	187	102	181	189	489	223	0	5	138	40	35	53	29	34	290	538	197	71	91	175	318	132	134	667	659	713	129	534	160	65	48	28	128	249	178	68	72	72	24	63	90	593
OTU_1860	Eukaryota;Opisthokonta;Metazoa;Mollusca;Gastropoda;Heterobranchia;Berthella;Berthella_californica;	0	0	0	0	0	0	0	0	0	0	0	0	0	0	78	0	0	0	0	0	0	0	0	0	0	0	0	0	0	0	0	0	0	0	0	0	0	0	0	0	0	0	0	0	0	0	0	0
OTU_1861	Globothalamea;Rotaliida;Nonionidae;Haynesina;Haynesina_germanica;	0	0	0	6	2	0	0	0	0	0	0	0	0	0	0	0	0	1	0	0	1	29	0	0	0	0	0	0	0	0	0	0	0	7	0	0	0	0	0	0	1	0	0	0	0	0	0	2
OTU_1862	Globothalamea;Textulariida;Textulariida_X;Leptohyalis;Leptohyalis_scotti;	0	0	0	0	0	0	3	0	2	0	3	1	0	0	0	0	0	0	0	0	0	0	2	0	0	0	2	0	1	0	0	0	0	0	0	0	0	0	19	8	4	0	0	0	0	0	2	0
OTU_1863	#N/A	0	0	0	0	0	0	0	0	0	0	0	0	0	0	1	0	0	0	0	0	0	0	0	0	0	0	0	0	0	0	0	0	0	0	0	0	0	0	0	0	0	0	0	0	0	0	0	0
OTU_1864	Globothalamea;Rotaliida;Discorbacea;Glabratella;Glabratella_opercularis;	0	0	0	1	5	0	1	0	0	20	47	28	0	0	0	0	0	0	0	0	0	4	0	0	0	0	16	2	8	0	0	0	0	0	0	0	0	0	0	0	0	2	0	0	2	7	6	0
OTU_1865	#N/A	0	0	0	0	0	0	0	0	0	0	0	0	0	0	58	0	0	0	0	0	0	0	0	0	0	0	0	0	0	0	0	0	0	0	0	0	0	0	0	0	0	0	0	0	0	0	0	0
OTU_1866	Globothalamea;Rotaliida;Nonionidae;Cibicidoides;Cibicidoides_variabilis;	51	7	0	0	0	0	0	1	0	5	0	1	0	1	0	0	0	0	0	1	0	0	0	0	0	0	1	2	0	3	0	0	0	0	0	8	0	2	6	7	2	0	0	0	0	0	0	1
OTU_1867	Globothalamea;Rotaliida;Heterohelicacea;Gallitellia;Gallitellia_vivans;	0	0	0	0	0	0	0	0	0	0	0	0	0	0	0	0	0	0	0	0	0	0	0	0	0	0	0	0	0	0	0	0	0	3	0	0	0	0	0	0	0	0	0	0	0	0	0	0
OTU_1868	Eukaryota;Opisthokonta;Metazoa;Mollusca;Gastropoda;Heterobranchia;Berthella;Berthella_californica;	0	0	0	0	4	32	0	0	0	0	0	0	0	0	3	0	0	0	0	0	0	0	0	0	0	7	0	0	0	0	0	0	0	0	0	0	0	0	0	0	2	0	0	0	0	0	0	0
OTU_1869	Monothalamids;Monothalamids_Clade-I;Monothalamids_Clade-I_X;Arnoldiellina;Arnoldiellina_fluorescens;	0	0	0	0	0	0	0	0	0	0	0	0	0	0	0	0	0	0	0	0	0	0	0	0	0	0	0	0	0	0	0	0	1	2	4	5	0	0	1	0	0	2	0	0	0	0	0	0
OTU_187	Globothalamea;Rotaliida;Pseudoparrellidae;Epistominella;Epistominella_exigua;	0	0	14	0	4	0	12	162	22	3	29	7	0	0	2	10	29	0	0	0	11	115	0	2	12	2	17	1555	203	0	0	0	22	14	1	5	0	0	7	16	10	13	148	23	0	15	37	0
OTU_1870	Monothalamids;Monothalamids_X;Monothalamids_XX;Saccamminidae_X;Saccamminidae_X_sp.;	11	17	1	2	6	0	2	4	1	5	3	5	0	0	4	0	0	2	0	0	3	1	0	2	0	5	4	5	2	26	8	47	1	0	0	1	2	2	2	10	3	1	2	0	0	0	2	21
OTU_1871	Monothalamids;Monothalamids_X;Monothalamids_XX;Vellaria;Vellaria_sp.;	0	0	3	0	0	0	0	0	1	0	0	0	0	0	0	17	36	0	0	0	0	0	0	0	0	0	0	0	0	0	0	0	32	3	0	0	0	0	0	0	0	0	0	0	0	0	0	0
OTU_1872	Monothalamids;Monothalamids_X;Monothalamids_XX;Ovammina;Ovammina_opaca;	0	0	0	1	1	0	0	1	0	15	2	12	0	0	0	0	0	0	0	0	0	0	0	0	1	1	0	2	0	0	0	0	0	0	0	0	0	0	6	1	1	0	0	0	0	0	0	0
OTU_1873	Eukaryota;Opisthokonta;Metazoa;Mollusca;Gastropoda;Heterobranchia;Berthella;Berthella_californica;	0	0	0	0	0	0	0	0	0	0	0	0	0	0	58	0	0	0	0	0	0	0	0	0	0	0	0	0	0	0	0	0	0	0	0	0	0	0	0	0	0	0	0	0	0	0	0	0
OTU_1874	Globothalamea;Rotaliida;Nummulitidae;Operculina;Operculina_complanata;	0	0	0	0	0	0	0	0	0	0	1	0	0	0	0	0	0	0	0	0	0	0	0	0	0	0	0	0	0	0	0	0	0	0	0	0	0	0	0	0	0	0	0	0	0	0	0	0
OTU_1875	Eukaryota;Opisthokonta;Metazoa;Mollusca;Gastropoda;Heterobranchia;Berthella;Berthella_californica;	0	0	0	0	0	0	0	0	0	0	0	0	0	0	55	0	0	0	0	0	0	0	0	0	0	0	0	0	0	0	0	0	0	0	0	0	0	0	0	0	0	0	0	0	0	0	0	0
OTU_1876	Eukaryota;Opisthokonta;Metazoa;Mollusca;Gastropoda;Heterobranchia;Berthella;Berthella_californica;	0	0	0	0	0	0	0	0	0	0	0	0	0	0	154	0	0	0	0	0	0	0	0	0	0	0	0	0	0	0	0	0	0	0	0	0	0	0	0	0	0	0	0	0	0	0	0	0
OTU_1877	Globothalamea;Rotaliida;Bolivinidae;Bolivina;Bolivina_variabilis;	0	0	0	0	0	0	0	0	0	0	0	0	0	0	0	0	0	0	0	0	0	0	0	0	0	0	0	0	0	0	0	0	0	0	0	2	0	0	0	0	0	0	0	0	0	0	0	0
OTU_1878	Globothalamea;Textulariida;Trochamminidae;Trochammina;Trochammina_hadai;	0	0	0	0	0	0	0	0	0	0	0	0	0	0	0	0	0	0	0	0	0	0	0	0	0	0	0	0	0	0	0	0	0	0	4	0	0	0	0	0	0	0	0	0	0	0	0	0
OTU_1879	Globothalamea;Rotaliida;Elphidiidae;Elphidium;Elphidium_excavatum;	0	0	0	1	0	0	0	0	0	0	0	0	0	0	0	0	0	0	0	0	0	1	0	0	0	0	0	1	0	0	0	0	1	0	0	0	0	0	0	0	0	0	0	0	0	1	3	0
OTU_188	Globothalamea;Textulariida;Trochamminidae;Trochammina;Trochammina_hadai;	21	0	0	7	13	0	2	0	2	1	1	1	0	0	0	0	0	1	1	0	8	8	275	46	256	30	1	0	2	0	0	9	1792	141	692	0	0	1	5	3	1	40	28	37	0	1	7	1
OTU_1880	Globothalamea;Rotaliida;Bolivinidae;Bolivina;Bolivina_skagerrakensis;	0	0	0	0	0	0	0	0	0	0	0	0	0	0	0	0	45	0	0	0	0	0	0	0	0	0	0	0	0	0	0	0	0	0	0	0	0	0	0	0	0	0	0	0	0	0	0	0
OTU_1881	Globothalamea;Rotaliida;Nonionidae;Cibicidoides;Cibicidoides_dispars;	0	0	0	5	4	0	0	0	0	0	0	0	0	0	0	0	0	0	0	2	50	2	0	0	0	0	0	1	0	0	0	0	0	0	0	0	0	0	0	0	0	0	0	0	0	0	0	0
OTU_1882	Monothalamids;Monothalamids_X;Monothalamids_XX;Vanhoeffenella;Vanhoeffenella_sp.;	0	0	0	3	3	0	48	1	0	3	3	0	0	0	0	4	9	0	0	0	11	1	0	2	3	0	8	0	8	0	0	0	0	7	9	2	0	0	6	1	0	7	1	2	0	17	0	0
OTU_1883	Monothalamids;Monothalamids_Clade-E;Monothalamids_Clade-E_X;Psammophaga;Psammophaga_sp.;	0	0	0	0	1	0	0	0	0	1	1	0	0	0	0	0	0	0	0	0	1	1	0	4	11	16	1	2	0	0	0	0	0	0	0	0	0	0	0	0	0	4	5	5	0	0	0	0
OTU_1884	#N/A	0	0	0	0	0	0	0	0	0	0	0	0	0	0	56	0	0	0	0	0	0	0	0	0	0	0	0	0	0	0	0	0	0	0	0	0	0	0	0	0	0	0	0	0	0	0	0	0
OTU_1885	Monothalamids;Monothalamids_Clade-E;Monothalamids_Clade-E_X;Psammophaga;Psammophaga_sp.;	0	0	0	0	0	0	0	0	1	2	1	0	0	0	0	0	0	1	1	2	0	0	0	1	0	1	0	1	0	0	1	0	0	0	0	13	24	0	1	2	2	0	0	0	0	0	0	0
OTU_1886	Eukaryota;Opisthokonta;Metazoa;Mollusca;Gastropoda;Heterobranchia;Berthella;Berthella_californica;	0	0	0	0	0	0	0	0	0	0	0	0	0	0	47	0	0	0	0	0	0	0	0	0	0	0	0	0	0	0	0	0	0	0	0	0	0	0	0	0	0	0	0	0	0	0	0	0
OTU_1887	Foraminifera_X;Foraminifera_XX;Foraminifera_XXX;Foraminifera_XXXX;Foraminifera_XXXX_sp.;	3	1	9	0	1	0	5	6	5	4	3	5	0	7	3	8	2	1	0	0	0	1	0	3	10	0	5	2	4	0	0	0	0	0	0	0	0	0	6	11	5	2	1	1	0	5	6	0
OTU_1888	Globothalamea;Rotaliida;Rotaliida_X;Nonion;Nonion_sp.;	0	0	0	0	0	0	0	0	0	0	0	0	0	0	0	0	0	1	0	0	0	0	0	0	0	0	2	0	0	0	0	0	0	0	0	0	0	0	0	0	0	0	0	0	0	0	0	0
OTU_1889	Globothalamea;Textulariida;Textulariida_XX;Spirotextularia;Spirotextularia_sp.;	0	0	0	0	2	0	2	1	1	1	0	2	0	0	0	4	6	1	0	0	3	0	0	7	9	19	1	0	1	0	0	0	0	0	0	0	3	2	2	1	3	6	3	3	0	0	0	0
OTU_189	Monothalamids;Monothalamids_Clade-I;Monothalamids_Clade-I_X;Allogromia;Allogromia_crystallifera;	0	0	0	2	1	0	3	6	11	12	25	203	0	0	0	156	152	0	0	2	1	11	3	7	5	6	30	27	27	3	1	0	1424	102	75	6	0	2	0	2	3	7	1	2	0	0	0	0
OTU_1890	#N/A	2	0	6	0	0	0	1	0	21	0	0	0	1	2	0	0	0	0	0	0	0	0	14	0	0	0	0	0	0	2	1	3	0	0	0	2	0	0	0	0	0	0	0	2	0	0	0	7
OTU_1891	Monothalamids;Monothalamids_Clade-Y;Monothalamids_Clade-Y_X;Cribrothalammina;Cribrothalammina_alba;	0	0	0	1	1	0	6	4	1	3	10	5	0	0	0	0	0	0	0	0	2	0	0	0	0	0	7	2	2	0	0	0	2	1	9	3	0	0	12	9	31	0	0	0	0	0	3	0
OTU_1892	Monothalamids;Monothalamids_Clade-E;Monothalamids_Clade-E_X;Psammophaga;Psammophaga_sp.;	0	0	0	1	0	0	7	4	4	1	5	0	0	0	0	20	3	0	0	0	1	0	0	1	0	0	0	2	0	0	0	0	0	0	64	0	0	0	1	0	0	0	0	0	0	0	0	0
OTU_1893	Globothalamea;Rotaliida;Nonionidae;Cibicidoides;Cibicidoides_lobatulus;	0	0	0	2	4	0	0	0	0	0	0	0	0	0	0	0	0	0	0	0	31	3	0	0	0	0	0	0	0	0	0	0	0	0	0	0	0	0	0	0	0	0	0	0	0	0	0	0
OTU_1894	Monothalamids;Monothalamids_X;Monothalamids_XX;Saccamminidae_X;Saccamminidae_X_sp.;	17	6	0	0	1	0	4	3	4	0	4	0	23	0	2	2	44	6	2	6	0	1	8	0	13	11	2	0	0	8	5	14	27	5	0	0	1	4	6	2	0	6	5	0	14	0	1	8
OTU_1895	Monothalamids;Monothalamids_X;Monothalamids_XX;Monothalamids_XXX;Monothalamids_XXX_sp.;	2	0	0	0	0	0	0	0	0	0	0	0	0	2	0	3	2	0	2	0	0	0	0	0	0	0	0	0	0	1	0	0	6	3	5	3	0	0	0	0	0	0	0	0	0	0	0	0
OTU_1896	Monothalamids;Monothalamids_X;Monothalamids_XX;Ovammina;Ovammina_opaca;	0	0	0	2	9	0	4	4	0	8	6	2	0	0	1	0	0	0	0	0	2	2	0	3	10	2	3	6	1	0	0	0	0	0	0	3	0	0	15	14	9	2	1	0	0	5	0	0
OTU_1897	Monothalamids;Monothalamids_X;Monothalamids_XX;Ovammina;Ovammina_opaca;	7	8	3	6	5	0	3	0	1	2	8	5	0	0	0	0	0	7	3	3	1	6	0	0	2	1	5	4	1	9	4	3	1	1	4	7	2	1	0	4	1	0	1	0	0	0	2	20
OTU_1898	Monothalamids;Monothalamids_Clade-O;Monothalamids_Clade-O_X;Cedhagenia;Cedhagenia_saltatus;	0	0	0	4	15	0	0	0	0	0	6	3	0	0	0	0	0	0	0	0	0	0	0	2	9	1	0	0	0	0	0	0	0	0	0	0	0	0	0	2	1	0	0	0	0	0	0	0
OTU_1899	Monothalamids;Monothalamids_X;Monothalamids_XX;Astrorhizida;Astrorhizida_sp.;	0	0	0	0	0	0	0	0	1	0	0	0	0	0	0	4	8	0	0	0	0	1	0	0	0	1	0	0	0	0	0	0	1	1	9	2	0	0	0	0	1	0	0	0	0	0	0	0
OTU_19	Globothalamea;Rotaliida;Pseudoparrellidae;Epistominella;Epistominella_sp.;	2	0	0	5	13	1	6	5	4	3	2	2	0	0	0	2	0	1	4	3	8	13	24	8	23	3	3	0	1	0	0	10	0	0	1	19	0	4	1	5	5	6	3	5	0	0	2	1
OTU_190	Globothalamea;Textulariida;Textulariida_XX;Liebusella;Liebusella_goesi;	0	4	58	3	12	10	177	724	146	49	37	48	0	0	7	367	509	0	0	3	13	22	1	530	724	490	93	92	106	1	0	6	75	122	206	16	0	1	80	110	141	822	1170	789	0	17	21	11
OTU_1900	#N/A	0	0	2	0	0	0	0	0	1	0	0	0	0	0	0	0	0	0	0	0	0	0	0	1	2	1	0	0	15	0	0	0	0	0	0	1	0	0	0	3	0	0	0	29	0	0	1	0
OTU_1901	Globothalamea;Globothalamea_X;Globothalamea_XX;Elphidiella;Elphidiella_groenlandica;	0	0	0	0	0	0	2	0	0	0	1	0	0	0	0	0	0	0	0	0	2	1	0	0	0	0	2	2	0	0	0	0	0	0	0	0	0	0	0	0	0	28	16	1	0	0	0	0
OTU_1902	Monothalamids;Monothalamids_X;Monothalamids_XX;Vellaria;Vellaria_pellucidus;	2	2	0	0	2	0	2	4	3	0	1	3	5	0	0	0	4	0	0	0	0	2	0	5	40	5	3	2	2	3	4	2	0	1	1	0	0	0	1	3	6	13	2	4	3	0	0	7
OTU_1903	Eukaryota;Opisthokonta;Metazoa;Mollusca;Gastropoda;Heterobranchia;Berthella;Berthella_californica;	0	0	0	0	0	0	0	0	0	0	0	0	0	0	59	0	0	0	0	0	0	0	0	0	0	0	0	0	0	0	0	0	0	0	0	0	0	0	0	0	0	0	0	0	0	0	0	0
OTU_1904	Globothalamea;Rotaliida;Bolivinidae;Bolivina;Bolivina_variabilis;	0	0	0	0	0	0	0	0	0	0	0	0	0	0	0	0	0	0	0	0	0	0	0	0	0	0	0	0	0	0	0	0	52	2	2	0	0	0	0	0	0	0	0	0	0	0	0	0
OTU_1905	Globothalamea;Rotaliida;Nummulitidae;Nummulites;Nummulites_venosus;	0	0	0	0	0	0	0	0	0	6	7	6	0	0	0	0	0	0	0	0	0	0	0	0	0	0	15	7	5	0	0	0	0	0	0	0	0	0	2	1	0	0	0	0	0	0	0	0
OTU_1906	Monothalamids;Monothalamids_Clade-E;Monothalamids_Clade-E_X;Psammophaga;Psammophaga_sp.;	0	0	0	14	19	0	0	0	0	0	3	0	0	0	0	1	0	0	0	0	0	0	0	3	3	0	0	0	0	0	0	0	0	0	0	0	0	0	3	0	1	0	0	0	0	0	0	0
OTU_1907	Globothalamea;Rotaliida;Heterohelicacea;Gallitellia;Gallitellia_vivans;	0	0	0	0	0	0	0	0	0	0	0	0	0	0	0	0	0	0	0	0	0	0	0	0	0	0	0	0	0	0	0	0	0	0	0	0	0	0	0	0	0	0	0	0	0	0	0	0
OTU_1908	#N/A	2	0	0	0	2	0	0	4	10	0	0	0	0	0	0	0	1	0	0	0	1	2	0	0	1	0	0	0	0	0	0	0	0	0	6	7	0	0	4	2	5	0	0	0	0	0	7	0
OTU_1909	Globothalamea;Rotaliida;Stainforthiidae;Stainforthiidae_X;Stainforthiidae_X_sp.;	0	0	2	3	5	0	7	1	3	12	4	1	0	0	2	0	0	0	0	0	13	3	0	3	6	2	9	2	0	0	0	0	1	4	2	6	0	0	10	8	2	1	1	3	0	1	1	0
OTU_191	Monothalamids;Monothalamids_X;Monothalamids_XX;Saccaminidae;Saccaminidae_sp.;	180	330	14	36	36	0	48	39	67	62	38	57	21	0	6	1	119	23	28	19	1	55	34	1	118	183	34	42	48	77	35	28	431	150	2	111	43	9	111	99	3	54	82	1	15	21	40	22
OTU_1910	Eukaryota;Opisthokonta;Metazoa;Mollusca;Gastropoda;Heterobranchia;Berthella;Berthella_californica;	0	0	0	0	0	0	0	0	0	0	0	0	0	0	58	0	0	0	0	0	0	0	0	0	0	0	0	0	0	0	0	0	0	0	0	0	0	0	0	0	0	0	0	0	0	0	0	0
OTU_1911	Globothalamea;Rotaliida;Rotaliida_X;Rotaliida_XX;Rotaliida_XX_sp.;	0	0	0	1	6	2	0	1	0	1	2	0	0	0	0	1	10	0	0	0	0	0	0	3	6	4	1	1	1	0	0	0	24	10	1	0	0	0	3	8	0	2	3	1	0	0	0	0
OTU_1912	#N/A	0	0	0	0	0	0	1	1	0	0	1	1	0	0	0	0	0	0	0	0	0	1	0	0	0	0	0	2	3	0	0	0	3	3	13	4	0	0	8	3	0	0	0	0	0	0	2	0
OTU_1913	Eukaryota;Opisthokonta;Metazoa;Mollusca;Gastropoda;Heterobranchia;Berthella;Berthella_californica;	0	0	0	0	0	28	0	0	0	0	0	0	0	0	0	0	0	0	0	0	0	0	0	0	0	17	0	0	0	0	0	0	0	1	0	0	0	0	0	0	12	0	0	0	0	0	0	0
OTU_1914	Monothalamids;Monothalamids_Clade-I;Monothalamids_Clade-I_X;Allogromia;Allogromia_sp.;	0	0	0	0	0	0	0	0	3	0	0	0	0	0	0	2	0	0	0	0	0	0	0	0	1	0	0	0	0	0	0	0	11	3	34	0	0	0	1	0	0	0	1	0	0	0	0	0
OTU_1915	#N/A	0	0	0	0	0	29	0	0	0	0	0	0	0	0	3	0	0	0	0	0	0	0	0	0	5	38	0	0	0	0	0	0	0	0	0	0	0	0	0	0	0	0	0	0	0	0	0	0
OTU_1916	Eukaryota;Opisthokonta;Metazoa;Mollusca;Gastropoda;Heterobranchia;Berthella;Berthella_californica;	0	0	0	0	27	0	0	0	0	0	0	0	0	0	0	0	0	0	0	0	0	0	0	0	8	0	0	0	0	0	0	0	0	0	0	0	0	0	0	1	0	0	0	0	0	0	0	0
OTU_1917	Monothalamids;Monothalamids_X;Monothalamids_XX;Ovammina;Ovammina_opaca;	0	1	0	1	3	0	0	0	1	1	0	0	0	0	0	0	0	0	0	0	1	2	0	0	0	0	1	0	0	0	0	0	3	1	1	4	0	1	1	1	4	1	1	0	0	0	0	0
OTU_1918	Globothalamea;Textulariida;Textulariacea;Textularia;Textularia_sagittula;	0	0	0	0	0	0	7	13	71	0	0	1	0	0	0	0	0	0	0	0	0	0	0	0	0	0	2	0	0	0	0	0	0	0	0	0	0	0	5	7	7	0	0	1	0	1	0	0
OTU_1919	Monothalamids;Monothalamids_X;Monothalamids_XX;Vellaria;Vellaria_sp.;	0	0	0	1	3	0	4	5	2	1	5	3	0	0	0	0	0	0	0	0	12	1	0	3	10	6	1	0	1	0	0	0	6	0	1	1	0	0	3	3	6	5	6	6	0	0	0	0
OTU_192	#N/A	0	0	0	0	0	0	24	0	0	0	0	0	0	0	0	3	0	0	0	0	10	0	0	0	0	0	0	0	0	0	0	0	8	3	0	2513	0	0	0	0	0	9	0	0	0	0	0	0
OTU_1920	Globothalamea;Rotaliida;Rotaliidae;Ammonia;Ammonia_aoteana;	3	0	0	0	0	0	0	0	0	0	0	0	0	0	0	0	0	0	0	0	0	0	0	3	4	7	0	1	1	0	0	0	0	0	0	0	0	0	0	0	0	18	14	1	0	0	0	0
OTU_1921	Globothalamea;Rotaliida;Pseudoparrellidae;Epistominella;Epistominella_sp.;	0	0	0	0	0	0	0	0	0	0	1	0	0	0	0	0	1	0	0	0	0	0	0	0	0	0	0	0	0	0	0	0	1	2	0	0	0	0	0	0	0	0	0	0	0	0	0	0
OTU_1922	Globothalamea;Rotaliida;Bolivinacea;Streptochilus;Streptochilus_sp.;	0	0	0	0	0	0	13	0	1	0	1	0	0	0	0	0	0	0	0	0	0	0	0	0	0	0	0	0	5	0	0	0	0	0	2	0	0	0	0	0	0	2	0	0	0	0	1	0
OTU_1923	Foraminifera_X;Foraminifera_XX;Foraminifera_XXX;Allogromida;Allogromida_sp.;	2	0	0	1	0	0	2	18	0	3	3	0	0	0	0	0	0	0	0	0	0	0	0	0	0	2	3	2	1	0	0	0	0	0	0	0	0	0	1	2	0	6	1	2	0	0	0	0
OTU_1924	Monothalamids;Monothalamids_X;Monothalamids_XX;Saccamminidae_X;Saccamminidae_X_sp.;	0	0	0	0	2	0	1	0	3	4	1	0	0	0	0	0	0	0	0	0	0	1	0	0	1	2	2	1	2	0	0	1	0	0	0	1	0	1	1	1	0	8	10	8	0	0	0	0
OTU_1925	Globothalamea;Rotaliida;Rotaliida_X;Rotaliida_XX;Rotaliida_XX_sp.;	0	0	0	0	1	0	0	0	0	0	1	3	0	0	0	0	0	0	0	0	0	0	0	0	0	1	0	1	0	0	0	0	0	0	0	0	0	0	0	3	28	0	0	0	0	0	0	0
OTU_1926	Globothalamea;Rotaliida;Globigerinacea;Globigerinita;Globigerinita_uvula;	0	0	0	0	0	0	0	0	0	0	0	0	0	0	1	0	0	0	0	0	0	0	0	0	0	0	0	0	0	0	0	0	0	0	0	0	0	0	0	0	0	0	0	0	0	0	0	0
OTU_1927	Monothalamids;Monothalamids_X;Monothalamids_XX;Ovammina;Ovammina_opaca;	0	0	0	3	0	0	1	4	6	1	1	0	0	0	0	0	0	0	0	0	2	50	0	4	3	0	0	8	0	0	0	0	0	0	0	0	0	0	0	0	0	0	1	0	0	0	0	0
OTU_1928	Foraminifera_X;Foraminifera_XX;Foraminifera_XXX;Allogromida;Allogromida_sp.;	0	0	0	0	0	0	0	0	0	0	0	0	0	0	0	0	0	0	0	0	0	0	0	0	0	0	1	0	0	0	0	0	16	0	0	0	0	0	0	0	0	0	0	0	0	0	0	0
OTU_1929	Globothalamea;Rotaliida;Nonionidae;Melonis;Melonis_barleeanum;	0	0	0	11	20	0	0	1	0	0	0	2	0	0	0	0	0	0	0	0	45	15	10	4	10	3	1	1	3	0	0	0	0	0	0	0	0	0	1	0	1	3	1	0	0	1	0	0
OTU_193	Globothalamea;Textulariida;Textulariida_XX;Liebusella;Liebusella_goesi;	0	1	0	3	29	0	63	68	68	11	6	6	0	0	1	0	1	0	0	0	2	2	0	66	370	46	7	9	7	1	0	0	83	598	28	0	0	0	209	182	190	99	84	209	0	13	21	1
OTU_1930	#N/A	0	0	0	0	0	0	0	0	0	0	0	0	0	0	56	0	0	0	0	0	0	0	0	0	0	0	0	0	0	0	0	0	0	0	0	0	0	0	0	0	0	0	0	0	0	0	0	0
OTU_1931	Monothalamids;Monothalamids_Clade-O;Monothalamids_Clade-O_X;Cedhagenia;Cedhagenia_saltatus;	0	0	0	0	0	0	1	0	4	5	1	7	0	0	0	0	0	0	0	0	1	5	0	1	2	0	12	18	28	0	0	0	0	0	0	0	0	0	0	1	1	1	1	2	0	3	5	0
OTU_1932	Globothalamea;Rotaliida;Nonionidae;Cibicidoides;Cibicidoides_variabilis;	0	0	0	0	0	0	4	6	18	1	2	2	0	0	0	0	0	0	0	0	0	0	0	0	0	0	3	2	1	0	0	0	0	0	0	0	0	0	0	0	3	0	0	0	0	0	3	0
OTU_1933	Monothalamids;Monothalamids_X;Monothalamids_XX;Vellaria;Vellaria_sp.;	2	4	0	1	0	0	1	2	0	2	2	0	0	0	4	5	9	0	0	0	0	0	0	0	2	0	0	1	0	8	0	1	2	28	1	1	0	0	0	3	5	1	1	0	0	0	0	8
OTU_1934	Globothalamea;Textulariida;Textulariida_XX;Liebusella;Liebusella_goesi;	0	0	0	0	0	0	0	0	0	0	0	0	0	0	0	0	0	0	0	0	0	0	0	1	0	0	0	0	0	0	0	0	1	41	0	0	0	0	0	0	0	0	0	0	0	0	0	0
OTU_1935	Globothalamea;Textulariida;Trochamminidae;Trochammina;Trochammina_hadai;	0	0	0	0	0	0	3	5	1	2	0	1	0	0	0	0	0	0	0	0	2	9	0	0	2	4	4	20	3	0	0	0	1	2	0	3	0	0	0	1	1	0	3	2	0	0	2	0
OTU_1936	Globothalamea;Rotaliida;Elphidiidae;Elphidium;Elphidium_excavatum;	0	0	7	2	0	0	1	4	1	7	7	5	0	0	0	5	2	0	0	0	1	11	0	3	4	0	2	2	1	0	0	0	4	1	0	2	0	0	1	2	1	2	0	0	0	0	1	0
OTU_1937	Monothalamids;Monothalamids_X;Monothalamids_XX;Astrorhizida;Astrorhizida_sp.;	0	0	0	0	1	0	2	0	0	0	0	0	0	0	0	13	0	0	0	0	1	0	0	0	1	0	4	0	0	0	0	0	1	0	2	1	0	0	0	3	0	2	0	0	0	0	0	0
OTU_1938	Monothalamids;Monothalamids_X;Monothalamids_XX;Allogromiina;Allogromiina_sp.;	0	0	0	0	0	0	0	1	0	1	0	1	0	0	0	0	0	0	0	0	0	0	0	0	0	0	0	0	0	0	0	0	0	0	0	0	0	0	1	0	2	0	0	0	0	0	0	0
OTU_1939	Monothalamids;Monothalamids_Clade-I;Monothalamids_Clade-I_X;Arnoldiellina;Arnoldiellina_fluorescens;	0	1	0	0	0	0	1	0	0	0	0	0	0	0	1	0	0	0	0	0	0	0	0	0	0	0	0	0	0	0	0	0	2	0	7	1	0	0	0	0	2	0	0	0	0	0	0	0
OTU_194	Monothalamids;Monothalamids_Clade-BM;Bathysiphonidae;Bathysiphon;Bathysiphon_flexilis;	0	0	86	38	157	0	138	36	62	115	426	73	0	0	24	36	24	0	0	0	59	25	0	44	129	90	225	25	60	0	0	0	75	433	80	228	0	0	100	203	74	67	38	65	0	70	67	0
OTU_1940	Tubothalamea;Miliolida;Hauerinidae;Siphonaperta;Siphonaperta_sp.;	0	0	0	0	0	0	0	0	0	0	0	0	0	0	0	8	9	0	0	0	0	0	0	0	0	0	0	0	0	0	0	0	14	0	2	0	0	0	0	0	0	0	0	0	0	0	0	0
OTU_1941	Monothalamids;Monothalamids_Clade-I;Monothalamids_Clade-I_X;Astrammina;Astrammina_rara;	0	0	1	1	0	0	0	0	0	0	0	0	0	0	0	0	0	0	0	0	0	4	0	1	0	0	0	0	1	1	0	0	6	6	10	0	0	0	0	0	1	0	1	0	0	0	0	0
OTU_1942	Monothalamids;Monothalamids_Clade-I;Monothalamids_Clade-I_X;Allogromia;Allogromia_crystallifera;	0	0	0	0	1	0	0	0	0	3	8	0	0	0	0	18	7	0	0	0	0	0	0	0	0	0	0	0	0	0	0	0	0	0	0	0	0	0	0	1	0	0	0	0	0	0	0	0
OTU_1943	Monothalamids;Monothalamids_Clade-BM;Bathysiphonidae;Bathysiphon;Bathysiphon_minuta;	0	0	0	0	2	0	11	7	14	1	0	0	0	0	0	0	0	0	0	0	6	0	0	2	4	0	0	0	0	0	0	0	0	0	0	0	0	0	0	1	1	1	3	0	0	0	0	0
OTU_1944	Foraminifera_X;Foraminifera_XX;Foraminifera_XXX;Foraminifera_XXXX;Foraminifera_XXXX_sp.;	0	0	0	4	2	0	6	1	3	6	6	1	0	0	0	2	0	0	0	0	0	4	0	3	2	0	5	19	24	0	0	0	0	0	0	2	0	0	1	0	2	0	3	3	0	1	1	0
OTU_1946	Globothalamea;Rotaliida;Rosalidae;Rosalina;Rosalina_sp.;	4	3	2	2	4	0	6	4	7	4	3	10	0	0	1	2	3	2	0	0	11	0	0	1	2	2	11	3	2	1	5	2	0	0	0	0	0	0	3	3	8	2	0	0	0	3	3	5
OTU_1947	#N/A	0	0	0	0	0	0	0	0	0	0	0	0	0	0	77	0	0	0	0	0	0	0	0	0	0	0	0	0	0	0	0	0	0	0	0	0	0	0	0	0	0	0	0	0	0	0	0	0
OTU_1948	Globothalamea;Rotaliida;Chilostomellacea;Chilostomella;Chilostomella_ovoidea;	0	0	0	0	0	0	0	0	0	0	0	0	0	0	0	0	0	0	0	0	0	0	0	0	0	0	0	22	0	0	0	0	0	0	0	0	0	0	0	0	0	0	0	0	0	0	0	0
OTU_1949	#N/A	0	0	0	0	0	0	0	0	0	0	0	0	0	0	0	0	0	0	0	0	0	0	0	0	0	0	0	0	0	0	0	0	0	0	0	0	0	0	0	0	0	0	0	0	44	0	0	0
OTU_195	Monothalamids;Monothalamids_X;Monothalamids_XX;Vanhoeffenella;Vanhoeffenella_sp.;	17	40	273	887	422	2	22	102	28	78	85	27	402	262	27	2	9	50	39	23	137	187	12	35	144	23	52	22	26	13	46	71	17	0	5	72	7	2	56	22	17	14	16	11	5	15	11	199
OTU_1950	Globothalamea;Rotaliida;Rosalidae;Rosalina;Rosalina_sp.;	0	0	0	0	1	0	1	0	2	0	0	5	0	0	0	0	0	0	0	0	0	0	0	1	3	6	1	0	1	0	0	0	4	19	45	1	0	0	0	2	1	1	0	0	0	0	1	0
OTU_1951	Eukaryota;Opisthokonta;Metazoa;Mollusca;Gastropoda;Heterobranchia;Berthella;Berthella_californica;	0	0	0	0	0	0	0	0	0	0	0	0	0	0	43	0	0	0	0	0	0	0	0	0	0	0	0	0	0	0	0	0	0	0	0	0	0	0	0	0	0	0	0	0	0	0	0	0
OTU_1952	Globothalamea;Rotaliida;Nonionidae;Cibicidoides;Cibicidoides_dispars;	0	0	0	0	2	0	0	0	1	0	1	34	0	0	0	0	0	0	0	0	0	0	0	0	1	2	0	0	0	0	0	0	0	0	0	0	0	0	1	1	5	0	0	0	0	0	0	0
OTU_1953	#N/A	0	0	0	0	0	0	3	0	0	0	1	0	0	0	0	12	3	0	0	0	0	0	0	0	1	0	0	0	0	0	0	0	2	1	5	3	0	0	0	0	0	0	0	1	0	0	0	0
OTU_1954	#N/A	0	0	0	0	0	0	0	0	0	0	0	0	0	0	38	0	0	0	0	0	0	0	0	0	0	0	0	0	0	0	0	0	0	0	0	0	0	0	0	0	0	0	0	0	0	0	0	0
OTU_1955	Eukaryota;Opisthokonta;Metazoa;Mollusca;Gastropoda;Heterobranchia;Berthella;Berthella_californica;	0	0	0	0	0	0	0	0	0	0	0	0	0	0	71	0	0	0	0	0	0	0	0	0	0	0	0	0	0	0	0	0	0	0	0	0	0	0	0	0	0	0	0	0	0	0	0	0
OTU_1956	Eukaryota;Opisthokonta;Metazoa;Mollusca;Gastropoda;Heterobranchia;Berthella;Berthella_californica;	0	0	0	0	0	0	0	0	0	0	0	0	0	0	71	0	0	0	0	0	0	0	0	0	0	0	0	0	0	0	0	0	0	0	0	0	0	0	0	0	0	0	0	0	0	0	0	0
OTU_1957	Eukaryota;Opisthokonta;Metazoa;Mollusca;Gastropoda;Heterobranchia;Berthella;Berthella_californica;	0	0	0	0	0	0	0	0	0	0	0	0	0	0	0	0	0	0	0	0	0	0	0	0	0	0	0	0	0	0	0	0	0	0	0	0	0	0	0	4	35	0	0	0	0	0	0	0
OTU_1958	Globothalamea;Rotaliida;Nonionidae;Cibicidoides;Cibicidoides_variabilis;	51	0	0	0	0	0	0	2	0	5	2	1	0	6	1	0	0	1	0	1	0	0	0	1	0	1	1	0	0	6	0	1	0	0	0	6	0	0	3	0	0	0	2	1	0	0	3	4
OTU_1959	Monothalamids;Monothalamids_X;Monothalamids_XX;Vellaria;Vellaria_pellucidus;	0	0	2	8	20	0	10	2	3	10	3	14	0	0	0	1	0	0	0	0	3	0	0	4	1	4	12	1	2	0	0	0	0	0	2	3	0	0	1	10	5	4	1	1	0	1	11	0
OTU_1960	Eukaryota;Opisthokonta;Metazoa;Mollusca;Gastropoda;Heterobranchia;Berthella;Berthella_californica;	0	0	0	0	0	0	0	0	0	0	0	0	0	0	55	0	0	0	0	0	0	0	0	0	0	0	0	0	0	0	0	0	0	0	0	0	0	0	0	0	0	0	0	0	0	0	0	0
OTU_1961	Monothalamids;Monothalamids_X;Monothalamids_XX;Vellaria;Vellaria_pellucidus;	0	0	0	0	2	0	1	1	0	0	5	6	0	0	0	0	0	0	0	0	1	1	0	1	40	1	4	0	3	0	0	0	0	10	0	2	0	0	6	6	6	3	1	5	0	1	0	0
OTU_1962	Tubothalamea;Miliolida;Moliolidae;Quinqueloculina;Quinqueloculina_seminulum;	0	0	0	0	0	0	3	6	5	0	0	0	0	0	0	6	2	0	0	0	0	0	0	0	0	0	0	0	0	0	0	0	0	2	0	0	0	0	9	6	5	0	0	0	0	0	2	0
OTU_1963	Monothalamids;Monothalamids_Clade-E;Monothalamids_Clade-E_X;Psammophaga;Psammophaga_sp.;	0	0	0	0	0	0	1	0	9	0	0	0	0	0	0	12	0	0	0	0	0	0	0	0	0	0	0	0	4	0	0	0	0	0	38	0	0	0	0	1	0	0	0	3	0	0	0	0
OTU_1964	#N/A	0	0	0	0	0	0	0	0	0	0	0	0	0	0	41	0	0	0	0	0	0	0	0	0	0	0	0	0	0	0	0	0	0	0	0	0	0	0	0	0	0	0	0	0	0	0	0	0
OTU_1965	Monothalamids;Monothalamids_X;Monothalamids_XX;Allogromiina;Allogromiina_sp.;	0	0	0	0	4	0	0	0	0	0	2	2	0	0	0	0	0	0	0	0	0	0	0	0	1	2	3	0	0	0	0	0	0	0	0	0	0	0	0	9	24	0	0	0	0	0	0	0
OTU_1966	Globothalamea;Rotaliida;Globorotaliidae;Globorotalia;Globorotalia_scitula;	0	0	0	0	0	0	0	0	0	0	0	0	0	0	0	0	0	0	0	0	0	0	0	0	0	0	0	0	0	0	0	0	0	52	0	0	0	0	0	0	0	0	0	0	0	0	0	0
OTU_1967	Globothalamea;Rotaliida;Pseudoparrellidae;Epistominella;Epistominella_sp.;	11	22	2	1	11	0	3	0	2	4	6	1	0	4	4	0	0	1	0	0	18	4	0	0	2	1	3	0	1	12	28	13	0	0	0	2	0	1	3	0	4	1	0	4	0	0	0	11
OTU_1968	Monothalamids;Monothalamids_X;Monothalamids_XX;Hippocrepina;Hippocrepina_indivisa;	0	0	3	0	2	0	6	3	0	0	1	0	0	0	0	0	0	0	0	0	24	0	0	1	2	0	4	0	0	0	0	0	0	0	0	0	0	0	0	0	0	4	0	1	0	0	0	0
OTU_1969	#N/A	0	0	1	0	0	0	0	0	0	0	0	0	0	0	0	0	0	1	0	0	0	0	54	3	0	2	0	0	0	0	0	0	0	0	0	0	0	1	1	0	0	1	0	19	0	0	0	0
OTU_197	#N/A	26	0	0	0	0	0	41	0	0	0	0	0	1	2	0	3	0	0	0	0	7	0	0	0	0	0	0	0	1	36	1	0	2	1	0	2279	0	0	0	1	0	24	0	0	0	2	0	0
OTU_1970	Monothalamids;Monothalamids_X;Monothalamids_XX;Vellaria;Vellaria_pellucidus;	0	0	0	1	5	0	1	7	10	2	8	10	0	0	0	0	0	0	0	0	0	2	0	4	6	31	0	1	3	0	0	0	0	0	0	0	0	0	12	19	3	0	3	0	0	1	7	0
OTU_1971	Eukaryota;Opisthokonta;Metazoa;Mollusca;Gastropoda;Heterobranchia;Berthella;Berthella_californica;	0	0	0	0	0	0	0	0	0	0	0	0	0	0	127	0	0	0	0	0	0	0	0	0	0	0	0	0	0	0	0	0	0	0	0	0	0	0	0	0	0	0	0	0	0	0	0	0
OTU_1972	Monothalamids;Monothalamids_X;Monothalamids_XX;Ovammina;Ovammina_opaca;	0	0	1	2	10	0	4	0	1	13	10	3	0	0	1	0	0	0	0	0	2	5	0	3	7	7	5	2	1	0	0	0	0	0	2	3	0	0	3	13	0	2	10	3	0	3	10	0
OTU_1973	Eukaryota;Opisthokonta;Metazoa;Mollusca;Gastropoda;Heterobranchia;Berthella;Berthella_californica;	0	0	0	0	3	16	0	0	0	0	0	0	0	0	1	0	0	0	0	0	0	0	0	0	1	24	0	0	0	0	0	0	0	0	0	0	0	0	0	0	10	0	0	0	0	0	0	0
OTU_1974	Monothalamids;Monothalamids_X;Monothalamids_XX;Saccamminidae_X;Saccamminidae_X_sp.;	3	20	0	0	0	0	3	0	1	0	0	0	1	0	0	1	0	13	0	0	0	1	0	0	0	1	0	0	0	8	5	7	1	0	0	0	1	2	0	0	0	0	0	0	0	0	0	3
OTU_1976	Globothalamea;Rotaliida;Rotaliidae;Ammonia;Ammonia_sp.;	0	0	0	2	2	0	2	0	3	0	1	0	0	0	0	30	22	0	0	0	0	0	0	0	2	0	0	0	0	0	0	0	6	0	3	0	0	0	2	0	0	0	2	2	0	1	0	0
OTU_1977	Globothalamea;Rotaliida;Chilostomellacea;Chilostomella;Chilostomella_ovoidea;	0	0	0	0	0	0	0	0	0	0	0	0	0	0	0	0	0	0	0	0	0	0	0	0	0	0	0	0	0	0	0	0	0	1	0	0	0	0	0	0	0	0	0	0	0	0	0	0
OTU_1978	Eukaryota;Opisthokonta;Metazoa;Mollusca;Gastropoda;Heterobranchia;Berthella;Berthella_californica;	0	0	0	0	1	0	0	0	0	0	0	0	0	0	136	0	0	0	0	0	0	0	0	0	0	0	0	0	0	0	0	0	0	0	0	0	0	0	0	0	0	0	0	0	0	0	0	0
OTU_1979	Globothalamea;Rotaliida;Globigerinacea;Globigerinita;Globigerinita_glutinata;	0	0	0	0	0	0	0	0	0	0	0	0	1	0	0	7	7	0	0	0	0	0	0	0	0	1	0	0	0	2	0	0	4	6	1	0	0	0	0	0	0	0	0	0	0	0	0	0
OTU_198	Eukaryota;Opisthokonta;Metazoa;Mollusca;Gastropoda;Heterobranchia;Berthella;Berthella_californica;	0	0	0	0	16	469	0	0	0	0	0	0	0	0	7	0	0	0	0	0	0	0	0	2	112	1431	0	0	0	0	0	0	0	0	0	0	0	0	0	0	23	0	0	0	0	0	0	0
OTU_1980	Globothalamea;Rotaliida;Pseudoparrellidae;Epistominella;Epistominella_sp.;	0	0	0	3	0	0	0	0	1	2	0	0	0	0	0	0	0	0	0	0	0	0	0	1	2	0	0	0	0	0	0	0	0	0	0	0	0	0	3	0	0	2	1	0	0	0	0	0
OTU_1982	#N/A	0	0	0	0	0	0	0	0	0	0	0	0	0	0	113	0	0	0	0	0	0	0	0	0	0	0	0	0	0	0	0	0	0	0	0	0	0	0	0	0	0	0	0	0	0	0	0	0
OTU_1983	Monothalamids;Monothalamids_X;Monothalamids_XX;Monothalamids_XXX;Monothalamids_XXX_sp.;	9	15	0	0	2	0	2	0	2	1	4	1	0	1	0	0	0	4	1	0	1	1	0	0	1	0	3	0	0	1	6	0	0	0	4	6	5	0	5	7	2	1	0	1	0	0	0	4
OTU_1984	Monothalamids;Monothalamids_Clade-I;Monothalamids_Clade-I_X;Allogromia;Allogromia_crystallifera;	4	0	1	0	0	0	4	1	3	2	0	0	0	0	1	0	0	0	0	0	1	0	0	0	1	2	1	0	0	6	0	2	0	0	0	0	0	0	7	5	1	0	0	2	0	0	0	5
OTU_1985	Globothalamea;Rotaliida;Elphidiidae;Elphidium;Elphidium_asklundi;	0	0	0	0	0	0	0	0	0	0	0	0	0	0	0	0	0	0	0	0	0	0	0	0	0	0	0	0	0	0	0	0	0	0	0	0	0	0	0	0	0	0	1	0	0	0	0	0
OTU_1986	#N/A	0	0	0	2	1	0	7	3	18	3	0	0	0	0	1	3	0	0	0	0	0	1	0	0	0	8	0	0	0	0	0	0	0	1	5	4	0	0	4	2	6	0	3	1	0	0	9	0
OTU_1987	#N/A	0	0	0	0	0	0	0	0	0	0	0	0	0	0	1	0	0	0	0	0	0	0	0	0	0	0	0	0	0	0	0	0	0	0	0	0	0	0	0	0	0	0	0	0	0	0	0	0
OTU_1988	Globothalamea;Rotaliida;Bolivinidae;Bolivina;Bolivina_variabilis;	0	0	0	2	2	0	0	0	0	0	1	3	0	0	0	0	0	0	0	0	37	0	0	0	0	0	0	16	0	0	0	0	0	2	0	0	0	0	0	0	0	0	0	0	0	0	0	0
OTU_1989	Monothalamids;Monothalamids_X;Monothalamids_XX;Hemisphaerammina;Hemisphaerammina_bradyi;	0	0	0	6	0	0	3	3	0	12	3	2	0	0	0	0	0	0	0	0	1	2	0	1	4	0	4	0	2	0	0	0	0	0	0	0	0	0	1	1	1	14	6	6	0	2	0	0
OTU_199	Globothalamea;Textulariida;Trochamminidae;Trochammina;Trochammina_hadai;	0	0	0	1	50	0	1	0	9	4	46	2	0	0	0	0	0	0	0	0	1	0	0	2	283	2	1	0	14	0	0	0	1886	1	587	0	0	0	3	20	0	2	0	28	0	5	0	0
OTU_1990	Monothalamids;Monothalamids_X;Monothalamids_XX;Saccamminidae_X;Saccamminidae_X_sp.;	0	0	0	0	1	0	0	0	0	0	5	0	0	0	0	16	0	0	0	0	0	0	0	0	0	0	0	0	0	0	0	0	0	0	8	1	0	0	0	1	0	0	1	0	0	0	0	0
OTU_1991	Eukaryota;Opisthokonta;Metazoa;Mollusca;Gastropoda;Heterobranchia;Berthella;Berthella_californica;	0	0	0	0	0	0	0	0	0	0	0	0	0	0	13	0	0	0	0	0	0	0	0	0	0	0	0	0	0	0	0	0	0	0	0	0	0	0	0	0	0	0	0	0	0	0	0	0
OTU_1992	Globothalamea;Textulariida;Textulariida_XX;Liebusella;Liebusella_goesi;	0	0	0	0	0	0	12	0	1	1	0	1	0	0	0	0	2	0	0	0	0	6	0	0	0	0	0	1	0	0	0	0	9	0	0	2	0	0	1	0	0	4	1	1	0	0	0	0
OTU_1993	#N/A	0	0	0	0	0	0	0	0	0	0	0	0	0	0	52	0	0	0	0	0	0	0	0	0	0	0	0	0	0	0	0	0	0	0	0	0	0	0	0	0	0	0	0	0	0	0	0	0
OTU_1995	#N/A	0	0	0	0	0	0	67	1	5	0	0	1	0	0	0	0	3	0	0	0	0	0	0	0	0	0	0	0	0	0	0	0	0	0	0	5	0	0	3	5	1	0	0	0	0	0	0	0
OTU_1997	Globothalamea;Rotaliida;Rotaliida_X;Rotaliida_XX;Rotaliida_XX_sp.;	0	0	0	1	1	0	30	0	0	0	1	0	0	0	0	0	0	0	0	0	4	0	0	4	0	0	4	0	0	0	0	0	0	0	0	0	0	0	0	0	0	6	0	0	0	0	3	0
OTU_1998	Globothalamea;Rotaliida;Nummulitidae;Nummulites;Nummulites_venosus;	0	0	0	1	0	0	7	0	0	0	0	1	0	0	0	1	0	0	0	0	9	0	0	1	0	0	28	0	0	0	0	0	0	0	0	0	0	0	1	0	0	4	0	0	0	0	0	0
OTU_1999	Globothalamea;Rotaliida;Pseudoparrellidae;Epistominella;Epistominella_exigua;	0	0	0	0	0	0	1	1	2	3	0	1	0	0	0	0	0	0	0	0	2	0	0	0	1	1	4	1	0	0	0	0	0	0	0	0	0	0	0	0	0	26	8	7	0	1	0	0
OTU_2	Monothalamids;Monothalamids_X;Monothalamids_XX;Toxisarcon;Toxisarcon_sp.;	0	0	19	1303	913	182	646	680	768	1490	1056	1069	0	0	314	486	399	0	0	0	391	366	0	2153	1348	1000	809	615	964	0	0	0	3228	2580	5277	2277	0	0	4794	3051	3547	1050	1161	1119	0	534	1340	0
OTU_20	Foraminifera_X;Foraminifera_XX;Foraminifera_XXX;Allogromida;Allogromida_sp.;	0	0	25	43	9	0	37	269	76	45	14	24	0	0	36	186	485	0	0	0	33	256	0	34	21	45	54	1232	107	0	0	0	142	54	87	41	0	0	16	9	6	39	206	59	0	6095	8453	0
OTU_200	Globothalamea;Textulariida;Textulariida_XX;Liebusella;Liebusella_goesi;	0	0	0	45	125	6	9	14	21	41	71	25	0	0	0	1	0	0	0	0	3	3	0	73	478	23	16	11	41	0	0	0	34	557	2	3	0	0	204	215	109	47	64	247	0	10	12	0
OTU_2000	Eukaryota;Opisthokonta;Metazoa;Mollusca;Gastropoda;Heterobranchia;Berthella;Berthella_californica;	0	0	0	0	0	0	0	0	0	0	0	0	0	0	3	0	0	0	0	0	0	0	0	0	0	0	0	0	0	0	0	0	0	0	0	0	0	0	0	0	0	0	0	0	0	0	0	0
OTU_2001	Globothalamea;Rotaliida;Rotaliidae;Ammonia;Ammonia_sp.;	0	0	0	1	4	0	4	5	4	3	11	14	0	0	2	0	0	0	0	0	5	4	0	2	6	15	10	5	3	0	0	0	0	0	11	2	0	0	9	9	4	4	6	3	0	7	6	0
OTU_2002	Globothalamea;Textulariida;Spiroplectamminacea;Spiroplectammina;Spiroplectammina_sp.;	0	0	0	0	0	0	1	0	6	0	0	0	0	0	0	0	0	0	0	0	0	0	0	5	0	0	0	0	1	0	0	0	0	0	0	0	0	0	0	0	0	0	0	1	0	0	0	0
OTU_2003	#N/A	0	0	0	0	0	0	0	0	0	0	0	0	0	0	59	0	0	0	0	0	0	0	0	0	0	0	0	0	0	0	0	0	0	0	0	0	0	0	0	0	0	0	0	0	0	0	0	0
OTU_2004	Monothalamids;Monothalamids_X;Monothalamids_XX;Ovammina;Ovammina_opaca;	0	0	0	4	0	0	1	0	0	13	4	4	0	0	0	1	1	0	0	0	0	2	0	0	1	1	0	0	0	0	0	0	0	0	0	0	0	0	1	0	1	0	1	0	0	0	0	0
OTU_2005	Eukaryota;Opisthokonta;Metazoa;Mollusca;Gastropoda;Heterobranchia;Berthella;Berthella_californica;	0	0	0	0	0	0	0	0	0	0	0	0	0	0	84	0	0	0	0	0	0	0	0	0	0	0	0	0	0	0	0	0	0	0	0	0	0	0	0	0	0	0	0	0	0	0	0	0
OTU_2006	#N/A	0	0	0	0	1	0	0	0	0	0	0	0	0	0	44	0	0	0	0	0	0	0	0	0	0	0	0	0	0	0	0	0	0	0	0	0	0	0	0	0	0	0	0	0	0	0	0	0
OTU_2007	#N/A	0	0	0	0	0	0	0	0	0	0	0	0	0	0	45	0	0	0	0	0	0	0	0	0	0	0	0	0	0	0	0	0	0	0	0	0	0	0	0	0	0	0	0	0	0	0	0	0
OTU_2008	Globothalamea;Rotaliida;Rotaliidae;Ammonia;Ammonia_catesbyana;	0	0	3	0	6	0	1	1	4	6	10	0	0	0	0	0	0	0	0	0	0	0	0	0	4	0	4	0	2	0	0	0	0	0	0	4	0	0	5	21	0	1	2	1	0	0	0	0
OTU_2009	Globothalamea;Rotaliida;Pseudoparrellidae;Epistominella;Epistominella_sp.;	0	0	0	6	5	0	0	0	0	0	0	0	0	0	0	0	0	0	0	0	0	43	0	0	0	0	0	1	0	0	0	0	0	0	0	0	0	0	0	0	0	0	0	0	0	0	0	0
OTU_201	Tubothalamea;Miliolida;Rzehakinidae;Miliammina;Miliammina_sp.;	3	4	0	4	2	0	2	0	1	324	270	1025	0	0	0	0	0	0	0	2	0	0	0	2	2	10	84	156	122	0	0	2	1	7	0	0	0	0	5	4	10	0	1	1	1	0	0	2
OTU_2010	Eukaryota;Opisthokonta;Metazoa;Mollusca;Gastropoda;Heterobranchia;Berthella;Berthella_californica;	0	0	0	0	1	36	0	0	0	0	0	0	0	0	0	0	0	0	0	0	0	0	0	0	0	0	0	0	0	0	0	0	0	0	0	0	0	0	0	0	0	0	0	0	0	0	0	0
OTU_2011	Tubothalamea;Miliolida;Hauerinidae;Siphonaperta;Siphonaperta_sp.;	0	0	0	0	0	0	0	0	0	0	0	0	0	0	0	0	19	0	0	0	0	0	0	0	0	0	0	0	0	0	0	0	26	2	0	0	0	0	0	0	0	0	0	0	0	0	0	0
OTU_2012	#N/A	0	0	0	0	0	0	0	0	0	0	0	0	0	0	90	0	0	0	0	0	0	0	0	0	0	0	0	0	0	0	0	0	0	0	0	0	0	0	0	0	0	0	0	0	0	0	0	0
OTU_2013	Eukaryota;Opisthokonta;Metazoa;Mollusca;Gastropoda;Heterobranchia;Berthella;Berthella_californica;	0	0	0	0	0	0	0	0	0	0	0	0	0	0	2	0	0	0	0	0	0	0	0	0	0	0	0	0	0	0	0	0	0	0	0	0	0	0	0	0	0	0	0	0	0	0	0	0
OTU_2014	Monothalamids;Monothalamids_X;Monothalamids_XX;Monothalamids_XXX;Monothalamids_XXX_sp.;	0	0	0	3	2	0	1	1	1	5	2	0	0	0	0	0	0	0	0	0	3	0	0	2	3	0	0	0	0	0	0	0	2	2	4	4	0	0	1	4	3	1	0	1	0	2	5	0
OTU_2015	#N/A	0	0	0	0	0	0	0	0	0	0	0	0	0	0	81	0	0	0	0	0	0	0	0	0	0	0	0	0	0	0	0	0	0	0	0	0	0	0	0	0	0	0	0	0	0	0	0	0
OTU_2016	Monothalamids;Monothalamids_Clade-E;Monothalamids_Clade-E_X;Nellya;Nellya_rugosa;	10	5	12	1	1	0	10	6	10	1	2	5	0	0	2	0	1	0	0	0	0	2	0	0	2	0	2	2	7	0	0	1	2	0	3	2	0	0	0	4	5	2	1	0	0	2	3	7
OTU_2017	Monothalamids;Monothalamids_Clade-Y;Monothalamids_Clade-Y_X;Cribrothalammina;Cribrothalammina_alba;	0	0	0	7	2	0	3	1	1	4	3	7	0	0	0	0	0	0	0	0	1	0	0	5	3	0	7	0	0	0	0	0	0	0	6	0	0	0	7	10	12	0	0	0	0	0	9	0
OTU_2018	Monothalamids;Monothalamids_X;Monothalamids_XX;Psammosphaera;Psammosphaera_sp.;	0	0	0	0	0	0	1	0	3	0	0	0	0	0	2	0	0	3	0	0	0	0	0	1	2	1	1	0	4	3	0	0	0	0	0	0	0	0	7	3	4	0	1	0	0	4	2	0
OTU_2019	Eukaryota;Opisthokonta;Metazoa;Mollusca;Gastropoda;Heterobranchia;Berthella;Berthella_californica;	0	0	0	0	0	0	0	0	0	0	0	0	0	0	26	0	0	0	0	0	0	0	0	0	1	0	0	0	0	0	0	0	0	0	0	0	0	0	0	0	0	0	0	0	0	0	0	0
OTU_202	Monothalamids;Monothalamids_Clade-I;Monothalamids_Clade-I_X;Allogromia;Allogromia_crystallifera;	0	0	0	2	1	0	7	10	6	0	2	249	0	0	0	108	136	0	0	0	3	9	0	12	3	32	4	4	3	0	0	0	1330	43	11	0	0	0	0	1	38	0	5	2	0	0	0	0
OTU_2020	Eukaryota;Opisthokonta;Metazoa;Mollusca;Gastropoda;Heterobranchia;Berthella;Berthella_californica;	0	0	0	0	0	0	0	0	0	0	0	0	0	0	48	0	0	0	0	0	0	0	0	0	0	0	0	0	0	0	0	0	0	0	0	0	0	0	0	0	0	0	0	0	0	0	0	0
OTU_2021	Eukaryota;Opisthokonta;Metazoa;Mollusca;Gastropoda;Heterobranchia;Berthella;Berthella_californica;	0	0	0	0	0	0	0	0	0	0	0	0	0	0	48	0	0	0	0	0	0	0	0	0	0	0	0	0	0	0	0	0	0	0	0	0	0	0	0	0	0	0	0	0	0	0	0	0
OTU_2022	#N/A	0	0	0	0	2	0	0	0	0	0	0	0	0	0	0	0	0	0	0	0	0	0	0	0	0	0	5	1	2	0	0	0	0	0	0	0	0	0	9	33	0	0	0	0	0	1	5	0
OTU_2023	Globothalamea;Rotaliida;Rotaliidae;Ammonia;Ammonia_sp.;	0	0	1	9	15	0	5	5	5	7	20	19	0	0	1	2	0	0	0	0	6	1	0	9	9	22	9	3	6	0	0	0	0	2	0	2	0	0	22	19	16	9	9	3	0	4	4	0
OTU_2024	#N/A	0	0	0	0	0	0	19	9	13	0	0	0	0	0	0	1	0	0	0	0	0	0	0	0	0	0	0	0	0	0	0	0	0	0	0	0	0	0	11	6	4	0	0	0	0	0	0	0
OTU_2025	Eukaryota;Opisthokonta;Metazoa;Mollusca;Gastropoda;Heterobranchia;Berthella;Berthella_californica;	0	0	0	0	0	0	0	0	0	0	0	0	0	0	157	0	0	0	0	0	0	0	0	0	0	0	0	0	0	0	0	0	0	0	0	0	0	0	0	0	0	0	0	0	0	0	0	0
OTU_2026	Monothalamids;Monothalamids_Clade-O;Monothalamids_Clade-O_X;Cedhagenia;Cedhagenia_saltatus;	0	0	0	1	1	0	1	0	0	3	2	2	0	2	0	0	0	1	0	0	1	4	0	0	9	1	7	9	11	0	0	0	0	0	0	0	0	0	1	0	2	7	7	8	0	2	0	0
OTU_2027	Tubothalamea;Miliolida;Moliolidae;Quinqueloculina;Quinqueloculina_sp.;	7	3	10	0	6	0	6	2	5	2	2	0	0	1	0	0	0	0	0	0	3	0	0	2	2	0	2	0	3	1	1	2	0	1	2	0	0	0	4	4	6	1	3	2	0	1	0	4
OTU_2029	Eukaryota;Opisthokonta;Metazoa;Mollusca;Gastropoda;Heterobranchia;Berthella;Berthella_californica;	0	0	0	0	14	35	0	0	0	0	0	0	0	0	7	0	0	0	0	0	0	0	0	0	3	23	0	0	0	0	0	0	0	0	0	0	0	0	0	7	30	0	0	0	0	0	0	0
OTU_203	Tubothalamea;Miliolida;Rzehakinidae;Miliammina;Miliammina_sp.;	0	0	0	59	43	0	1	1	2	264	218	956	0	0	0	0	0	0	0	0	1	2	0	63	36	83	7	4	3	0	0	0	1	5	0	0	0	0	28	21	102	3	1	0	0	0	0	0
OTU_2031	#N/A	0	0	0	0	0	0	0	0	0	0	0	0	0	0	71	0	0	0	0	0	0	0	0	0	0	0	0	0	0	0	0	0	0	0	0	0	0	0	0	0	0	0	0	0	0	0	0	0
OTU_2033	Globothalamea;Rotaliida;Bolivinacea;Brizalina;Brizalina_alata;	0	0	0	2	2	0	7	0	6	1	1	4	0	0	0	17	0	0	0	0	1	5	0	0	4	0	0	0	0	0	0	0	0	0	0	0	0	0	0	2	0	1	1	6	0	0	0	0
OTU_2034	Monothalamids;Monothalamids_X;Monothalamids_XX;Crithionina;Crithionina_delacai;	0	0	0	1	1	0	1	1	0	1	1	1	0	0	0	0	1	0	0	0	0	1	0	2	3	1	0	3	0	0	0	0	4	2	1	4	0	0	4	6	15	1	1	1	0	0	4	0
OTU_2035	#N/A	0	0	0	0	0	0	0	0	0	0	0	0	0	0	79	0	0	0	0	0	0	0	0	0	0	0	0	0	0	0	0	0	0	0	0	0	0	0	0	0	0	0	0	0	0	0	0	0
OTU_2036	Monothalamids;Monothalamids_X;Monothalamids_XX;Monothalamids_XXX;Monothalamids_XXX_sp.;	0	0	0	1	4	0	3	3	3	1	0	0	0	0	0	0	0	2	0	0	4	15	0	1	3	1	5	2	2	0	0	0	0	1	0	4	0	0	1	0	2	6	7	6	0	0	0	0
OTU_2037	Globothalamea;Rotaliida;Globigerinacea;Globigerinita;Globigerinita_uvula;	0	0	0	0	0	0	1	0	1	0	0	0	0	0	0	0	0	0	0	0	0	0	0	0	0	0	0	0	2	0	0	0	0	0	0	0	0	0	2	0	1	0	0	4	0	0	0	0
OTU_2038	#N/A	0	0	0	0	0	0	0	0	0	0	0	0	0	0	0	0	0	2	0	0	0	0	0	0	0	0	0	0	0	11	2	8	0	0	0	0	0	0	0	0	0	0	0	0	0	0	0	15
OTU_2039	Eukaryota;Opisthokonta;Metazoa;Mollusca;Gastropoda;Heterobranchia;Berthella;Berthella_californica;	0	0	0	0	0	0	0	0	0	0	0	0	0	0	66	0	0	0	0	0	0	0	0	0	0	0	0	0	0	0	0	0	0	0	0	0	0	0	0	0	0	0	0	0	0	0	0	0
OTU_204	Monothalamids;Monothalamids_X;Monothalamids_XX;Saccamminidae_X;Saccamminidae_X_sp.;	0	0	1	82	2	0	76	0	75	118	89	83	0	0	14	0	228	0	0	0	0	46	0	0	0	111	96	54	69	0	0	0	2	274	0	72	0	0	136	94	0	45	0	0	0	7	34	0
OTU_2040	Globothalamea;Textulariida;Textulariida_XX;Bigenerina;Bigenerina_sp.;	0	0	0	2	3	0	0	0	7	0	0	0	0	0	0	0	0	0	0	0	1	31	0	0	0	0	0	0	0	0	0	0	7	0	0	0	0	0	0	0	0	0	0	0	0	0	0	0
OTU_2042	#N/A	7	0	0	0	0	0	0	0	0	0	0	0	0	0	0	0	0	0	0	0	0	0	0	0	0	0	0	0	0	41	1	1	0	0	0	0	0	0	0	0	0	0	0	0	0	0	0	0
OTU_2043	Globothalamea;Rotaliida;Nummulitidae;Operculina;Operculina_ammonoides;	0	0	5	0	3	0	5	2	3	4	6	2	0	0	0	0	0	0	0	0	0	0	0	1	3	10	3	2	0	0	0	0	0	0	0	1	0	0	1	2	0	2	3	5	0	1	0	0
OTU_2046	Eukaryota;Opisthokonta;Metazoa;Mollusca;Gastropoda;Heterobranchia;Berthella;Berthella_californica;	0	0	0	0	0	0	0	0	0	0	0	0	0	0	77	0	0	0	0	0	0	0	0	0	0	0	0	0	0	0	0	0	0	0	0	0	0	0	0	0	0	0	0	0	0	0	0	0
OTU_2048	Globothalamea;Rotaliida;Rotaliida_X;Rotaliida_XX;Rotaliida_XX_sp.;	0	0	0	0	0	0	0	0	0	0	0	0	0	0	0	0	1	0	0	0	0	0	3	0	0	0	0	0	0	0	0	0	0	0	0	0	0	0	0	0	0	0	0	0	0	0	0	0
OTU_2049	Globothalamea;Rotaliida;Rotaliida_X;Rotaliida_XX;Rotaliida_XX_sp.;	0	0	0	0	3	0	2	0	0	0	0	0	0	0	0	0	0	0	0	0	33	0	0	0	0	0	3	0	0	0	0	0	0	0	0	0	0	0	0	3	0	4	0	0	0	0	0	0
OTU_205	Monothalamids;Monothalamids_X;Monothalamids_XX;Tinogullmia;Tinogullmia_sp.;	0	0	0	122	60	0	384	718	571	92	71	55	0	0	1	3	9	0	1	0	56	98	4	43	44	22	207	78	80	0	0	0	0	0	1	5	0	0	105	89	93	39	49	27	0	17	21	0
OTU_2051	Monothalamids;Monothalamids_X;Monothalamids_XX;Saccamminidae_X;Saccamminidae_X_sp.;	0	0	0	0	0	0	0	0	0	0	0	0	0	0	0	0	0	0	0	0	0	0	0	0	38	4	0	0	0	0	0	0	0	0	0	0	0	0	0	0	0	2	2	0	0	0	0	0
OTU_2052	Tubothalamea;Miliolida;Rzehakinidae;Miliammina;Miliammina_sp.;	8	27	5	2	4	0	8	3	6	6	8	8	0	3	3	0	0	1	0	0	10	2	0	2	2	17	12	5	3	9	21	10	5	0	0	2	0	0	4	4	8	5	18	3	8	8	1	9
OTU_2054	Globothalamea;Rotaliida;Pseudoparrellidae;Epistominella;Epistominella_sp.;	0	0	0	0	0	0	1	1	2	0	0	0	0	0	0	6	3	0	0	0	0	0	0	2	2	1	1	0	0	0	0	0	5	1	0	29	0	0	1	0	0	0	3	0	0	0	0	0
OTU_2055	Monothalamids;Monothalamids_X;Monothalamids_XX;Ovammina;Ovammina_opaca;	0	0	0	2	20	0	3	1	2	1	11	10	0	0	0	0	0	0	0	0	0	1	0	0	4	3	1	0	1	0	0	0	1	0	0	6	0	0	3	5	1	2	4	0	0	2	1	0
OTU_2056	Monothalamids;Monothalamids_X;Monothalamids_XX;Allogromiina;Allogromiina_sp.;	0	0	0	0	1	0	4	3	4	1	0	1	0	0	0	0	0	0	0	0	0	0	0	0	0	2	0	0	0	0	0	0	0	0	0	0	0	0	15	9	9	0	0	0	0	0	0	0
OTU_2057	Eukaryota;Opisthokonta;Metazoa;Mollusca;Gastropoda;Heterobranchia;Berthella;Berthella_californica;	0	0	0	0	25	0	0	0	0	0	0	0	0	0	0	0	0	0	0	0	0	0	0	0	8	0	0	0	0	0	0	0	0	0	0	0	0	0	0	3	0	0	0	0	0	0	0	0
OTU_2058	Globothalamea;Rotaliida;Rotaliida_X;Rotaliida_XX;Rotaliida_XX_sp.;	0	0	1	2	7	0	0	0	0	0	1	0	0	0	0	0	0	0	0	0	23	8	0	0	0	0	0	0	0	0	0	0	0	3	0	0	0	0	0	1	0	0	0	0	0	0	0	0
OTU_2059	Monothalamids;Monothalamids_X;Monothalamids_XX;Saccamminidae_X;Saccamminidae_X_sp.;	2	1	10	5	9	0	6	5	3	0	0	1	2	5	0	5	1	17	20	19	4	6	34	1	2	1	1	0	0	3	0	3	3	2	0	6	0	1	1	0	0	2	1	0	1	0	0	9
OTU_206	Globothalamea;Rotaliida;Stainforthiidae;Stainforthiidae_X;Stainforthiidae_X_sp.;	0	0	0	2	0	0	5	6	78	7	1	0	0	0	0	0	957	0	0	0	2	0	0	0	2	1	10	4	13	0	0	0	1244	84	0	0	0	0	2	2	1	14	22	15	0	14	0	0
OTU_2060	Monothalamids;Monothalamids_Clade-I;Monothalamids_Clade-I_X;Allogromia;Allogromia_crystallifera;	0	0	0	3	2	0	0	0	4	5	1	0	0	0	0	0	0	0	0	0	4	1	0	3	0	3	0	1	0	0	0	0	0	4	0	0	0	0	7	4	0	0	0	2	0	0	0	0
OTU_2062	Globothalamea;Rotaliida;Rosalidae;Rosalina;Rosalina_sp.;	0	0	2	0	10	1	1	0	0	0	0	6	0	0	5	0	0	0	0	0	3	0	0	0	1	4	0	0	1	0	0	0	0	0	1	2	0	0	0	0	7	2	0	0	0	0	0	0
OTU_2063	Eukaryota;Opisthokonta;Metazoa;Mollusca;Gastropoda;Heterobranchia;Berthella;Berthella_californica;	0	0	0	0	0	0	0	0	0	0	0	0	0	0	40	0	0	0	0	0	0	0	0	0	0	0	0	0	0	0	0	0	0	0	0	0	0	0	0	0	0	0	0	0	0	0	0	0
OTU_2064	#N/A	0	0	0	0	0	0	0	0	0	0	0	0	0	0	52	0	0	0	0	0	0	0	0	0	0	0	0	0	0	0	0	0	0	0	0	0	0	0	0	0	0	0	0	0	0	0	0	0
OTU_2065	#N/A	0	0	0	0	0	0	0	0	0	0	0	0	0	0	82	0	0	0	0	0	0	0	0	0	0	0	0	0	0	0	0	0	0	0	0	0	0	0	0	0	0	0	0	0	0	0	0	0
OTU_2066	#N/A	0	0	0	0	0	0	0	0	0	0	0	0	0	0	37	0	0	0	0	0	0	0	0	0	0	0	0	0	0	0	0	0	0	0	0	0	0	0	0	0	0	0	0	0	0	0	0	0
OTU_2067	Monothalamids;Monothalamids_X;Monothalamids_XX;Allogromiina;Allogromiina_sp.;	0	0	0	1	0	0	16	5	11	9	4	0	0	0	0	0	0	0	0	0	0	0	0	2	1	2	5	0	2	0	0	0	0	0	0	0	0	0	62	26	40	0	0	0	0	3	1	0
OTU_2068	Monothalamids;Monothalamids_X;Monothalamids_XX;Bathyallogromia;Bathyallogromia_weddellensis;	0	0	5	1	2	0	8	2	2	2	2	10	0	0	0	0	0	0	0	0	0	0	0	0	0	0	5	0	0	0	0	0	0	2	0	0	0	0	1	1	5	3	0	0	0	0	0	0
OTU_2069	#N/A	0	0	0	0	0	0	0	0	0	0	0	0	0	0	74	0	0	0	0	0	0	0	0	0	0	0	0	0	0	0	0	0	0	0	0	0	0	0	0	0	0	0	0	0	0	0	0	0
OTU_207	Eukaryota;Opisthokonta;Metazoa;Mollusca;Gastropoda;Heterobranchia;Berthella;Berthella_californica;	0	0	0	0	10	1708	0	0	0	0	0	0	0	0	1	0	0	0	0	0	0	0	0	0	5	201	0	0	0	0	0	0	0	0	0	0	0	0	0	0	75	0	0	0	0	0	0	0
OTU_2070	Globothalamea;Textulariida;Trochamminidae;Trochammina;Trochammina_hadai;	0	0	0	0	0	0	0	0	0	2	2	1	0	0	0	0	0	0	0	0	0	0	7	4	12	3	3	2	2	0	0	0	0	0	0	0	0	0	0	0	0	17	10	14	0	0	1	0
OTU_2071	#N/A	0	0	0	0	0	0	0	0	0	0	0	0	0	0	0	1	1	0	0	0	0	0	0	0	0	0	0	0	0	0	0	0	0	0	0	1	0	0	0	0	0	0	0	0	0	0	0	0
OTU_2072	Eukaryota;Opisthokonta;Metazoa;Mollusca;Gastropoda;Heterobranchia;Berthella;Berthella_californica;	0	0	0	0	0	0	0	0	0	0	0	0	0	0	4	0	0	0	0	0	0	0	0	0	0	0	0	0	0	0	0	0	0	0	0	0	0	0	0	0	0	0	0	0	0	0	0	0
OTU_2073	Monothalamids;Monothalamids_X;Monothalamids_XX;Ovammina;Ovammina_opaca;	2	0	11	5	7	0	20	2	10	2	10	11	0	0	6	4	1	0	0	0	3	2	0	5	3	1	10	2	6	2	0	0	1	4	5	8	0	0	10	20	16	1	10	4	0	5	11	0
OTU_2074	Globothalamea;Rotaliida;Rotaliidae;Ammonia;Ammonia_aoteana;	0	0	0	1	0	0	3	0	0	0	0	0	0	0	0	0	0	0	0	0	1	0	0	1	0	0	1	6	1	0	0	0	0	0	0	0	0	0	0	0	0	11	17	0	0	2	0	0
OTU_2075	Globothalamea;Rotaliida;Heterohelicacea;Gallitellia;Gallitellia_vivans;	0	0	0	0	0	0	0	0	0	0	0	0	0	0	0	0	36	0	0	0	0	0	0	0	0	0	0	0	0	0	0	0	0	0	0	0	0	0	0	0	0	0	0	0	0	0	0	0
OTU_2076	Monothalamids;Monothalamids_Clade-I;Monothalamids_Clade-I_X;Allogromia;Allogromia_sp.;	0	0	0	0	0	0	0	0	0	0	0	1	0	0	0	3	0	0	0	0	1	0	0	0	1	0	0	0	0	0	0	0	4	1	41	0	0	0	0	0	0	0	2	0	0	0	0	0
OTU_2077	Monothalamids;Monothalamids_X;Monothalamids_XX;Saccamminidae_X;Saccamminidae_X_sp.;	20	16	1	2	5	0	6	1	2	6	12	8	0	3	1	0	0	11	1	2	4	1	3	4	5	4	5	1	1	31	3	19	1	4	1	8	3	2	1	6	5	2	3	3	0	0	1	33
OTU_2079	#N/A	0	0	0	0	0	0	0	0	0	0	0	0	0	0	83	0	0	0	0	0	0	0	0	0	0	0	0	0	0	0	0	0	0	0	0	0	0	0	0	0	0	0	0	0	0	0	0	0
OTU_208	Monothalamids;Monothalamids_X;Monothalamids_XX;Monothalamids_XXX;Monothalamids_XXX_sp.;	0	0	14	38	24	0	72	51	57	50	41	21	0	0	11	163	136	0	0	0	23	21	0	88	55	52	26	27	16	0	0	0	135	82	183	31	0	0	64	39	50	26	29	25	0	9	13	0
OTU_2080	Globothalamea;Rotaliida;Elphidiidae;Elphidium;Elphidium_excavatum;	2	1	4	3	1	0	0	1	1	4	5	2	0	5	1	0	0	0	2	1	0	1	2	2	1	2	6	1	0	7	6	7	0	0	0	0	1	0	0	6	0	0	1	0	1	2	1	33
OTU_2081	Eukaryota;Opisthokonta;Metazoa;Mollusca;Gastropoda;Heterobranchia;Berthella;Berthella_californica;	0	0	0	0	0	0	0	0	0	0	0	0	0	0	1	0	0	0	0	0	0	0	0	0	0	0	0	0	0	0	0	0	0	0	0	0	0	0	0	0	0	0	0	0	0	0	0	0
OTU_2082	Eukaryota;Opisthokonta;Metazoa;Mollusca;Gastropoda;Heterobranchia;Berthella;Berthella_californica;	0	0	0	0	0	0	0	0	0	0	0	0	0	0	36	0	0	0	0	0	0	0	0	0	0	0	0	0	0	0	0	0	0	0	0	0	0	0	0	0	0	0	0	0	0	0	0	0
OTU_2083	Eukaryota;Opisthokonta;Metazoa;Mollusca;Gastropoda;Heterobranchia;Berthella;Berthella_californica;	0	0	0	0	0	0	0	0	0	0	0	0	0	0	46	0	0	0	0	0	0	0	0	0	0	0	0	0	0	0	0	0	0	0	0	0	0	0	0	0	0	0	0	0	0	0	0	0
OTU_2084	Foraminifera_X;Foraminifera_XX;Foraminifera_XXX;Foraminifera_XXXX;Foraminifera_XXXX_sp.;	0	0	1	4	6	0	4	1	6	0	6	1	0	0	0	1	0	0	0	0	2	0	0	3	1	3	4	0	0	0	0	0	0	0	0	2	0	0	1	6	1	1	0	1	0	2	0	0
OTU_2085	Monothalamids;Monothalamids_Group4;Monothalamids_Group4_X;Monothalamids_Group4_XX;Monothalamids_Group4_XX_sp.;	0	0	0	0	0	0	0	0	0	0	0	0	0	0	0	8	9	0	0	0	0	0	0	0	0	0	0	0	0	0	0	0	29	0	7	0	0	0	0	0	0	0	0	0	0	0	0	0
OTU_2086	Tubothalamea;Miliolida;Hauerinidae;Siphonaperta;Siphonaperta_sp.;	0	0	0	0	0	0	0	0	0	0	0	0	0	1	0	13	31	0	1	0	0	0	0	0	0	0	0	0	0	0	0	0	49	5	0	0	0	0	5	0	2	0	1	0	0	0	0	4
OTU_2087	Tubothalamea;Miliolida;Moliolidae;Quinqueloculina;Quinqueloculina_seminulum;	0	0	1	1	0	0	0	0	0	0	0	0	0	0	0	7	14	0	0	0	3	0	0	2	0	0	2	0	0	0	0	0	9	0	2	0	0	0	0	0	0	6	0	0	0	0	0	0
OTU_2088	#N/A	0	0	0	0	0	0	0	0	0	0	0	0	0	0	38	0	0	0	0	0	0	0	0	0	0	0	0	0	0	0	0	0	0	0	0	0	0	0	0	0	0	0	0	0	0	0	0	0
OTU_2089	Monothalamids;Monothalamids_X;Monothalamids_XX;Saccamminidae_X;Saccamminidae_X_sp.;	0	0	0	0	0	0	1	0	2	1	1	1	0	0	0	1	0	0	0	0	0	1	0	0	0	2	0	0	0	0	0	0	7	7	23	4	0	0	3	0	1	0	0	0	0	0	0	0
OTU_209	Monothalamids;Monothalamids_X;Monothalamids_XX;Hippocrepinella;Hippocrepinella_sp.;	0	0	1	132	1	0	266	0	95	219	294	166	0	0	54	0	37	0	0	0	0	59	0	2	0	148	235	63	71	0	0	0	1	142	2	217	0	0	246	286	0	141	0	1	0	96	115	0
OTU_2090	Monothalamids;Monothalamids_X;Monothalamids_XX;Crithionina;Crithionina_sp.;	0	0	0	0	0	0	4	1	2	0	0	0	0	0	0	13	12	1	0	0	0	0	0	0	0	1	1	0	0	1	0	1	2	1	5	9	0	0	1	4	6	0	0	1	0	1	2	0
OTU_2091	Monothalamids;Monothalamids_X;Monothalamids_XX;Saccamminidae_X;Saccamminidae_X_sp.;	0	0	28	0	1	0	0	0	0	0	0	0	0	0	0	61	0	0	0	0	0	0	0	0	0	0	0	0	0	0	0	0	0	0	19	0	0	0	0	0	0	0	0	0	0	0	0	0
OTU_2092	Monothalamids;Monothalamids_X;Monothalamids_XX;Armorella;Armorella_sphaerica;	0	0	0	0	0	0	1	2	1	0	0	1	0	0	0	13	6	0	0	0	0	1	0	0	1	1	1	0	0	0	0	0	25	23	15	1	0	0	0	0	0	0	0	0	0	0	0	0
OTU_2093	Monothalamids;Monothalamids_X;Monothalamids_XX;Saccamminidae_X;Saccamminidae_X_sp.;	12	7	3	4	10	0	4	0	3	4	8	3	0	0	1	1	0	12	0	1	6	0	6	1	1	2	3	1	0	22	7	22	1	1	0	2	2	2	4	4	1	1	2	1	0	0	1	30
OTU_2094	Globothalamea;Rotaliida;Nummulitidae;Heterostegina;Heterostegina_depressa;	0	0	0	0	0	0	0	0	0	0	0	0	0	0	0	0	0	0	0	0	0	0	0	0	0	0	0	0	0	0	0	0	0	0	4	0	0	0	0	0	0	0	0	0	0	0	0	0
OTU_2095	Globothalamea;Textulariida;Textulariida_XX;Liebusella;Liebusella_goesi;	0	0	0	0	0	0	0	0	0	0	0	0	0	0	0	0	1	0	0	0	0	0	0	2	0	0	0	0	0	0	0	0	0	0	0	0	0	0	0	0	0	0	0	1	0	0	0	0
OTU_2096	Monothalamids;Monothalamids_X;Monothalamids_XX;Vellaria;Vellaria_pellucidus;	6	0	9	0	0	0	8	1	0	6	0	1	0	0	1	0	0	1	0	0	1	0	0	3	3	0	0	0	1	3	2	5	0	0	0	0	0	0	2	10	5	0	0	0	0	2	11	5
OTU_2097	Eukaryota;Opisthokonta;Metazoa;Mollusca;Gastropoda;Heterobranchia;Berthella;Berthella_californica;	0	0	0	0	0	0	0	0	0	0	0	0	0	0	77	0	0	0	0	0	0	0	0	0	0	0	0	0	0	0	0	0	0	0	0	0	0	0	0	0	0	0	0	0	0	0	0	0
OTU_2098	#N/A	0	0	0	0	0	0	0	0	0	0	0	0	0	0	42	0	0	0	0	0	0	0	0	0	0	0	0	0	0	0	0	0	0	0	0	0	0	0	0	0	0	0	0	0	0	0	0	0
OTU_2099	#N/A	0	0	0	0	0	0	0	0	0	0	0	0	0	41	0	0	0	0	6	0	0	0	0	0	0	0	0	0	0	3	0	0	0	0	0	1	0	0	0	0	0	0	0	0	0	0	0	0
OTU_21	Globothalamea;Rotaliida;Discorbacea;Glabratella;Glabratella_opercularis;	0	0	664	944	2363	0	2303	802	1099	1095	2215	1277	0	0	355	139	231	0	0	0	1626	451	0	922	1515	863	1580	511	818	0	0	0	406	844	437	961	0	0	1410	2379	1470	1035	491	722	0	444	527	0
OTU_210	Globothalamea;Rotaliida;Chilostomellacea;Chilostomella;Chilostomella_sp.;	0	0	0	0	1	0	10	4	0	6	17	5	0	0	0	6	16	0	0	0	3	10	0	129	131	92	11	8	3	0	0	0	0	1	1	0	0	0	0	0	0	773	859	88	0	16	23	0
OTU_2100	Monothalamids;Monothalamids_X;Monothalamids_XX;Ovammina;Ovammina_opaca;	0	0	0	0	0	0	0	1	0	0	0	0	0	0	2	0	0	0	0	0	0	1	0	0	0	1	0	0	0	0	0	0	0	0	0	0	0	0	0	0	0	0	0	0	0	0	0	0
OTU_2101	Monothalamids;Monothalamids_X;Monothalamids_XX;Ovammina;Ovammina_opaca;	10	10	0	0	2	0	0	0	0	0	0	0	0	0	0	0	0	2	6	4	0	0	4	0	0	0	0	1	2	11	4	7	0	0	0	0	2	2	0	0	0	0	1	0	0	0	0	35
OTU_2102	#N/A	0	0	0	0	0	0	0	0	0	0	0	0	0	0	61	0	0	0	0	0	0	0	0	0	0	0	0	0	0	0	0	0	0	0	0	0	0	0	0	0	0	0	0	0	0	0	0	0
OTU_2103	#N/A	0	0	0	0	0	0	0	0	0	0	0	0	0	0	55	0	0	0	0	0	0	0	0	0	0	0	0	0	0	0	0	0	0	0	0	0	0	0	0	0	0	0	0	0	0	0	0	0
OTU_2104	Foraminifera_X;Foraminifera_XX;Foraminifera_XXX;Allogromida;Allogromida_sp.;	0	0	0	0	1	0	0	0	0	0	0	0	0	0	0	1	0	0	0	0	0	1	0	1	0	0	0	0	0	0	0	0	5	0	1	0	0	0	0	0	0	0	0	0	40	23	23	0
OTU_2105	Globothalamea;Rotaliida;Rotaliidae;Ammonia;Ammonia_sp.;	6	11	2	6	7	0	21	12	18	13	32	34	0	6	1	2	0	0	1	0	13	3	0	19	10	13	15	9	17	1	19	7	0	1	4	4	0	1	21	19	11	16	18	4	0	2	1	6
OTU_2106	Globothalamea;Rotaliida;Nonionidae;Cibicidoides;Cibicidoides_variabilis;	0	0	0	0	0	0	1	0	0	0	0	0	0	0	0	0	0	0	0	0	0	0	0	0	0	0	0	0	0	0	0	0	0	0	0	7	0	0	0	1	2	1	0	0	0	0	0	0
OTU_2107	Eukaryota;Opisthokonta;Metazoa;Mollusca;Gastropoda;Heterobranchia;Berthella;Berthella_californica;	0	0	0	0	0	0	0	0	0	0	0	0	0	0	48	0	0	0	0	0	0	0	0	0	0	0	0	0	0	0	0	0	0	0	0	0	0	0	0	0	0	0	0	0	0	0	0	0
OTU_2108	Eukaryota;Opisthokonta;Metazoa;Mollusca;Gastropoda;Heterobranchia;Berthella;Berthella_californica;	0	0	0	0	0	0	0	0	0	0	0	0	0	0	2	0	0	0	0	0	0	0	0	0	0	0	0	0	0	0	0	0	0	0	0	0	0	0	0	0	0	0	0	0	0	0	0	0
OTU_2109	Monothalamids;Monothalamids_X;Monothalamids_XX;Ovammina;Ovammina_opaca;	1	1	0	0	2	0	1	0	1	3	1	5	0	0	4	0	0	0	0	0	1	2	0	0	2	0	2	1	1	2	0	0	0	0	0	1	0	0	3	4	0	2	1	1	0	0	0	1
OTU_211	Eukaryota;Opisthokonta;Metazoa;Mollusca;Gastropoda;Heterobranchia;Berthella;Berthella_californica;	0	0	0	0	4	911	0	0	0	0	0	4	0	0	2	0	0	0	0	0	0	0	0	2	12	1014	0	0	0	0	0	0	0	0	0	0	0	0	0	0	340	0	0	0	0	0	0	0
OTU_2111	Monothalamids;Monothalamids_Clade-E;Monothalamids_Clade-E_X;Psammophaga;Psammophaga_sp.;	20	7	0	0	3	0	7	2	7	2	3	3	0	0	2	0	0	2	0	0	4	1	0	4	2	3	0	0	0	10	20	6	0	1	0	1	0	0	16	8	4	0	18	0	0	1	6	9
OTU_2112	#N/A	4	2	0	1	0	0	1	1	0	0	0	0	1	19	0	2	0	0	0	1	0	0	0	1	0	1	0	0	0	8	0	4	1	1	0	1	1	0	0	0	0	0	0	0	0	0	0	2
OTU_2113	Globothalamea;Rotaliida;Rotaliidae;Ammonia;Ammonia_sp.;	4	7	0	1	3	0	5	6	4	2	9	5	0	0	0	0	0	2	0	0	3	1	0	0	4	4	5	9	2	5	6	0	0	2	0	0	0	0	14	10	15	1	1	2	4	1	0	4
OTU_2114	#N/A	0	0	0	0	0	5	0	0	0	0	0	0	0	0	44	0	0	0	0	0	0	0	0	0	1	1	0	0	0	0	0	0	0	0	0	0	0	0	0	0	1	0	0	0	0	0	0	0
OTU_2115	Globothalamea;Rotaliida;Nummulitidae;Nummulites;Nummulites_venosus;	0	0	0	2	4	0	0	0	0	0	0	0	0	0	0	0	0	0	0	0	20	13	0	0	0	0	0	0	0	0	0	0	21	3	0	0	0	0	0	0	0	1	0	0	0	0	0	0
OTU_2116	Globothalamea;Rotaliida;Rotaliidae;Ammonia;Ammonia_sp.;	15	3	1	6	7	0	4	1	3	14	9	16	0	9	3	0	0	4	2	1	9	7	0	8	4	4	4	2	6	12	15	21	0	1	0	2	6	0	8	12	3	3	12	1	0	3	2	18
OTU_2117	Monothalamids;Monothalamids_X;Monothalamids_XX;Saccamminidae_X;Saccamminidae_X_sp.;	1	0	4	0	0	0	0	0	0	0	1	0	0	0	1	6	6	0	0	0	0	0	2	0	0	0	0	1	0	0	8	0	1	0	11	0	0	0	0	2	0	0	0	0	0	0	0	1
OTU_2118	Eukaryota;Opisthokonta;Metazoa;Mollusca;Gastropoda;Heterobranchia;Berthella;Berthella_californica;	0	0	0	0	0	30	0	0	0	0	0	0	0	0	0	0	0	0	0	0	0	0	0	0	0	4	0	0	0	0	0	0	0	0	0	0	0	0	0	0	0	0	0	0	0	0	0	0
OTU_2119	Globothalamea;Rotaliida;Bolivinidae;Bolivina;Bolivina_skagerrakensis;	5	39	0	0	0	0	0	0	0	0	0	1	0	0	0	0	2	3	0	1	0	1	0	0	0	0	0	1	0	0	0	0	0	0	0	0	2	0	0	0	0	0	0	0	0	0	0	0
OTU_212	Monothalamids;Monothalamids_X;Monothalamids_XX;Allogromiina;Allogromiina_sp.;	28	60	127	114	92	24	312	438	452	54	76	109	0	48	9	0	2	9	2	2	381	246	37	46	86	64	138	137	316	23	33	24	11	36	24	9	4	3	104	132	140	41	60	22	2	7	10	22
OTU_2120	Globothalamea;Textulariida;Textulariacea;Textularia;Textularia_sagittula;	0	0	0	8	8	1	2	0	1	3	1	2	0	0	0	0	0	8	0	6	18	14	111	5	8	9	0	0	1	0	0	0	0	1	0	0	0	1	1	2	1	5	5	1	0	0	0	3
OTU_2121	Monothalamids;Monothalamids_X;Monothalamids_XX;Monothalamids_XXX;Monothalamids_XXX_sp.;	0	1	0	1	1	0	2	2	3	3	3	3	0	0	0	2	1	0	0	0	3	0	0	0	1	0	3	2	5	2	0	1	0	0	0	5	1	0	4	4	3	1	1	0	0	0	0	1
OTU_2122	Monothalamids;Monothalamids_Clade-I;Monothalamids_Clade-I_X;Allogromia;Allogromia_sp.;	0	0	0	0	0	0	0	0	0	0	0	0	0	0	0	21	13	0	0	0	0	0	0	0	0	0	0	0	0	0	0	0	0	0	0	0	0	0	0	0	0	0	0	0	0	0	0	0
OTU_2123	Monothalamids;Monothalamids_X;Monothalamids_XX;Vellaria;Vellaria_pellucidus;	0	0	0	1	4	0	0	0	0	5	2	2	0	0	0	0	0	0	0	0	0	0	0	6	3	2	0	0	0	0	0	0	1	1	4	1	0	0	3	4	2	2	2	1	0	0	3	0
OTU_2124	Globothalamea;Rotaliida;Elphidiidae;Elphidium;Elphidium_asklundi;	0	0	0	0	0	0	0	0	0	0	0	0	0	0	0	17	12	0	0	0	0	0	0	0	0	0	0	0	0	2	0	0	1	6	0	0	0	0	0	0	0	0	3	0	0	0	0	0
OTU_2125	Monothalamids;Monothalamids_X;Monothalamids_XX;Allogromiina;Allogromiina_sp.;	1	0	0	0	0	1	5	0	2	1	0	1	0	0	1	5	0	0	0	0	0	0	0	0	0	0	3	0	0	0	0	2	0	0	0	0	0	0	2	11	22	0	0	0	0	0	0	0
OTU_2126	#N/A	0	0	0	0	0	0	28	2	9	0	0	0	0	1	0	1	0	1	0	0	0	0	0	0	0	0	0	0	0	1	0	0	2	1	1	2	0	0	1	5	0	0	0	2	0	0	0	0
OTU_2127	Eukaryota;Opisthokonta;Metazoa;Mollusca;Gastropoda;Heterobranchia;Berthella;Berthella_californica;	0	0	0	0	33	0	0	0	0	0	0	0	0	0	0	0	0	0	0	0	0	0	0	0	4	0	0	0	0	0	0	0	0	0	0	0	0	0	0	2	0	0	0	0	0	0	0	0
OTU_2128	Globothalamea;Rotaliida;Rosalidae;Rosalina;Rosalina_sp.;	0	0	0	5	4	1	3	0	4	5	3	31	0	0	0	0	0	0	0	0	1	1	0	18	3	22	2	0	5	0	0	0	0	0	0	0	0	0	6	8	10	4	1	1	0	0	0	0
OTU_2129	Tubothalamea;Miliolida;Hauerinidae;Siphonaperta;Siphonaperta_sp.;	0	0	0	0	0	0	0	0	0	0	0	0	0	0	0	2	1	0	0	0	0	0	0	0	0	0	0	0	0	0	0	0	40	3	3	0	0	0	0	0	0	0	0	0	0	0	0	0
OTU_213	Monothalamids;Monothalamids_X;Monothalamids_XX;Allogromiina;Allogromiina_sp.;	194	406	131	50	265	49	278	182	184	96	155	299	4	38	113	6	15	37	13	8	406	54	10	56	121	237	192	64	102	239	163	416	45	16	50	27	15	9	136	279	311	139	101	98	0	53	71	355
OTU_2130	Monothalamids;Monothalamids_X;Monothalamids_XX;Ovammina;Ovammina_opaca;	0	1	0	3	4	0	0	1	3	1	0	0	0	3	0	0	0	18	17	15	6	1	27	4	0	0	1	0	2	1	0	24	0	0	0	0	0	4	1	0	0	0	1	2	0	0	0	32
OTU_2132	#N/A	0	0	0	0	0	0	0	0	0	0	0	0	0	0	108	0	0	0	0	0	0	0	0	0	0	0	0	0	0	0	0	0	0	0	0	0	0	0	0	0	0	0	0	0	0	0	0	0
OTU_2133	Monothalamids;Monothalamids_X;Monothalamids_XX;Monothalamids_XXX;Monothalamids_XXX_sp.;	0	0	1	0	1	0	0	0	0	0	0	0	0	0	0	2	3	0	0	0	0	0	0	0	0	3	1	0	0	0	0	0	16	1	8	0	0	0	0	0	0	0	0	0	0	0	0	0
OTU_2134	Globothalamea;Rotaliida;Globigerinacea;Globigerinita;Globigerinita_uvula;	0	0	0	5	4	0	0	1	1	8	5	0	0	0	3	0	2	0	0	0	1	0	0	11	4	0	1	0	2	0	0	0	23	4	0	1	0	0	32	11	0	0	0	3	0	2	0	0
OTU_2135	Globothalamea;Rotaliida;Rotaliidae;Ammonia;Ammonia_sp.;	0	0	0	3	3	0	3	1	5	6	3	8	0	0	0	0	0	0	0	0	2	1	0	7	5	0	5	5	3	0	0	0	0	0	0	3	0	0	5	5	2	0	4	1	0	0	2	0
OTU_2136	Eukaryota;Opisthokonta;Metazoa;Mollusca;Gastropoda;Heterobranchia;Berthella;Berthella_californica;	0	0	0	0	0	0	0	0	0	0	0	0	0	0	38	0	0	0	0	0	0	0	0	0	0	0	0	0	0	0	0	0	0	0	0	0	0	0	0	0	0	0	0	0	0	0	0	0
OTU_2137	Eukaryota;Opisthokonta;Metazoa;Mollusca;Gastropoda;Heterobranchia;Berthella;Berthella_californica;	0	0	0	0	3	0	0	0	0	0	0	0	0	0	3	0	0	0	0	0	0	0	0	0	0	0	0	0	0	0	0	0	0	0	0	0	0	0	0	0	0	0	0	0	0	0	0	0
OTU_2139	Foraminifera_X;Foraminifera_XX;Foraminifera_XXX;Allogromida;Allogromida_sp.;	0	0	0	0	0	0	0	0	0	0	0	0	1	0	0	2	0	0	0	0	0	0	0	0	0	0	0	6	2	0	0	0	0	0	0	0	0	0	0	0	0	0	0	0	5	13	79	0
OTU_214	Monothalamids;Monothalamids_X;Monothalamids_XX;Hemisphaerammina;Hemisphaerammina_bradyi;	0	0	144	236	328	12	107	157	23	83	68	34	0	0	233	9	3	0	0	0	259	84	0	89	203	192	96	47	38	0	0	0	4	0	197	80	0	0	154	59	48	68	41	26	0	14	42	0
OTU_2140	Eukaryota;Opisthokonta;Metazoa;Mollusca;Gastropoda;Heterobranchia;Berthella;Berthella_californica;	0	0	0	0	0	3	0	0	0	0	0	0	0	0	7	0	0	0	0	0	0	0	0	0	3	27	0	0	0	0	0	0	0	0	0	0	0	0	0	0	0	0	0	0	0	0	0	0
OTU_2141	#N/A	3	1	0	0	0	0	0	0	0	0	0	0	0	2	0	0	0	0	1	0	0	0	0	0	0	0	0	0	0	1	0	0	0	0	0	9	0	0	0	0	0	0	0	0	0	0	0	1
OTU_2143	#N/A	0	0	0	0	0	0	0	0	0	0	0	0	0	0	0	0	0	1	2	4	0	0	0	0	0	0	0	0	0	0	0	0	0	0	0	0	0	1	0	0	0	0	0	0	0	0	0	0
OTU_2144	Eukaryota;Opisthokonta;Metazoa;Mollusca;Gastropoda;Heterobranchia;Berthella;Berthella_californica;	0	0	0	0	0	0	0	0	0	0	0	0	0	0	0	0	0	0	0	0	0	0	0	0	0	0	0	0	0	0	0	0	0	0	0	0	0	0	0	0	1	0	0	0	0	0	0	0
OTU_2145	#N/A	0	0	0	0	0	0	0	0	0	0	0	0	0	0	54	0	0	0	0	0	0	0	0	0	0	0	0	0	0	0	0	0	0	0	0	0	0	0	0	0	0	0	0	0	0	0	0	0
OTU_2146	Monothalamids;Monothalamids_Clade-E;Monothalamids_Clade-E_X;Psammophaga;Psammophaga_sp.;	9	0	0	1	0	0	1	1	0	0	0	0	0	1	23	0	0	0	0	0	0	0	0	0	0	0	0	0	0	62	6	0	0	0	0	4	0	0	0	0	0	0	0	0	0	0	0	0
OTU_2147	Foraminifera_X;Foraminifera_XX;Foraminifera_XXX;Foraminifera_XXXX;Foraminifera_XXXX_sp.;	0	0	0	0	2	0	0	5	3	1	3	1	0	0	0	1	0	0	0	0	0	7	0	4	0	0	4	49	38	0	0	0	0	0	2	3	0	0	1	2	1	0	7	5	0	3	21	0
OTU_2148	#N/A	0	0	0	0	0	0	0	0	0	0	0	0	0	0	62	0	0	0	0	0	0	0	0	0	0	0	0	0	0	0	0	0	0	0	0	0	0	0	0	0	0	0	0	0	0	0	0	0
OTU_2149	Globothalamea;Rotaliida;Rotaliidae;Ammonia;Ammonia_sp.;	0	0	0	6	20	0	3	3	6	10	19	19	0	0	1	0	0	0	0	0	2	4	0	5	14	11	0	3	16	0	0	0	0	0	0	0	0	0	9	15	5	4	8	2	0	1	0	0
OTU_215	Monothalamids;Monothalamids_Clade-Y;Monothalamids_Clade-Y_X;Monothalamids_Clade-Y_XX;Monothalamids_Clade-Y_XX_sp.;	24	22	43	36	27	0	87	54	90	37	49	69	51	0	5	7	512	7	5	2	2	13	5	1	34	33	40	21	11	70	38	44	963	341	0	27	7	1	60	29	31	10	19	0	0	0	4	45
OTU_2150	Globothalamea;Rotaliida;Nonionidae;Cibicidoides;Cibicidoides_dispars;	6	2	0	1	1	0	0	2	1	1	2	1	0	0	0	0	0	0	0	0	0	1	0	0	0	0	0	0	0	8	0	9	0	0	0	1	1	0	0	1	0	0	0	0	0	0	0	4
OTU_2151	Monothalamids;Monothalamids_X;Monothalamids_XX;Vellaria;Vellaria_pellucidus;	0	0	0	0	0	0	0	0	0	0	2	3	0	0	0	0	0	0	0	0	0	0	0	0	1	0	1	2	1	0	0	0	0	8	1	0	0	0	0	0	0	0	0	0	0	0	0	0
OTU_2152	#N/A	0	0	0	0	0	0	0	0	0	0	0	0	0	0	59	0	0	0	0	0	0	0	0	0	0	0	0	0	0	0	0	0	0	0	0	0	0	0	0	0	0	0	0	0	0	0	0	0
OTU_2153	Foraminifera_X;Foraminifera_XX;Foraminifera_XXX;Foraminifera_XXXX;Foraminifera_XXXX_sp.;	0	0	0	1	1	0	0	1	0	3	0	1	0	0	0	0	0	0	0	0	0	0	0	4	1	0	1	0	0	0	0	0	0	0	0	1	0	0	11	5	4	1	0	0	0	0	0	0
OTU_2154	Eukaryota;Opisthokonta;Metazoa;Mollusca;Gastropoda;Heterobranchia;Berthella;Berthella_californica;	0	0	0	0	1	0	0	0	0	0	0	0	0	0	86	0	0	0	0	0	0	0	0	0	2	0	0	0	0	0	0	0	0	0	0	0	0	0	0	0	0	0	0	0	0	0	0	0
OTU_2155	Eukaryota;Opisthokonta;Metazoa;Mollusca;Gastropoda;Heterobranchia;Berthella;Berthella_californica;	0	0	0	0	0	0	0	0	0	0	0	0	0	0	58	0	0	0	0	0	0	0	0	0	0	0	0	0	0	0	0	0	0	0	0	0	0	0	0	0	0	0	0	0	0	0	0	0
OTU_2156	Eukaryota;Opisthokonta;Metazoa;Mollusca;Gastropoda;Heterobranchia;Berthella;Berthella_californica;	0	0	0	0	0	0	0	0	0	0	0	0	0	0	47	0	0	0	0	0	0	0	0	0	0	0	0	0	0	0	0	0	0	0	0	0	0	0	0	0	0	0	0	0	0	0	0	0
OTU_2157	Globothalamea;Rotaliida;Rotaliidae;Ammonia;Ammonia_sp.;	0	0	0	0	0	0	0	2	0	0	1	0	0	0	0	0	0	0	0	0	0	0	0	1	0	0	0	0	0	0	0	1	0	0	0	0	0	0	0	0	0	0	0	0	0	0	0	4
OTU_2158	Globothalamea;Rotaliida;Pseudoparrellidae;Epistominella;Epistominella_sp.;	0	0	0	0	0	0	0	0	0	0	2	1	0	0	0	0	0	2	0	0	0	0	0	0	0	0	0	0	0	0	0	0	0	0	0	0	0	0	0	0	0	0	0	0	0	0	0	0
OTU_2159	Globothalamea;Rotaliida;Pseudoparrellidae;Epistominella;Epistominella_sp.;	0	0	0	0	0	0	0	0	0	0	0	0	0	0	0	1	0	0	0	0	0	0	0	0	0	0	0	0	0	0	0	0	0	0	0	0	0	0	0	0	0	0	0	0	0	0	0	0
OTU_216	Monothalamids;Monothalamids_Clade-Y;Monothalamids_Clade-Y_X;Monothalamids_Clade-Y_XX;Monothalamids_Clade-Y_XX_sp.;	0	0	23	106	47	0	106	59	99	87	48	67	0	0	14	1	681	0	0	0	2	31	0	0	28	53	51	22	25	0	0	0	1331	424	0	12	0	0	68	24	27	35	25	0	0	8	0	0
OTU_2160	#N/A	0	0	0	0	0	0	0	0	0	0	0	0	0	0	0	0	0	0	2	0	0	0	0	0	0	0	0	0	0	0	0	0	0	0	0	0	0	0	0	45	0	0	0	0	0	0	3	0
OTU_2161	Monothalamids;Monothalamids_X;Monothalamids_XX;Monothalamids_XXX;Monothalamids_XXX_sp.;	0	0	0	2	0	0	0	0	0	2	1	0	0	0	0	0	0	0	0	0	0	0	0	1	0	0	0	0	0	0	0	0	2	1	5	0	0	0	3	1	0	0	0	0	0	0	6	0
OTU_2162	Globothalamea;Rotaliida;Stainforthiidae;Stainforthiidae_X;Stainforthiidae_X_sp.;	0	0	0	0	0	0	0	0	0	0	0	0	0	0	0	0	0	0	0	0	0	0	0	23	1	2	0	0	0	0	0	0	0	0	0	0	0	0	0	0	0	1	0	1	0	0	0	0
OTU_2163	Monothalamids;Monothalamids_Clade-O;Monothalamids_Clade-O_X;Cedhagenia;Cedhagenia_saltatus;	0	0	0	0	0	0	0	0	0	1	0	0	0	0	0	0	0	0	0	0	0	0	0	0	0	1	0	0	0	0	0	0	0	0	0	0	0	0	0	0	0	0	0	0	0	0	0	0
OTU_2164	Monothalamids;Monothalamids_Clade-E;Monothalamids_Clade-E_X;Psammophaga;Psammophaga_sp.;	0	0	0	1	1	0	2	15	6	1	0	4	0	0	0	0	0	0	0	0	0	3	0	0	0	0	5	3	1	0	0	0	0	0	0	0	0	0	0	1	1	0	0	0	0	0	0	0
OTU_2165	#N/A	0	0	0	0	0	0	0	0	0	0	0	0	0	0	31	0	0	0	0	0	0	0	0	0	0	0	0	0	0	0	0	0	0	0	0	0	0	0	0	0	0	0	0	0	0	0	0	0
OTU_2166	Eukaryota;Opisthokonta;Metazoa;Mollusca;Gastropoda;Heterobranchia;Berthella;Berthella_californica;	0	0	0	0	0	0	0	0	0	0	0	0	0	0	53	0	0	0	0	0	0	0	0	0	0	0	0	0	0	0	0	0	0	0	0	0	0	0	0	0	0	0	0	0	0	0	0	0
OTU_2167	Eukaryota;Opisthokonta;Metazoa;Mollusca;Gastropoda;Heterobranchia;Berthella;Berthella_californica;	0	0	0	0	0	0	0	0	0	0	0	0	0	0	46	0	0	0	0	0	0	0	0	0	0	0	0	0	0	0	0	0	0	0	0	0	0	0	0	0	0	0	0	0	0	0	0	0
OTU_2168	Foraminifera_X;Foraminifera_XX;Foraminifera_XXX;Foraminifera_XXXX;Foraminifera_XXXX_sp.;	0	1	0	1	0	0	0	0	0	0	2	1	0	0	0	0	0	1	0	0	0	0	0	0	2	0	0	0	1	0	0	0	0	0	0	0	0	0	0	0	0	0	0	3	0	0	0	0
OTU_2169	Globothalamea;Textulariida;Trochamminidae;Trochammina;Trochammina_hadai;	0	0	5	2	4	0	7	11	6	9	2	0	0	0	0	12	5	0	0	0	2	6	0	3	10	3	2	16	8	0	0	0	0	0	1	1	0	0	7	8	0	24	21	49	0	0	0	0
OTU_217	Monothalamids;Monothalamids_Clade-O;Monothalamids_Clade-O_X;Cedhagenia;Cedhagenia_saltatus;	0	0	0	95	104	0	16	4	24	147	94	83	0	0	0	0	0	0	0	0	6	1	0	95	84	41	79	8	56	0	0	0	1	0	0	0	0	0	449	365	294	14	0	4	0	25	121	0
OTU_2170	Monothalamids;Monothalamids_X;Monothalamids_XX;Saccamminidae_X;Saccamminidae_X_sp.;	0	0	0	3	0	0	1	1	0	2	4	0	0	0	0	0	0	0	0	0	2	3	0	2	2	3	6	1	3	0	0	0	0	3	0	7	0	0	0	3	1	0	0	1	0	0	1	0
OTU_2171	Monothalamids;Monothalamids_Clade-E;Monothalamids_Clade-E_X;Psammophaga;Psammophaga_sp.;	0	0	0	27	5	0	0	0	0	0	0	0	0	0	0	0	2	0	0	0	3	1	0	0	0	0	0	0	0	0	0	0	0	0	0	0	0	0	0	0	0	0	0	0	0	0	0	0
OTU_2172	#N/A	0	0	0	0	0	0	0	0	0	0	0	0	0	0	46	0	0	0	0	0	0	0	0	0	0	0	0	0	0	0	0	0	0	0	0	0	0	0	0	0	0	0	0	0	0	0	0	0
OTU_2173	Globothalamea;Rotaliida;Rotaliida_X;Rotaliida_XX;Rotaliida_XX_sp.;	139	6	0	0	0	0	0	0	0	0	0	0	0	0	0	0	0	3	0	19	0	0	0	0	0	0	1	0	0	9	1	2	0	0	0	1	0	15	0	0	1	0	0	0	0	0	0	12
OTU_2174	Globothalamea;Rotaliida;Discorbacea;Discorbis;Discorbis_rosea;	13	0	0	0	0	0	0	0	0	0	0	0	0	0	0	0	0	0	0	3	0	0	0	0	0	0	0	0	0	0	0	0	0	0	0	0	0	0	0	0	0	0	0	0	0	0	0	2
OTU_2175	Monothalamids;Monothalamids_X;Monothalamids_XX;Ovammina;Ovammina_opaca;	5	11	0	4	9	0	2	1	2	5	11	5	0	0	2	0	1	4	0	1	6	1	0	3	1	3	5	1	1	17	9	12	0	0	0	1	0	0	5	4	2	0	3	0	1	3	0	21
OTU_2176	#N/A	0	0	0	0	0	0	0	0	0	0	0	0	0	0	69	0	0	0	0	0	0	0	0	0	0	0	0	0	0	0	0	0	0	0	0	0	0	0	0	0	0	0	0	0	0	0	0	0
OTU_2177	Globothalamea;Rotaliida;Bolivinidae;Bolivina;Bolivina_variabilis;	0	0	0	0	1	0	1	3	10	2	6	1	0	0	1	0	0	0	0	0	0	1	0	0	0	1	2	3	2	3	1	3	0	0	0	0	0	0	0	1	2	1	3	4	0	0	0	0
OTU_2178	Globothalamea;Rotaliida;Nonionidae;Cibicidoides;Cibicides_refulgens;	0	0	0	0	0	0	0	0	0	0	0	0	0	0	0	0	0	0	0	0	0	0	0	0	0	0	0	1	0	0	0	0	33	0	2	0	0	0	0	0	0	0	0	0	0	0	0	0
OTU_2179	#N/A	0	0	0	0	0	0	0	0	0	0	0	0	0	0	0	0	0	3	4	7	0	0	4	0	0	0	0	0	0	0	1	0	0	0	0	0	10	6	0	0	0	0	0	0	33	0	0	0
OTU_218	Monothalamids;Monothalamids_Clade-E;Monothalamids_Clade-E_X;Psammophaga;Psammophaga_sp.;	0	0	0	360	4	0	12	18	760	69	25	12	0	0	0	58	895	0	0	0	3	2	0	59	8	4	45	4	147	0	0	0	0	1	0	0	0	0	40	4	10	4	4	82	0	17	9	0
OTU_2180	Eukaryota;Opisthokonta;Metazoa;Mollusca;Gastropoda;Heterobranchia;Berthella;Berthella_californica;	0	0	0	0	0	0	0	0	0	0	0	0	0	0	64	0	0	0	0	0	0	0	0	0	0	0	0	0	0	0	0	0	0	0	0	0	0	0	0	0	0	0	0	0	0	0	0	0
OTU_2182	Globothalamea;Rotaliida;Nonionidae;Cibicidoides;Cibicidoides_variabilis;	0	0	0	0	1	0	5	2	13	0	1	1	0	0	0	0	0	0	0	0	0	0	0	0	0	2	4	0	7	0	0	0	0	0	0	0	0	0	0	1	1	1	0	2	0	4	0	0
OTU_2183	Foraminifera_X;Foraminifera_XX;Foraminifera_XXX;Foraminifera_XXXX;Foraminifera_XXXX_sp.;	0	0	0	0	0	0	0	0	6	0	4	7	0	0	1	0	0	0	0	0	1	1	0	1	1	12	2	0	0	0	0	0	1	2	0	0	0	0	1	2	8	0	0	0	0	0	0	0
OTU_2184	#N/A	0	11	0	0	0	0	0	1	0	0	0	0	0	0	0	0	0	0	3	0	0	0	0	0	0	0	0	0	0	0	2	0	0	1	0	0	27	1	0	0	0	0	0	0	0	0	0	0
OTU_2185	Monothalamids;Monothalamids_X;Monothalamids_XX;Crithionina;Crithionina_sp.;	0	0	1	1	2	0	0	1	1	1	0	0	0	0	0	0	0	0	0	0	0	17	0	0	0	1	1	3	0	0	0	0	0	0	0	0	0	0	0	0	0	0	1	0	0	0	0	0
OTU_2186	Monothalamids;Monothalamids_Clade-I;Monothalamids_Clade-I_X;Arnoldiellina;Arnoldiellina_fluorescens;	0	0	0	7	1	0	0	0	0	4	1	0	0	0	0	0	0	0	0	0	0	0	0	3	7	5	0	0	0	0	0	0	0	0	0	0	0	0	7	1	1	4	1	0	0	0	0	0
OTU_2187	Monothalamids;Monothalamids_X;Monothalamids_XX;Saccaminidae;Saccaminidae_sp.;	0	1	0	4	10	0	0	0	0	0	0	0	0	0	0	0	0	0	0	0	3	1	24	0	0	0	0	0	0	0	0	10	0	0	0	0	0	0	0	0	0	0	0	0	0	0	0	0
OTU_2189	Monothalamids;Monothalamids_X;Monothalamids_XX;Hemisphaerammina;Hemisphaerammina_bradyi;	0	0	0	1	1	0	2	0	0	0	3	4	0	0	0	0	0	0	0	0	0	0	0	0	0	0	0	0	4	0	0	0	1	0	0	0	0	0	4	3	3	1	0	0	0	0	0	0
OTU_219	Eukaryota;Opisthokonta;Metazoa;Mollusca;Gastropoda;Heterobranchia;Berthella;Berthella_californica;	0	0	0	0	51	1676	0	0	0	0	0	0	0	0	7	0	0	0	0	0	0	0	0	0	1	31	0	0	0	0	0	0	0	0	0	0	0	0	0	0	11	0	0	0	0	0	0	0
OTU_2190	Globothalamea;Rotaliida;Bolivinidae;Bolivina;Bolivina_variabilis;	0	41	0	0	0	0	0	0	0	0	0	0	0	0	0	0	0	0	0	0	0	0	0	0	0	0	0	0	0	0	1	0	0	0	0	0	1	0	0	0	0	0	0	0	0	1	2	1
OTU_2191	Tubothalamea;Miliolida;Rzehakinidae;Miliammina;Miliammina_sp.;	0	0	3	5	3	0	2	7	1	5	5	4	0	0	0	0	0	0	0	0	2	1	0	0	5	10	4	0	2	0	0	0	2	0	1	2	0	0	4	8	8	2	5	1	0	3	2	0
OTU_2192	#N/A	0	0	0	2	5	0	11	0	0	0	0	0	0	0	0	1	10	0	0	0	2	0	0	2	0	1	0	0	0	0	0	0	0	4	0	12	0	0	0	1	0	2	1	0	0	0	1	0
OTU_2193	Globothalamea;Rotaliida;Pseudoparrellidae;Epistominella;Epistominella_sp.;	0	0	0	2	6	0	0	0	3	3	2	11	0	0	0	7	100	0	0	0	0	0	0	11	0	7	0	0	6	0	0	0	43	32	18	0	0	0	1	8	2	0	0	0	0	0	0	0
OTU_2194	Tubothalamea;Miliolida;Moliolidae;Quinqueloculina;Quinqueloculina_sp.;	0	0	0	0	0	0	5	1	4	0	0	0	0	0	0	0	0	0	0	0	5	0	0	0	0	0	8	0	7	0	0	0	0	0	0	0	0	0	0	0	0	7	1	2	0	0	0	0
OTU_2195	Monothalamids;Monothalamids_Clade-O;Monothalamids_Clade-O_X;Cedhagenia;Cedhagenia_saltatus;	0	0	0	1	2	0	1	1	0	3	6	2	0	0	0	0	0	0	0	0	0	2	1	1	5	4	10	15	2	0	0	0	3	9	0	0	0	0	0	0	0	1	1	1	0	2	1	0
OTU_2196	Monothalamids;Monothalamids_X;Monothalamids_XX;Conqueria;Conqueria_laevis;	0	0	0	0	0	0	0	0	1	0	0	0	0	0	0	0	0	0	0	0	0	0	0	0	0	0	0	0	0	0	0	0	0	4	0	0	0	0	0	0	0	0	0	0	0	0	0	0
OTU_2197	Monothalamids;Monothalamids_X;Monothalamids_XX;Crithionina;Crithionina_sp.;	0	0	0	4	0	1	0	2	0	3	0	3	0	0	0	12	0	0	0	0	0	6	0	1	0	5	0	2	0	0	0	0	4	1	12	4	0	0	5	0	5	0	1	0	0	2	0	0
OTU_2198	Eukaryota;Opisthokonta;Metazoa;Mollusca;Gastropoda;Heterobranchia;Berthella;Berthella_californica;	0	0	0	0	0	31	0	0	0	0	0	0	0	0	0	0	0	0	0	0	0	0	0	0	0	7	0	0	0	0	0	0	0	0	0	0	0	0	0	0	3	0	0	0	0	0	0	0
OTU_2199	#N/A	10	0	0	0	0	0	14	0	0	0	0	0	0	0	0	0	0	0	0	0	9	0	0	0	0	0	0	0	0	3	0	0	0	0	0	10	0	0	0	0	0	0	0	0	0	0	0	0
OTU_22	Monothalamids;Monothalamids_X;Monothalamids_XX;Ovammina;Ovammina_opaca;	6	12	64	81	88	0	140	125	109	2804	3034	4160	77	5	1	1407	1723	14	15	8	39	112	1	28	43	31	852	1066	959	242	134	151	59	34	84	40	8	1	43	40	44	8	7	4	0	4	6	70
OTU_220	Globothalamea;Rotaliida;Pseudoparrellidae;Epistominella;Epistominella_sp.;	614	567	70	7	21	0	31	29	29	79	389	127	0	46	106	13	27	25	11	3	20	13	10	18	27	44	186	81	86	427	571	424	98	387	142	23	16	16	41	56	35	19	41	53	8	42	57	414
OTU_2200	Monothalamids;Monothalamids_X;Monothalamids_XX;Monothalamids_XXX;Monothalamids_XXX_sp.;	0	0	0	0	2	0	0	0	0	0	0	0	0	0	0	0	0	0	0	0	0	0	0	0	0	0	0	0	0	0	0	0	0	0	0	0	0	0	0	1	1	5	3	0	0	0	0	0
OTU_2201	Eukaryota;Opisthokonta;Metazoa;Mollusca;Gastropoda;Heterobranchia;Berthella;Berthella_californica;	0	0	0	0	0	0	0	0	0	0	0	0	0	0	7	0	0	0	0	0	0	0	0	0	0	2	0	0	0	0	0	0	0	0	0	0	0	0	0	3	32	0	0	0	0	0	0	0
OTU_2202	Foraminifera_X;Foraminifera_XX;Foraminifera_XXX;Allogromida;Allogromida_sp.;	0	0	0	1	2	0	0	0	0	0	0	1	0	0	0	0	0	0	0	0	0	1	0	2	0	2	0	2	1	0	0	0	1	0	0	1	0	0	0	0	0	0	0	1	10	6	14	0
OTU_2203	Monothalamids;Monothalamids_X;Monothalamids_XX;Allogromiina;Allogromiina_sp.;	0	0	0	3	4	3	0	1	1	0	0	0	0	0	12	0	0	0	0	0	33	35	0	0	0	0	0	0	0	1	0	0	0	0	0	1	0	0	0	0	0	0	1	0	0	0	0	0
OTU_2204	Globothalamea;Textulariida;Textulariacea;Textularia;Textularia_sp.;	24	0	0	0	0	0	0	0	0	2	0	0	0	8	0	0	0	0	0	0	0	0	0	1	0	0	0	0	0	0	0	0	0	0	0	25	0	3	3	0	1	0	0	1	0	0	2	0
OTU_2205	Monothalamids;Monothalamids_Group4;Monothalamids_Group4_X;Monothalamids_Group4_XX;Monothalamids_Group4_XX_sp.;	0	0	0	26	4	0	0	0	0	7	1	1	0	0	0	0	0	0	0	0	0	1	0	5	1	1	0	0	0	0	0	0	0	0	0	0	0	0	1	0	1	0	0	0	0	0	0	0
OTU_2206	Monothalamids;Monothalamids_X;Lagynidae;Nemogullmia;Nemogullmia_sp.;	1	0	0	0	0	0	0	0	1	0	0	0	1	0	0	1	0	0	0	0	0	2	0	0	1	0	0	0	0	0	0	0	0	0	1	1	0	0	0	1	1	0	0	0	0	0	0	0
OTU_2207	Globothalamea;Rotaliida;Heterohelicacea;Gallitellia;Gallitellia_vivans;	0	0	0	0	0	0	0	0	0	0	0	0	0	0	0	18	14	0	0	0	0	0	0	0	0	0	0	0	0	0	0	0	0	0	0	0	0	0	0	0	0	0	0	0	0	0	0	0
OTU_2208	#N/A	0	0	0	0	0	0	0	0	0	0	0	0	0	0	65	0	0	0	0	0	0	0	0	0	0	0	0	0	0	0	0	0	0	0	0	0	0	0	0	0	0	0	0	0	0	0	0	0
OTU_2209	#N/A	0	0	0	0	0	0	0	0	0	0	0	0	0	0	1	0	0	0	0	0	0	0	0	0	0	0	0	0	0	0	0	0	0	0	0	0	0	0	0	0	0	0	0	0	0	0	0	0
OTU_221	Monothalamids;Monothalamids_X;Monothalamids_XX;Tinogullmia;Tinogullmia_sp.;	0	0	4	6	15	0	64	110	71	42	60	73	0	0	1	1	1	0	0	0	33	90	1	52	85	106	525	308	314	1	0	0	0	10	2	2	0	0	13	9	13	32	18	29	0	0	2	0
OTU_2210	Globothalamea;Rotaliida;Rotaliida_X;Rotaliida_XX;Rotaliida_XX_sp.;	0	0	0	0	1	0	1	19	1	0	1	0	0	0	0	0	0	0	0	0	0	6	0	0	0	0	2	1	0	0	0	0	0	0	0	0	0	0	0	1	0	0	1	0	0	0	0	0
OTU_2211	#N/A	0	0	0	0	0	0	0	0	0	0	0	0	0	0	44	0	0	0	0	0	0	0	0	0	0	0	0	0	0	0	0	0	0	0	0	0	0	0	0	0	0	0	0	0	0	0	0	0
OTU_2212	Monothalamids;Monothalamids_X;Monothalamids_XX;Saccamminidae_X;Saccamminidae_X_sp.;	1	0	1	1	5	0	2	1	0	1	1	2	0	3	1	13	6	1	5	1	1	1	0	1	1	1	1	1	0	0	0	1	2	3	1	2	2	0	0	1	5	1	0	0	0	0	1	0
OTU_2213	#N/A	0	0	0	0	0	0	0	0	0	0	0	0	0	0	36	0	0	0	0	0	0	0	0	0	0	0	0	0	0	0	0	0	0	0	0	0	0	0	0	0	0	0	0	0	0	0	0	0
OTU_2214	Monothalamids;Monothalamids_Group4;Monothalamids_Group4_X;Monothalamids_Group4_XX;Monothalamids_Group4_XX_sp.;	0	0	0	0	0	0	0	0	0	0	0	0	0	0	0	0	6	0	0	0	0	0	0	0	0	0	0	0	0	0	0	0	28	0	11	0	0	0	0	0	0	1	0	0	0	0	0	0
OTU_2215	Globothalamea;Rotaliida;Nonionidae;Cibicidoides;Cibicidoides_dispars;	0	0	0	0	1	0	6	0	0	0	0	0	0	0	0	0	0	0	0	0	22	0	0	0	0	0	3	0	0	0	0	0	0	0	0	0	0	0	0	0	0	4	0	0	0	0	0	0
OTU_2216	Globothalamea;Textulariida;Textulariida_XX;Liebusella;Liebusella_goesi;	0	0	0	0	0	0	1	0	0	0	0	0	0	0	0	0	0	0	0	0	0	0	0	0	0	0	0	0	0	0	0	0	0	33	0	0	0	0	0	0	0	0	0	0	0	0	0	0
OTU_2217	Globothalamea;Rotaliida;Globigerinacea;Globigerinita;Globigerinita_uvula;	0	0	0	0	0	0	0	0	0	0	0	0	0	0	0	0	0	0	0	0	0	0	0	0	0	0	0	0	0	0	0	0	0	0	0	0	0	0	1	0	0	0	0	0	0	0	0	0
OTU_2218	Monothalamids;Monothalamids_Clade-Y;Monothalamids_Clade-Y_X;Cribrothalammina;Cribrothalammina_alba;	0	0	0	0	0	0	4	0	0	0	0	0	0	0	0	0	0	0	0	0	5	0	0	0	0	0	19	0	0	0	0	0	0	0	0	0	0	0	0	0	0	3	0	0	0	0	0	0
OTU_2219	Globothalamea;Rotaliida;Rotaliidae;Pararotalia;Pararotalia_nipponica;	0	0	0	0	0	0	0	0	0	0	0	0	0	0	0	0	48	0	0	0	0	0	0	0	0	0	0	0	0	0	0	0	0	0	0	0	0	0	0	0	0	0	0	0	0	0	0	0
OTU_222	Monothalamids;Monothalamids_X;Monothalamids_XX;Vanhoeffenella;Vanhoeffenella_sp.;	0	0	170	803	258	0	16	110	11	115	111	4	0	0	1	0	18	0	0	0	45	154	0	122	164	11	34	34	3	0	0	0	15	0	0	15	0	0	87	51	11	10	24	2	0	15	12	0
OTU_2220	Monothalamids;Monothalamids_X;Monothalamids_XX;Ovammina;Ovammina_opaca;	0	0	0	0	1	0	0	0	0	0	3	1	0	0	0	0	0	0	0	0	0	1	0	0	0	0	0	0	0	0	0	0	0	0	0	0	0	0	0	2	0	0	0	0	0	0	0	0
OTU_2221	#N/A	0	0	0	0	0	0	0	0	0	0	0	0	0	0	0	0	0	0	0	0	0	0	0	0	0	0	0	0	0	0	0	0	0	0	2	10	0	0	0	0	0	0	0	0	0	0	0	0
OTU_2222	#N/A	0	0	0	0	1	24	0	0	0	0	0	0	0	0	4	0	0	0	0	0	0	0	0	0	0	0	0	0	0	0	0	0	0	0	0	0	0	0	0	0	0	0	0	0	0	0	0	0
OTU_2223	Monothalamids;Monothalamids_X;Monothalamids_XX;Ovammina;Ovammina_opaca;	0	0	1	0	0	0	0	0	0	0	0	0	0	0	0	1	0	0	0	0	0	0	0	0	0	0	0	0	0	0	0	0	0	0	0	0	0	0	0	0	1	1	0	0	0	0	0	0
OTU_2224	#N/A	0	0	0	0	0	0	0	0	0	0	0	0	0	0	78	0	0	0	0	0	0	0	0	0	0	0	0	0	0	0	0	0	0	0	0	0	0	0	0	0	0	0	0	0	0	0	0	0
OTU_2225	Monothalamids;Monothalamids_X;Monothalamids_XX;Monothalamids_XXX;Monothalamids_XXX_sp.;	0	0	1	0	0	0	0	0	0	0	0	0	0	0	0	3	5	0	0	0	0	0	0	0	0	3	0	0	0	0	0	0	13	0	11	0	0	0	0	0	0	0	2	0	0	0	0	0
OTU_2226	Globothalamea;Textulariida;Textulariida_XX;Bigenerina;Bigenerina_sp.;	0	0	0	0	0	0	0	0	0	0	0	0	0	0	0	0	0	0	0	0	1	0	0	0	0	0	0	0	0	0	0	0	0	0	0	0	0	0	0	0	0	0	0	0	0	0	0	0
OTU_2227	Monothalamids;Monothalamids_X;Monothalamids_XX;Psammosphaera;Psammosphaera_sp.;	3	3	0	0	0	0	0	0	0	0	1	1	2	1	0	9	23	3	2	0	0	0	1	0	0	0	2	0	0	1	0	0	26	16	1	0	2	1	0	1	0	0	0	0	0	0	0	0
OTU_2228	Monothalamids;Monothalamids_X;Monothalamids_XX;Ovammina;Ovammina_opaca;	0	0	0	0	0	0	3	1	2	3	1	1	0	0	0	0	0	0	0	0	1	2	0	0	1	1	2	0	0	0	0	0	0	0	0	0	0	0	0	0	1	15	2	3	0	2	0	0
OTU_2229	#N/A	1	1	4	0	0	0	0	0	1	1	0	0	1	4	0	0	0	1	1	0	0	0	0	0	0	0	0	0	0	1	0	0	0	0	1	0	1	0	0	0	0	0	0	0	0	0	0	15
OTU_223	#N/A	5120	952	0	5	8	0	3	1	0	0	0	1	363	1359	57	13	4	5	16	3	0	1	0	1	0	0	0	1	0	546	29	88	25	3	2	1979	17	4	0	0	0	0	0	8	6	0	0	12
OTU_2230	Globothalamea;Rotaliida;Chilostomellacea;Chilostomella;Chilostomella_ovoidea;	0	0	0	12	4	2	0	0	0	1	0	0	0	0	0	0	0	0	0	0	0	0	0	1	0	0	0	0	0	0	0	0	0	0	0	0	0	0	0	0	0	0	0	0	4	13	26	0
OTU_2231	Globothalamea;Rotaliida;Rotaliidae;Ammonia;Ammonia_sp.;	0	0	1	0	4	0	1	1	1	3	3	3	0	0	0	0	0	0	0	0	1	2	0	1	2	5	3	3	3	0	0	0	1	0	0	0	0	0	4	7	5	1	4	0	0	0	3	0
OTU_2232	#N/A	0	0	0	0	0	0	0	0	0	0	0	0	0	0	47	0	0	0	0	0	0	0	0	0	0	0	0	0	0	0	0	0	0	0	0	0	0	0	0	0	0	0	0	0	0	0	0	0
OTU_2233	Monothalamids;Monothalamids_Clade-E;Monothalamids_Clade-E_X;Psammophaga;Psammophaga_sp.;	0	0	0	0	0	0	0	20	4	0	0	0	0	0	0	0	0	0	0	0	0	5	0	1	0	0	4	5	1	0	0	0	0	0	0	0	0	0	0	0	0	0	6	0	0	1	0	0
OTU_2234	Monothalamids;Monothalamids_X;Monothalamids_XX;Hippocrepina;Hippocrepina_indivisa;	0	0	0	0	0	0	0	0	0	0	0	0	0	0	0	0	0	0	0	0	0	0	0	0	0	0	0	0	0	0	0	0	1	0	39	0	0	0	0	0	0	0	0	0	0	0	0	0
OTU_2235	#N/A	0	0	8	0	0	0	2	0	21	0	0	0	0	0	0	0	0	0	0	0	0	0	0	0	0	0	0	0	2	0	0	0	0	0	0	0	0	0	0	0	0	0	0	2	0	0	0	0
OTU_2236	Monothalamids;Monothalamids_Clade-E;Monothalamids_Clade-E_X;Psammophaga;Psammophaga_sp.;	0	0	0	0	0	0	0	0	0	0	0	0	0	0	0	4	1	0	0	0	0	0	0	0	0	0	0	0	0	0	0	0	0	0	0	0	0	0	0	0	0	0	0	0	0	0	0	0
OTU_2237	Globothalamea;Rotaliida;Stainforthiidae;Stainforthiidae_X;Stainforthiidae_X_sp.;	0	0	0	1	0	0	0	0	0	3	0	0	0	0	0	0	0	0	0	0	0	0	0	22	0	0	0	0	0	0	0	0	0	0	0	0	0	0	6	0	0	0	0	0	0	0	0	0
OTU_2238	Globothalamea;Rotaliida;Bolivinacea;Streptochilus;Streptochilus_sp.;	0	0	0	0	1	0	1	1	1	0	9	1	0	0	0	0	0	0	0	0	0	0	0	0	0	0	2	0	6	0	0	0	0	0	3	1	0	0	5	12	6	0	0	1	0	0	0	0
OTU_2239	#N/A	0	0	0	0	0	36	0	0	0	0	0	0	0	0	0	0	0	0	0	0	0	0	0	0	0	2	0	0	0	0	0	0	0	0	0	0	0	0	0	0	3	0	0	0	0	0	0	0
OTU_224	Monothalamids;Monothalamids_X;Monothalamids_XX;Saccamminidae_X;Saccamminidae_X_sp.;	140	153	0	26	1	0	79	1	90	62	62	50	0	0	15	4	255	35	23	29	4	30	40	0	2	116	61	58	78	85	67	65	3	195	3	111	32	7	109	93	3	52	1	3	0	14	27	72
OTU_2240	Eukaryota;Opisthokonta;Metazoa;Mollusca;Gastropoda;Heterobranchia;Berthella;Berthella_californica;	0	0	0	0	0	0	0	0	0	0	0	0	0	0	27	0	0	0	0	0	0	0	0	0	0	0	0	0	0	0	0	0	0	0	0	0	0	0	0	0	0	0	0	0	0	0	0	0
OTU_2241	Monothalamids;CMonothalamids_Clade-B;Monothalamids_Clade-B_X;Bowseria;Bowseria_arctowskii;	0	0	0	0	0	0	0	0	0	0	0	0	0	0	0	0	1	0	0	0	0	0	0	0	0	0	0	0	0	0	0	0	0	3	32	0	0	0	0	0	0	0	0	0	0	0	0	0
OTU_2242	Monothalamids;Monothalamids_X;Monothalamids_XX;Vellaria;Vellaria_sp.;	0	0	2	0	11	0	2	0	0	1	2	6	0	0	1	0	0	0	0	0	5	0	0	0	0	0	1	0	0	0	0	0	0	0	0	1	0	0	0	2	2	2	0	0	0	3	6	0
OTU_2243	Monothalamids;Monothalamids_X;Monothalamids_XX;Saccamminidae_X;Saccamminidae_X_sp.;	0	0	0	1	1	0	0	0	0	1	0	0	0	1	0	0	0	24	11	16	2	0	27	1	0	0	0	1	0	0	0	12	0	0	0	0	0	3	1	0	0	3	0	0	0	0	0	7
OTU_2245	Globothalamea;Textulariida;Textulariida_XX;Liebusella;Liebusella_goesi;	0	0	0	1	0	0	0	0	0	0	0	0	0	0	0	0	0	0	0	0	0	0	0	0	0	0	0	0	0	0	0	0	0	0	44	0	0	0	0	0	0	1	0	0	0	0	0	0
OTU_2246	Eukaryota;Opisthokonta;Metazoa;Mollusca;Gastropoda;Heterobranchia;Berthella;Berthella_californica;	0	0	0	0	0	0	0	0	0	0	0	0	0	0	71	0	0	0	0	0	0	0	0	0	0	0	0	0	0	0	0	0	0	0	0	0	0	0	0	0	0	0	0	0	0	0	0	0
OTU_2247	Globothalamea;Rotaliida;Globigerinacea;Globigerinita;Globigerinita_glutinata;	0	0	0	0	0	0	0	0	0	0	0	0	0	0	0	10	0	0	0	0	0	0	0	0	0	0	0	0	0	0	0	0	3	4	1	0	0	0	0	0	0	0	0	0	0	0	0	0
OTU_2248	Monothalamids;Monothalamids_X;Monothalamids_XX;Vellaria;Vellaria_pellucidus;	0	0	0	0	38	0	0	3	0	1	89	0	0	0	0	2	0	0	0	0	0	2	0	0	147	1	0	18	0	0	0	0	3	5	0	0	0	0	0	30	1	0	3	0	0	0	0	0
OTU_2249	Globothalamea;Rotaliida;Elphidiidae;Elphidium;Elphidium_excavatum;	0	0	13	0	0	0	0	0	0	0	0	0	0	0	0	18	2	0	0	0	0	0	0	0	0	0	0	0	0	0	0	0	0	0	0	1	0	0	0	0	0	0	0	0	0	0	0	0
OTU_225	Monothalamids;Monothalamids_X;Monothalamids_XX;Vellaria;Vellaria_sp.;	0	0	0	2	0	0	2	6	1	1	0	0	0	0	0	0	1	0	0	0	0	2	0	0	0	0	4	1	0	0	0	0	0	0	0	0	0	0	2	2	1	0	0	0	0	0	0	0
OTU_2250	Monothalamids;Monothalamids_Clade-E;Monothalamids_Clade-E_X;Psammophaga;Psammophaga_sp.;	0	0	0	3	1	0	0	1	0	7	1	0	0	0	0	0	0	0	0	0	0	1	0	5	0	0	0	4	0	0	0	0	0	0	0	0	0	0	21	5	0	0	16	0	0	7	0	0
OTU_2251	Eukaryota;Opisthokonta;Metazoa;Mollusca;Gastropoda;Heterobranchia;Berthella;Berthella_californica;	0	0	0	0	0	0	0	0	0	0	0	0	0	0	86	0	0	0	0	0	0	0	0	0	0	0	0	0	0	0	0	0	0	0	0	0	0	0	0	0	0	0	0	0	0	0	0	0
OTU_2252	#N/A	0	0	0	0	0	0	0	0	0	0	0	0	0	0	45	0	0	0	0	0	0	0	0	0	0	0	0	0	0	0	0	0	0	0	0	0	0	0	0	0	0	0	0	0	0	0	0	0
OTU_2253	#N/A	0	0	0	0	0	0	0	0	0	0	0	0	0	0	48	0	0	0	0	0	0	0	0	0	0	0	0	0	0	0	0	0	0	0	0	0	0	0	0	0	0	0	0	0	0	0	0	0
OTU_2254	Monothalamids;Monothalamids_X;Monothalamids_XX;Allogromiina;Allogromiina_sp.;	0	1	0	0	0	0	0	0	0	0	0	0	0	0	0	0	1	0	0	5	0	0	5	0	0	0	0	0	0	0	0	0	0	0	0	0	0	0	0	0	0	0	0	0	0	0	0	0
OTU_2255	#N/A	0	0	0	0	0	0	0	0	0	0	0	0	0	0	95	0	0	0	0	0	0	0	0	0	0	0	0	0	0	0	0	0	0	0	0	0	0	0	0	0	0	0	0	0	0	0	0	0
OTU_2256	Foraminifera_X;Foraminifera_XX;Foraminifera_XXX;Allogromida;Allogromida_sp.;	0	0	0	0	0	0	0	0	0	0	0	0	0	0	0	0	0	0	0	0	0	0	26	0	0	0	0	0	0	0	0	1	0	0	0	0	0	2	0	4	1	0	0	0	0	0	0	0
OTU_2257	Globothalamea;Textulariida;Reophacidae;Reophax;Reophax_sp.;	0	0	0	0	0	0	0	0	0	0	0	0	0	0	0	5	11	0	0	0	0	0	0	0	0	0	0	0	0	0	0	0	19	0	3	0	0	0	0	0	0	0	0	0	0	0	0	0
OTU_2258	Globothalamea;Globothalamea_X;Globothalamea_XX;Globothalamea_XXX;Globothalamea_XXX_sp.;	0	0	0	0	0	0	0	0	0	0	0	0	0	0	0	0	0	0	0	0	15	0	0	0	0	0	3	0	1	0	0	0	0	4	0	0	0	0	0	0	0	3	0	0	0	0	0	0
OTU_2259	#N/A	0	0	0	0	0	0	0	0	0	0	0	0	0	0	49	0	0	0	0	0	0	0	0	0	0	0	0	0	0	0	0	0	0	0	0	0	0	0	0	0	0	0	0	0	0	0	0	0
OTU_226	Foraminifera_X;Foraminifera_XX;Foraminifera_XXX;Allogromida;Allogromida_sp.;	0	0	2	1	0	2	0	0	0	0	1	3	0	0	0	45	67	0	0	0	6	0	0	1	0	12	2	0	1	0	0	0	273	217	502	10	0	0	0	0	1	1	0	1	0	0	0	0
OTU_2260	#N/A	0	0	0	0	0	0	0	0	0	0	0	0	0	0	14	0	0	0	0	0	0	0	0	0	0	0	0	0	0	0	0	0	0	0	0	0	0	0	0	0	0	0	0	0	0	0	0	0
OTU_2261	Monothalamids;Monothalamids_Clade-O;Monothalamids_Clade-O_X;Cedhagenia;Cedhagenia_saltatus;	0	0	0	2	4	0	0	0	0	1	10	1	0	0	0	0	0	0	0	0	0	0	0	3	7	2	0	0	0	0	0	0	0	0	0	0	0	0	2	4	1	0	0	0	0	0	0	0
OTU_2262	Globothalamea;Rotaliida;Pseudoparrellidae;Epistominella;Epistominella_sp.;	0	0	0	0	0	0	2	2	0	0	0	0	0	0	1	0	0	0	0	0	8	0	0	0	0	0	17	0	0	0	0	0	0	0	0	3	0	0	1	0	0	5	1	2	0	1	0	0
OTU_2263	Eukaryota;Opisthokonta;Metazoa;Mollusca;Gastropoda;Heterobranchia;Berthella;Berthella_californica;	0	0	0	0	0	0	0	0	0	0	0	0	0	0	53	0	0	0	0	0	0	0	0	0	0	0	0	0	0	0	0	0	0	0	0	0	0	0	0	0	0	0	0	0	0	0	0	0
OTU_2264	Eukaryota;Opisthokonta;Metazoa;Mollusca;Gastropoda;Heterobranchia;Berthella;Berthella_californica;	0	0	0	0	0	0	0	0	0	0	0	0	0	0	0	0	0	0	0	0	0	0	0	0	3	31	0	0	0	0	0	0	0	0	0	0	0	0	0	0	0	0	0	0	0	0	0	0
OTU_2265	#N/A	0	0	0	0	0	0	0	0	0	0	0	0	0	0	46	0	0	0	0	0	0	0	0	0	0	0	0	0	0	0	0	0	0	0	0	0	0	0	0	0	0	0	0	0	0	0	0	0
OTU_2266	Foraminifera_X;Foraminifera_XX;Foraminifera_XXX;Foraminifera_XXXX;Foraminifera_XXXX_sp.;	0	0	0	5	0	0	0	0	0	3	0	0	0	0	0	0	0	0	0	0	0	0	0	18	0	0	0	0	0	0	0	0	0	0	0	0	0	0	3	0	0	0	0	2	0	0	0	0
OTU_2267	Eukaryota;Opisthokonta;Metazoa;Mollusca;Gastropoda;Heterobranchia;Berthella;Berthella_californica;	0	0	0	0	0	2	0	0	0	0	0	0	0	0	0	0	0	0	0	0	0	0	0	0	0	1	0	0	0	0	0	0	0	0	0	0	0	0	0	0	0	0	0	0	0	0	0	0
OTU_2268	Monothalamids;Monothalamids_X;Monothalamids_XX;Saccamminidae_X;Saccamminidae_X_sp.;	0	0	1	1	1	0	0	2	2	1	2	2	0	0	0	0	8	0	0	0	0	7	0	0	3	9	1	4	2	0	0	0	0	1	0	12	0	0	4	1	0	0	2	0	0	0	1	0
OTU_2269	Eukaryota;Opisthokonta;Metazoa;Mollusca;Gastropoda;Heterobranchia;Berthella;Berthella_californica;	0	0	0	0	0	0	0	0	0	0	0	0	0	0	48	0	0	0	0	0	0	0	0	0	0	0	0	0	0	0	0	0	0	0	0	0	0	0	0	0	0	0	0	0	0	0	0	0
OTU_227	Monothalamids;Monothalamids_Clade-BM;Bathysiphonidae;Bathysiphon;Bathysiphon_flexilis;	4	1	3	4	9	1	3	6	18	9	7	11	0	0	0	0	2	0	0	1	12	18	0	3	3	5	9	2	6	2	2	2	2	8	1	2	0	0	4	4	9	2	1	1	0	1	2	3
OTU_2270	Eukaryota;Opisthokonta;Metazoa;Mollusca;Gastropoda;Heterobranchia;Berthella;Berthella_californica;	0	0	0	0	0	0	0	0	0	0	0	0	0	0	60	0	0	0	0	0	0	0	0	0	0	0	0	0	0	0	0	0	0	0	0	0	0	0	0	0	0	0	0	0	0	0	0	0
OTU_2271	Globothalamea;Rotaliida;Rotaliida_X;Rotaliida_XX;Rotaliida_XX_sp.;	0	0	0	0	0	0	0	0	0	0	0	0	0	0	0	0	0	0	0	0	1	0	0	0	0	0	0	0	0	0	0	0	0	0	0	0	0	0	0	0	0	0	0	0	0	0	0	0
OTU_2272	Monothalamids;Monothalamids_X;Monothalamids_XX;Tinogullmia;Tinogullmia_sp.;	0	0	0	5	0	0	0	0	0	7	0	0	0	0	0	0	0	0	0	0	0	0	0	5	1	0	0	0	0	0	0	0	0	0	0	0	0	0	14	1	0	0	0	0	0	0	2	0
OTU_2273	Tubothalamea;Miliolida;Moliolidae;Quinqueloculina;Quinqueloculina_seminulum;	0	0	1	1	0	0	0	0	0	0	0	0	0	0	0	14	6	0	0	2	0	0	0	0	1	0	2	0	2	1	0	0	1	2	1	0	0	0	0	1	0	0	1	0	0	0	0	1
OTU_2274	#N/A	0	0	0	0	0	0	0	0	0	0	0	0	0	0	31	0	0	0	0	0	0	0	0	0	0	0	0	0	0	0	0	0	0	0	0	0	0	0	0	0	0	0	0	0	0	0	0	0
OTU_2275	Tubothalamea;Miliolida;Hauerinidae;Siphonaperta;Siphonaperta_sp.;	0	0	0	0	0	0	0	0	0	0	0	0	0	0	0	3	34	0	0	0	0	0	0	0	0	0	0	0	0	0	0	0	39	4	0	0	0	0	0	0	0	0	0	0	0	0	0	0
OTU_2276	#N/A	0	0	0	0	0	0	0	0	0	0	0	0	0	0	2	0	0	0	0	0	0	0	0	0	0	0	0	0	0	0	0	0	0	0	0	0	0	0	0	0	0	0	0	0	0	0	0	0
OTU_2277	#N/A	0	0	0	0	0	0	0	0	0	0	0	0	0	0	55	0	0	0	0	0	0	0	0	0	0	0	0	0	0	0	0	0	0	0	0	0	0	0	0	0	0	0	0	0	0	0	0	0
OTU_2278	Eukaryota;Opisthokonta;Metazoa;Mollusca;Gastropoda;Heterobranchia;Berthella;Berthella_californica;	0	0	0	0	0	0	0	0	0	0	0	0	0	0	87	0	0	0	0	0	0	0	0	0	0	0	0	0	0	0	0	0	0	0	0	0	0	0	0	0	0	0	0	0	0	0	0	0
OTU_2279	#N/A	0	0	0	0	0	0	0	0	0	0	0	0	0	0	0	0	0	0	0	0	0	0	0	0	0	0	0	0	0	0	0	0	1	0	34	0	0	0	0	0	0	0	0	0	0	0	0	0
OTU_228	Globothalamea;Rotaliida;Pseudoparrellidae;Epistominella;Epistominella_sp.;	0	0	60	38	129	0	69	35	15	83	467	58	0	0	46	14	16	0	0	0	50	14	0	48	136	41	265	21	32	0	0	0	133	418	99	155	0	0	76	97	48	55	27	84	0	96	29	0
OTU_2280	#N/A	0	0	0	0	0	0	0	0	0	0	0	0	0	0	47	0	0	0	0	0	0	0	0	0	0	0	0	0	0	0	0	0	0	0	0	0	0	0	0	0	0	0	0	0	0	0	0	0
OTU_2281	Monothalamids;Monothalamids_Group4;Monothalamids_Group4_X;Monothalamids_Group4_XX;Monothalamids_Group4_XX_sp.;	0	0	0	0	0	0	0	0	0	0	0	0	0	0	0	0	0	1	0	0	0	0	0	2	1	1	0	0	0	0	0	0	0	0	0	0	0	0	0	0	0	1	0	0	16	16	10	1
OTU_2282	Monothalamids;Monothalamids_Clade-E;Monothalamids_Clade-E_X;Psammophaga;Psammophaga_sapela;	0	0	0	0	0	0	0	0	0	0	0	0	0	0	0	0	0	0	0	0	0	0	0	0	0	0	0	0	0	0	0	0	0	0	37	0	0	0	0	0	0	0	0	0	0	0	0	0
OTU_2283	#N/A	0	0	0	0	0	0	0	0	0	0	0	0	0	0	62	0	0	0	0	0	0	0	0	0	0	0	0	0	0	0	0	0	0	0	0	0	0	0	0	0	0	0	0	0	0	0	0	0
OTU_2284	Globothalamea;Rotaliida;Rotaliidae;Ammonia;Ammonia_sp.;	0	0	0	0	1	0	5	1	0	4	10	7	0	0	1	0	0	0	0	0	0	0	0	4	6	1	6	3	1	0	0	0	0	0	0	0	0	0	2	3	2	2	1	1	0	0	1	0
OTU_2285	#N/A	0	0	0	0	0	0	0	0	0	0	0	0	0	0	42	0	0	0	0	0	0	0	0	0	0	0	0	0	0	0	0	0	0	0	0	0	0	0	0	0	0	0	0	0	0	0	0	0
OTU_2286	Globothalamea;Rotaliida;Nonionidae;Haynesina;Haynesina_germanica;	0	0	0	2	0	0	0	2	0	4	0	1	0	0	0	0	0	0	0	0	0	17	0	0	0	0	1	9	0	0	0	0	0	6	0	0	0	0	11	1	4	0	8	0	0	0	0	0
OTU_2287	Eukaryota;Opisthokonta;Metazoa;Mollusca;Gastropoda;Heterobranchia;Berthella;Berthella_californica;	0	0	0	0	0	0	0	0	0	0	0	0	0	0	57	0	0	0	0	0	0	0	0	0	0	0	0	0	0	0	0	0	0	0	0	0	0	0	0	0	0	0	0	0	0	0	0	0
OTU_2289	Monothalamids;Monothalamids_X;Monothalamids_XX;Allogromiina;Allogromiina_sp.;	0	0	0	1	0	0	0	0	0	0	0	0	0	0	0	0	0	0	0	0	0	0	0	0	0	0	0	0	0	0	0	0	0	0	0	0	0	0	0	0	0	0	0	0	0	0	0	0
OTU_229	Monothalamids;Monothalamids_Clade-BM;Bathysiphonidae;Bathysiphon;Bathysiphon_flexilis;	0	0	26	34	90	0	88	84	88	73	118	115	0	0	15	3	8	0	0	0	182	407	0	61	69	139	92	75	42	0	0	0	31	58	55	90	0	0	49	111	78	51	67	28	0	10	11	0
OTU_2290	Monothalamids;Monothalamids_X;Monothalamids_XX;Monothalamids_XXX;Monothalamids_XXX_sp.;	0	0	0	4	0	0	0	0	0	0	0	2	0	0	0	0	6	0	0	0	0	0	0	0	0	0	0	1	0	0	0	0	0	1	0	4	0	0	4	6	0	1	0	0	0	0	0	0
OTU_2291	Eukaryota;Opisthokonta;Metazoa;Mollusca;Gastropoda;Heterobranchia;Berthella;Berthella_californica;	0	0	0	0	0	0	0	0	0	0	0	0	0	0	32	0	0	0	0	0	0	0	0	0	0	0	0	0	0	0	0	0	0	0	0	0	0	0	0	0	0	0	0	0	0	0	0	0
OTU_2292	Globothalamea;Rotaliida;Elphidiidae;Elphidium;Elphidium_excavatum;	0	0	0	3	0	0	2	0	1	11	4	1	0	0	0	0	0	0	0	0	0	0	0	0	0	0	2	5	6	0	0	0	0	0	0	2	0	0	2	5	2	0	0	0	0	2	3	0
OTU_2293	#N/A	0	0	0	0	0	0	0	0	0	0	0	0	0	0	53	0	0	0	0	0	0	0	0	0	0	0	0	0	0	0	0	0	0	0	0	0	0	0	0	0	0	0	0	0	0	0	0	0
OTU_2294	Monothalamids;Monothalamids_Clade-E;Monothalamids_Clade-E_X;Psammophaga;Psammophaga_sp.;	0	0	0	0	0	0	1	0	0	6	2	5	0	0	0	0	0	0	0	0	0	0	0	0	0	0	3	5	0	0	0	0	0	0	0	0	0	0	1	0	1	0	0	1	0	0	0	0
OTU_2295	Monothalamids;Monothalamids_X;Monothalamids_XX;Psammosphaera;Psammosphaera_sp.;	0	0	3	1	2	0	3	2	0	6	3	5	0	0	2	30	10	0	0	0	8	0	0	0	3	2	2	4	6	0	0	0	0	0	0	0	0	0	0	3	2	0	0	0	0	0	0	0
OTU_2296	Foraminifera_X;Foraminifera_XX;Foraminifera_XXX;ENFOR2;ENFOR2_sp.;	0	0	7	5	5	0	0	0	0	0	0	1	3	0	0	0	0	5	3	0	22	3	9	0	0	0	0	0	0	0	0	0	0	0	0	3	0	0	0	0	0	0	0	0	0	0	0	0
OTU_2297	Monothalamids;Monothalamids_X;Monothalamids_XX;Saccamminidae_X;Saccamminidae_X_sp.;	0	2	1	1	0	0	1	0	0	0	0	0	0	0	0	3	9	0	1	0	0	0	0	0	0	0	0	0	0	1	0	0	18	0	1	0	0	0	0	1	1	0	0	0	0	2	1	0
OTU_2298	Monothalamids;Monothalamids_X;Monothalamids_XX;Tinogullmia;Tinogullmia_sp.;	0	0	0	0	1	0	9	7	0	1	1	1	0	0	0	0	0	0	0	0	7	0	0	0	0	1	8	1	2	0	0	0	0	0	0	1	0	0	2	0	0	0	0	3	0	0	0	0
OTU_2299	Foraminifera_X;Foraminifera_XX;Foraminifera_XXX;Allogromida;Allogromida_sp.;	0	0	0	0	0	0	0	0	0	0	0	0	0	0	0	0	6	0	0	0	0	0	0	0	0	0	0	0	0	0	0	0	1	0	0	0	0	0	0	0	0	0	0	0	0	0	0	0
OTU_23	Foraminifera_X;Foraminifera_XX;Foraminifera_XXX;Allogromida;Allogromida_sp.;	39	31	22	30	36	1	33	49	49	98	131	144	5	0	6	483	628	5	6	5	23	128	6	46	28	39	126	986	152	10	8	12	163	109	132	70	2	4	10	17	9	32	39	36	12346	5283	8273	29
OTU_230	Monothalamids;Monothalamids_Clade-E;Monothalamids_Clade-E_X;Psammophaga;Psammophaga_sp.;	0	43	0	5	5	0	61	56	54	88	87	56	0	0	0	15	6	24	7	8	1	4	0	19	90	15	70	45	54	0	60	1	9	0	0	147	1444	11	295	211	187	29	39	10	0	34	83	0
OTU_2300	Globothalamea;Rotaliida;Bolivinidae;Bolivina;Bolivina_skagerrakensis;	0	0	4	2	9	0	6	1	2	10	7	8	0	0	4	0	0	0	0	0	19	1	0	1	7	9	8	2	1	0	0	0	6	1	14	5	0	0	4	9	5	5	3	2	0	2	0	0
OTU_2301	Eukaryota;Opisthokonta;Metazoa;Mollusca;Gastropoda;Heterobranchia;Berthella;Berthella_californica;	0	0	0	0	2	25	0	0	0	0	0	0	0	0	0	0	0	0	0	0	0	0	0	0	0	0	0	0	0	0	0	0	0	0	0	0	0	0	0	0	0	0	0	0	0	0	0	0
OTU_2302	Globothalamea;Rotaliida;Pseudoparrellidae;Epistominella;Epistominella_sp.;	0	0	0	0	0	0	0	0	0	0	0	0	0	0	0	0	3	0	0	0	0	0	0	0	0	0	0	0	0	0	0	0	0	0	0	0	0	0	0	0	0	0	0	0	0	0	0	0
OTU_2303	Globothalamea;Textulariida;Eggerellidae;Eggerelloides;Eggerelloides_scaber;	0	0	0	0	2	0	0	0	0	0	1	0	0	0	0	0	4	0	0	0	0	1	0	0	0	0	0	1	0	0	0	0	36	5	16	0	0	0	0	0	0	0	3	0	0	4	0	0
OTU_2304	#N/A	0	0	0	0	0	0	0	0	0	0	0	0	0	0	47	0	0	0	0	0	0	0	0	0	0	0	0	0	0	0	0	0	0	0	0	0	0	0	0	0	0	0	0	0	0	0	0	0
OTU_2305	#N/A	0	0	0	0	0	0	0	0	0	0	0	0	0	0	0	0	0	0	0	1	0	0	0	0	0	0	0	0	0	0	0	0	0	0	0	0	0	0	0	0	0	0	0	0	0	0	0	0
OTU_2306	Eukaryota;Opisthokonta;Metazoa;Mollusca;Gastropoda;Heterobranchia;Berthella;Berthella_californica;	0	0	0	0	0	0	0	0	0	0	0	0	0	0	33	0	0	0	0	0	0	0	0	0	0	0	0	0	0	0	0	0	0	0	0	0	0	0	0	0	0	0	0	0	0	0	0	0
OTU_2307	Globothalamea;Rotaliida;Pseudoparrellidae;Epistominella;Epistominella_sp.;	0	0	0	0	0	0	0	0	0	0	0	0	0	0	0	1	3	0	0	0	0	0	0	0	0	0	0	0	0	0	0	0	5	2	0	20	0	0	0	0	0	0	0	0	0	0	0	0
OTU_2308	Monothalamids;Monothalamids_Clade-O;Monothalamids_Clade-O_X;Cedhagenia;Cedhagenia_saltatus;	0	0	0	1	4	0	1	1	3	2	4	1	0	0	0	0	0	0	0	0	0	0	0	1	6	0	7	9	13	0	0	0	0	0	0	0	0	0	2	1	1	4	1	3	0	1	0	0
OTU_2309	Globothalamea;Rotaliida;Rotaliida_X;Nonion;Nonion_sp.;	0	0	0	0	0	0	0	0	0	0	0	0	0	0	0	0	0	1	6	4	0	0	0	5	0	0	0	0	0	0	0	0	0	0	0	23	0	0	0	0	0	0	1	2	0	0	0	0
OTU_231	Monothalamids;Monothalamids_X;Monothalamids_XX;Monothalamids_XXX;Monothalamids_XXX_sp.;	0	0	0	98	1	0	71	1	43	94	79	61	0	0	21	0	128	0	0	0	0	45	0	2	1	79	68	42	66	0	0	0	0	208	0	83	0	0	211	131	0	57	2	0	0	13	67	0
OTU_2310	Globothalamea;Rotaliida;Nonionidae;Melonis;Melonis_barleeanum;	0	0	0	0	0	0	0	0	0	0	0	0	0	0	0	0	0	0	0	0	0	0	0	0	1	0	0	0	1	0	0	0	0	0	0	0	0	0	0	0	0	0	0	0	0	0	0	0
OTU_2311	Foraminifera_X;Foraminifera_XX;Foraminifera_XXX;Foraminifera_XXXX;Foraminifera_XXXX_sp.;	0	0	0	0	1	0	6	1	1	2	0	2	0	0	0	0	1	0	0	0	1	0	0	0	0	1	1	3	0	0	0	0	0	0	0	0	0	0	4	13	3	0	1	1	0	2	1	0
OTU_2312	Monothalamids;CMonothalamids_Clade-B;Monothalamids_Clade-B_X;Bowseria;Bowseria_arctowskii;	0	0	0	0	0	0	0	0	0	0	0	0	0	0	0	0	2	0	0	0	0	0	0	0	0	0	0	0	0	0	0	0	0	1	1	0	0	0	0	0	0	0	0	0	0	0	0	0
OTU_2313	Eukaryota;Opisthokonta;Metazoa;Mollusca;Gastropoda;Heterobranchia;Berthella;Berthella_californica;	0	0	0	0	0	0	0	0	0	0	0	0	0	0	37	0	0	0	0	0	0	0	0	0	0	0	0	0	0	0	0	0	0	0	0	0	0	0	0	0	0	0	0	0	0	0	0	0
OTU_2314	Globothalamea;Rotaliida;Rotaliidae;Ammonia;Ammonia_sp.;	0	0	1	0	0	0	4	1	7	8	12	4	0	1	1	0	0	0	0	0	0	0	0	3	3	5	2	2	5	0	0	0	0	0	0	0	0	0	11	10	10	7	4	3	0	0	1	0
OTU_2315	Monothalamids;Monothalamids_X;Lagynidae;Nemogullmia;Nemogullmia_longevariabilis;	4	0	0	0	0	0	1	0	0	0	0	0	0	0	0	0	0	0	0	0	0	0	0	0	0	0	0	0	0	0	0	0	40	1	0	0	0	0	0	0	0	0	0	0	0	0	0	0
OTU_2316	Tubothalamea;Miliolida;Moliolidae;Quinqueloculina;Quinqueloculina_sp.;	0	0	0	0	0	0	0	0	0	4	5	11	0	0	0	0	0	0	0	0	0	0	0	0	0	0	3	4	7	0	0	0	0	0	0	0	0	0	0	0	0	0	0	0	0	0	0	0
OTU_2317	Globothalamea;Rotaliida;Buliminacea;Bulimina;Bulimina_marginata;	0	0	0	0	0	0	0	0	0	0	0	0	0	0	0	27	4	0	0	0	0	0	0	0	0	0	0	0	0	0	0	0	0	0	0	0	0	0	0	0	0	0	0	0	0	0	0	0
OTU_2318	Eukaryota;Opisthokonta;Metazoa;Mollusca;Gastropoda;Heterobranchia;Berthella;Berthella_californica;	0	0	0	0	12	21	0	0	0	0	0	0	0	0	0	0	0	0	0	0	0	0	0	0	0	0	0	0	0	0	0	0	0	0	0	0	0	0	0	0	0	0	0	0	0	0	0	0
OTU_2319	#N/A	0	0	0	0	0	0	0	0	0	0	0	0	0	0	49	0	0	0	0	0	0	0	0	0	0	0	0	0	0	0	0	0	0	0	0	0	0	0	0	0	0	0	0	0	0	0	0	0
OTU_232	Globothalamea;Rotaliida;Rotaliidae;Ammonia;Ammonia_sp.;	0	0	49	195	131	0	98	18	63	82	42	41	0	0	4	175	340	0	0	0	90	43	0	119	91	12	272	9	29	0	0	0	100	0	10	6	0	0	54	75	34	69	16	31	0	10	20	0
OTU_2321	#N/A	0	0	0	0	0	0	0	0	0	0	0	0	0	0	0	0	1	0	0	0	0	0	0	0	0	0	0	0	0	0	0	0	1	0	0	11	0	0	0	0	0	0	0	0	0	0	0	0
OTU_2323	Eukaryota;Opisthokonta;Metazoa;Mollusca;Gastropoda;Heterobranchia;Berthella;Berthella_californica;	0	0	0	0	0	14	0	0	0	0	0	0	0	0	0	0	0	0	0	0	0	0	0	0	0	18	0	0	0	0	0	0	0	0	0	0	0	0	0	0	14	0	0	0	0	0	0	0
OTU_2324	Globothalamea;Rotaliida;Chilostomellacea;Chilostomella;Chilostomella_ovoidea;	0	0	0	2	17	0	0	0	0	0	21	0	0	0	0	0	0	0	0	0	0	0	0	18	206	1	0	0	0	0	0	0	0	0	0	0	0	0	4	16	0	0	0	1	0	0	0	0
OTU_2326	Globothalamea;Rotaliida;Rotaliidae;Ammonia;Ammonia_sp.;	0	0	0	0	0	0	0	0	0	0	0	0	0	0	0	0	0	0	0	0	0	0	0	0	0	0	0	0	0	0	0	0	0	0	0	0	0	0	0	0	0	0	1	0	0	0	0	0
OTU_2327	#N/A	0	0	0	0	0	0	0	0	0	0	0	0	0	0	35	0	0	0	0	0	0	0	0	0	0	0	0	0	0	0	0	0	0	0	0	0	0	0	0	0	0	0	0	0	0	0	0	0
OTU_2328	Monothalamids;Monothalamids_X;Lagynidae;Nemogullmia;Nemogullmia_sp.;	0	0	0	0	0	0	0	0	0	0	0	0	0	0	1	0	1	0	0	0	0	0	0	0	0	0	0	0	0	0	0	0	13	22	0	0	0	0	0	0	0	0	0	0	0	0	0	0
OTU_2329	Monothalamids;Monothalamids_Clade-E;Monothalamids_Clade-E_X;Psammophaga;Psammophaga_sp.;	0	0	3	0	1	0	0	0	1	3	1	5	0	0	0	0	3	0	0	0	0	2	0	3	2	11	0	0	0	0	0	0	0	0	0	0	0	0	0	4	0	0	1	0	0	5	0	0
OTU_233	Globothalamea;Rotaliida;Nonionidae;Cibicidoides;Cibicidoides_refulgens;	0	0	1	1	2	0	1	0	0	12	18	27	0	2	1	4	7	0	0	1	1	5	0	3	0	2	11	266	30	0	0	3	7	4	0	4	0	0	3	1	1	2	4	0	306	303	1155	0
OTU_2330	Monothalamids;Monothalamids_Clade-I;Monothalamids_Clade-I_X;Astrammina;Astrammina_rara;	0	0	1	0	0	0	0	1	0	3	1	1	0	0	1	0	0	0	0	0	1	0	0	2	1	1	1	0	0	0	0	0	5	2	1	0	0	0	0	1	0	0	0	0	0	0	0	0
OTU_2331	Monothalamids;Monothalamids_X;Monothalamids_XX;Vellaria;Vellaria_sp.;	0	0	6	0	0	0	4	3	3	1	3	3	0	0	0	0	0	0	0	0	3	0	0	0	4	10	0	3	0	0	0	0	0	0	0	0	0	0	5	4	5	1	2	1	0	0	0	0
OTU_2333	Monothalamids;Monothalamids_Clade-I;Monothalamids_Clade-I_X;Arnoldiellina;Arnoldiellina_fluorescens;	0	0	0	7	6	0	1	0	0	0	0	0	0	0	0	0	0	0	0	0	39	5	0	0	0	0	0	0	0	0	0	0	0	0	0	0	0	0	0	0	0	0	0	0	0	0	0	0
OTU_2334	Monothalamids;Monothalamids_X;Monothalamids_XX;Pelosina;Pelosina_sp.;	0	0	0	0	0	0	0	0	0	0	0	0	0	0	0	0	0	0	0	0	0	0	0	0	0	0	0	0	0	0	0	0	0	1	0	0	0	0	0	0	0	0	0	0	0	0	0	0
OTU_2335	Eukaryota;Opisthokonta;Metazoa;Mollusca;Gastropoda;Heterobranchia;Berthella;Berthella_californica;	0	0	0	0	0	0	0	0	0	0	0	0	0	0	102	0	0	0	0	0	0	0	0	0	0	0	0	0	0	0	0	0	0	0	0	0	0	0	0	0	0	0	0	0	0	0	0	0
OTU_2336	Foraminifera_X;Foraminifera_XX;Foraminifera_XXX;Foraminifera_XXXX;Foraminifera_XXXX_sp.;	0	0	1	0	3	0	0	0	2	3	4	0	0	0	0	0	0	0	0	0	1	0	0	2	0	1	2	0	0	0	0	0	0	0	0	1	0	0	1	3	0	3	2	0	0	2	4	0
OTU_2337	Monothalamids;Monothalamids_X;Monothalamids_XX;Astrorhizida;Astrorhizida_sp.;	0	0	0	0	0	0	0	0	0	0	0	0	1	0	0	0	1	0	0	0	0	1	0	0	0	0	0	0	0	0	0	0	0	0	0	1	0	0	0	0	0	0	0	0	0	0	0	0
OTU_2338	Monothalamids;Monothalamids_X;Monothalamids_XX;Vellaria;Vellaria_pellucidus;	0	0	1	6	27	0	1	0	2	6	3	4	0	0	3	0	0	0	0	0	7	0	0	3	4	6	5	0	2	0	0	0	0	0	1	10	0	0	1	3	5	3	4	1	0	0	10	0
OTU_2339	Globothalamea;Rotaliida;Nonionidae;Nonionella;Nonionella_labradorica;	0	0	0	0	0	0	0	0	0	0	0	0	0	14	0	1	5	0	0	1	0	0	0	0	0	0	0	0	0	2	0	0	7	2	1	0	0	0	0	0	0	0	0	0	11	0	0	1
OTU_234	Globothalamea;Textulariida;Spiroplectamminacea;Spiroplectammina;Spiroplectammina_sp.;	0	0	16	19	43	19	116	734	64	14	35	63	0	0	3	103	158	0	0	0	27	101	0	187	214	257	91	184	88	0	0	0	5	60	178	21	0	0	26	46	83	151	333	212	0	4	4	0
OTU_2340	Monothalamids;Monothalamids_X;Monothalamids_XX;Vellaria;Vellaria_pellucidus;	0	0	0	0	0	0	4	8	12	7	3	2	0	0	0	0	0	0	0	0	0	2	0	0	0	0	5	3	2	0	0	0	0	0	0	0	0	0	6	1	0	1	0	0	0	0	0	0
OTU_2341	Eukaryota;Opisthokonta;Metazoa;Mollusca;Gastropoda;Heterobranchia;Berthella;Berthella_californica;	0	0	0	0	0	0	0	0	0	0	0	0	0	0	2	0	0	0	0	0	0	0	0	0	0	0	0	0	0	0	0	0	0	0	0	0	0	0	0	0	0	0	0	0	0	0	0	0
OTU_2342	Monothalamids;Monothalamids_X;Monothalamids_XX;Ovammina;Ovammina_opaca;	0	0	0	0	0	0	5	6	1	0	2	4	0	0	0	0	0	0	0	0	0	0	0	0	0	0	0	0	0	0	0	0	0	0	0	0	0	0	3	3	4	0	0	0	0	1	0	0
OTU_2343	Monothalamids;Monothalamids_X;Monothalamids_XX;Vellaria;Vellaria_pellucidus;	0	0	0	0	0	0	0	0	0	0	0	0	0	0	0	0	0	0	0	0	0	0	0	0	1	0	0	0	0	0	0	0	0	0	0	0	0	0	0	0	0	0	0	0	0	0	0	0
OTU_2344	Monothalamids;Monothalamids_X;Monothalamids_XX;Monothalamids_XXX;Monothalamids_XXX_sp.;	0	0	0	0	0	0	1	0	0	0	3	2	0	0	0	0	0	0	0	0	0	0	0	0	0	0	18	11	4	0	0	0	0	0	0	0	0	0	0	0	0	0	0	0	0	0	0	0
OTU_2345	Monothalamids;Monothalamids_X;Monothalamids_XX;Saccamminidae_X;Saccamminidae_X_sp.;	13	4	1	3	1	0	0	0	0	1	6	1	0	0	3	0	0	1	4	4	1	1	3	1	1	3	0	1	2	30	2	10	1	0	1	7	1	1	0	0	4	1	2	0	0	1	0	3
OTU_2346	Monothalamids;Monothalamids_X;Monothalamids_XX;Monothalamids_XXX;Monothalamids_XXX_sp.;	0	0	0	0	0	0	0	0	0	0	0	0	0	0	0	0	0	0	0	0	0	0	0	0	0	0	0	0	0	0	0	0	0	0	25	0	0	0	0	0	0	0	0	0	0	0	0	0
OTU_2347	Monothalamids;Monothalamids_X;Monothalamids_XX;Ovammina;Ovammina_opaca;	0	0	0	8	0	0	1	0	0	4	4	0	0	0	0	0	0	0	0	0	0	0	0	0	1	0	0	1	1	0	0	0	0	0	0	0	0	0	3	4	0	2	0	0	0	2	5	0
OTU_2348	Globothalamea;Rotaliida;Nonionidae;Cibicidoides;Cibicidoides_dispars;	0	0	0	0	1	0	0	0	0	5	1	1	0	0	0	0	0	0	0	0	0	2	0	0	0	0	4	23	28	0	0	0	0	0	0	0	0	0	0	0	0	0	0	0	0	0	0	0
OTU_2349	Foraminifera_X;Foraminifera_XX;Foraminifera_XXX;Foraminifera_XXXX;Foraminifera_XXXX_sp.;	0	0	0	0	0	0	2	3	1	3	2	0	0	0	3	0	0	0	0	0	0	0	0	0	2	0	4	1	5	0	0	0	0	0	0	0	0	0	0	0	0	11	2	6	0	0	0	0
OTU_235	Monothalamids;Monothalamids_X;Monothalamids_XX;Hippocrepinella;Hippocrepinella_acuta;	0	0	0	28	0	0	247	136	334	58	53	28	0	0	7	0	92	0	0	0	0	33	0	0	0	30	93	38	77	0	0	0	105	82	1	16	0	0	31	27	0	49	31	0	0	16	22	0
OTU_2350	#N/A	0	0	0	0	0	0	0	0	0	0	0	0	0	0	0	0	0	4	6	2	0	0	0	0	0	0	0	0	0	0	0	0	0	0	0	0	1	4	0	0	0	0	0	0	0	0	0	0
OTU_2351	Tubothalamea;Miliolida;Hauerinidae;Siphonaperta;Siphonaperta_sp.;	0	0	0	0	0	0	0	0	0	0	0	0	2	0	0	2	5	0	0	0	0	0	0	0	0	0	0	0	0	0	0	0	19	5	2	0	0	0	0	0	0	0	0	0	0	0	0	0
OTU_2352	#N/A	0	0	0	0	0	0	0	0	0	0	0	0	0	0	55	0	0	0	0	0	0	0	0	0	0	0	0	0	0	0	0	0	0	0	0	0	0	0	0	0	0	0	0	0	0	0	0	0
OTU_2353	Eukaryota;Opisthokonta;Metazoa;Mollusca;Gastropoda;Heterobranchia;Berthella;Berthella_californica;	0	0	0	0	0	0	0	0	0	0	0	0	0	0	0	0	0	0	0	0	0	0	0	0	1	23	0	0	0	0	0	0	0	0	0	0	0	0	0	0	0	0	0	0	0	0	0	0
OTU_2355	Globothalamea;Rotaliida;Elphidiidae;Elphidium;Elphidium_asklundi;	0	0	0	0	0	0	0	0	0	0	0	0	0	0	0	14	15	0	0	0	0	0	0	0	0	0	0	0	0	0	0	0	24	4	1	0	0	0	0	0	0	0	0	0	0	0	0	0
OTU_2356	Globothalamea;Rotaliida;Nummulitidae;Operculina;Operculina_elegans;	0	0	0	0	0	0	0	0	0	0	0	0	0	0	0	0	0	0	0	0	0	0	0	0	0	0	0	0	0	0	0	0	0	0	0	0	0	0	0	0	0	0	0	0	0	0	0	0
OTU_2357	Eukaryota;Opisthokonta;Metazoa;Mollusca;Gastropoda;Heterobranchia;Berthella;Berthella_californica;	0	0	0	0	0	0	0	0	0	0	0	0	0	0	12	0	0	0	0	0	0	0	0	0	0	0	0	0	0	0	0	0	0	0	0	0	0	0	0	0	0	0	0	0	0	0	0	0
OTU_2358	Monothalamids;CMonothalamids_Clade-B;Monothalamids_Clade-B_X;Bowseria;Bowseria_arctowskii;	0	0	0	0	0	0	0	0	0	1	0	0	0	0	0	0	0	0	0	0	0	0	0	2	26	4	0	0	0	0	0	0	0	0	0	0	0	0	1	0	0	5	1	2	0	0	0	0
OTU_2359	Monothalamids;Monothalamids_Clade-I;Monothalamids_Clade-I_X;Arnoldiellina;Arnoldiellina_fluorescens;	0	0	3	0	0	0	21	0	0	0	1	0	0	0	0	1	3	0	0	0	3	1	0	0	0	4	4	1	0	0	0	0	10	5	16	1	0	0	0	0	0	2	0	0	0	0	0	0
OTU_236	Globothalamea;Textulariida;Spiroplectamminacea;Spiroplectammina;Spiroplectammina_sp.;	1	0	0	0	0	1	1	5	0	0	0	0	0	0	0	1	2	0	0	0	0	0	1	0	1	0	0	1	0	0	3	1	2	1	1	0	0	0	0	1	2	1	0	2	0	0	0	1
OTU_2360	Monothalamids;Monothalamids_X;Monothalamids_XX;Vellaria;Vellaria_sp.;	0	0	0	0	0	0	0	0	0	0	0	0	0	0	0	0	0	0	0	0	0	0	0	0	0	0	0	0	0	0	0	0	0	0	0	0	0	0	0	0	0	0	0	0	0	0	0	0
OTU_2361	Eukaryota;Opisthokonta;Metazoa;Mollusca;Gastropoda;Heterobranchia;Berthella;Berthella_californica;	0	0	0	0	2	0	0	0	0	0	0	0	0	0	76	0	0	0	0	0	0	0	0	0	0	0	0	0	0	0	0	0	0	0	0	0	0	0	0	0	0	0	0	0	0	0	0	0
OTU_2362	Monothalamids;Monothalamids_X;Monothalamids_XX;Vellaria;Vellaria_pellucidus;	25	23	6	1	14	0	12	5	6	8	18	9	0	0	2	0	0	9	0	2	0	5	5	0	10	0	7	4	4	42	27	52	0	2	0	0	1	2	2	15	5	5	2	0	0	0	3	62
OTU_2363	Monothalamids;Monothalamids_X;Monothalamids_XX;Ovammina;Ovammina_opaca;	0	0	0	3	0	0	8	4	3	0	2	1	0	0	0	0	0	0	2	0	0	8	0	0	1	1	4	1	1	0	0	0	3	0	0	0	0	0	0	0	0	1	0	0	0	0	0	0
OTU_2364	Globothalamea;Rotaliida;Elphidiidae;Elphidium;Elphidium_asklundi;	0	0	0	0	0	0	0	1	0	3	3	3	0	0	0	0	0	0	0	0	1	1	0	0	0	0	3	30	17	0	0	0	0	1	0	0	0	0	0	0	0	0	0	0	0	0	0	0
OTU_2366	Monothalamids;Monothalamids_X;Monothalamids_XX;Saccamminidae_X;Saccamminidae_X_sp.;	0	0	0	3	9	0	0	3	4	31	21	16	0	0	0	0	0	0	0	0	1	3	0	14	7	2	3	6	9	0	0	0	0	0	1	9	0	0	2	6	6	0	1	2	0	1	5	0
OTU_2367	Eukaryota;Opisthokonta;Metazoa;Mollusca;Gastropoda;Heterobranchia;Berthella;Berthella_californica;	0	0	0	0	0	0	0	0	0	0	0	0	0	0	43	0	0	0	0	0	0	0	0	0	0	0	0	0	0	0	0	0	0	0	0	0	0	0	0	0	0	0	0	0	0	0	0	0
OTU_2368	Monothalamids;Monothalamids_X;Monothalamids_XX;Allogromiina;Allogromiina_sp.;	0	0	0	0	0	0	0	2	0	0	0	2	0	0	0	0	0	0	0	0	1	4	0	0	1	16	0	0	0	0	0	0	0	0	0	0	0	0	0	1	3	1	2	0	0	0	0	0
OTU_2369	Monothalamids;Monothalamids_X;Monothalamids_XX;Vellaria;Vellaria_sp.;	11	5	5	1	4	0	2	1	0	0	0	2	0	0	1	0	0	2	0	1	3	0	0	0	1	1	0	0	0	5	9	5	0	0	2	0	3	0	1	0	0	1	0	0	0	0	0	11
OTU_237	Monothalamids;Monothalamids_X;Monothalamids_XX;Hippocrepina;Hippocrepina_indivisa;	11	134	11	14	8	0	10	5	9	21	29	8	280	9	102	151	500	4	3	3	28	3	0	26	237	27	10	10	6	55	14	37	20	23	622	27	4	4	9	2	9	17	11	20	0	6	8	9
OTU_2370	#N/A	0	0	0	0	0	0	0	0	0	0	0	0	0	0	120	0	0	0	0	0	0	0	0	0	0	0	0	0	0	0	0	0	0	0	0	0	0	0	0	0	0	0	0	0	0	0	0	0
OTU_2371	Monothalamids;Monothalamids_X;Monothalamids_XX;Saccamminidae_X;Saccamminidae_X_sp.;	14	14	0	2	1	0	0	0	2	4	1	3	0	0	0	0	0	1	1	2	1	2	0	1	0	0	0	0	4	4	9	3	1	2	1	6	3	0	2	3	0	0	0	0	0	0	2	5
OTU_2373	Globothalamea;Rotaliida;Discorbacea;Glabratella;Glabratella_milletti;	11	0	0	0	0	0	0	0	0	0	0	0	0	0	0	0	0	0	0	0	0	0	0	0	0	0	0	0	0	0	0	0	0	0	0	7	0	2	0	0	0	0	0	0	0	0	0	0
OTU_2374	Globothalamea;Textulariida;Trochamminidae;Trochammina;Trochammina_hadai;	0	0	0	0	0	0	0	0	0	0	0	0	0	0	0	0	0	0	0	0	0	0	0	0	0	0	0	0	0	0	0	0	0	0	0	0	0	0	0	0	0	0	0	0	0	0	0	0
OTU_2375	Monothalamids;Monothalamids_X;Monothalamids_XX;Saccamminidae_X;Saccamminidae_X_sp.;	0	0	0	1	0	0	9	0	0	1	1	2	0	0	2	0	0	0	0	0	0	2	0	0	0	0	3	0	2	0	0	0	0	1	0	4	0	0	2	2	0	3	0	0	0	2	2	0
OTU_2376	Eukaryota;Opisthokonta;Metazoa;Mollusca;Gastropoda;Heterobranchia;Berthella;Berthella_californica;	0	0	0	0	0	0	0	0	0	0	0	0	0	0	32	0	0	0	0	0	0	0	0	0	0	0	0	0	0	0	0	0	0	0	0	0	0	0	0	0	0	0	0	0	0	0	0	0
OTU_2377	Globothalamea;Rotaliida;Rotaliida_X;Rotaliida_XX;Rotaliida_XX_sp.;	0	0	0	6	8	0	6	12	7	10	15	4	0	0	1	0	0	0	0	0	4	4	0	10	26	18	11	1	2	0	0	0	0	0	1	3	0	0	46	38	1	2	1	6	0	3	8	0
OTU_2378	Monothalamids;Monothalamids_X;Monothalamids_XX;Vellaria;Vellaria_pellucidus;	0	0	2	0	15	0	5	1	3	1	10	2	0	0	0	0	1	0	0	0	7	1	0	0	6	5	2	2	2	0	0	0	0	0	0	2	0	0	0	10	12	1	1	2	0	1	10	0
OTU_2379	Monothalamids;Monothalamids_X;Monothalamids_XX;Monothalamids_XXX;Monothalamids_XXX_sp.;	0	0	0	0	0	0	0	0	0	0	0	0	0	0	0	7	11	0	0	0	0	0	0	0	0	0	0	0	0	0	0	0	19	1	3	0	0	0	0	0	0	0	0	0	0	0	0	0
OTU_238	Globothalamea;Rotaliida;Nonionidae;Cibicidoides;Cibicidoides_refulgens;	0	0	0	0	0	0	0	0	0	0	0	0	0	0	0	0	0	0	0	0	0	0	0	0	0	0	0	1	0	0	0	0	0	0	0	0	0	0	0	0	0	0	1	0	0	0	0	0
OTU_2380	Foraminifera_X;Foraminifera_XX;Foraminifera_XXX;Allogromida;Allogromida_sp.;	0	0	0	0	0	0	3	1	2	0	0	0	0	0	0	0	1	0	0	0	0	1	0	0	0	0	1	1	0	0	0	0	0	0	0	0	0	0	0	0	0	1	0	0	0	13	2	0
OTU_2382	Monothalamids;Monothalamids_X;Monothalamids_XX;Saccamminidae_X;Saccamminidae_X_sp.;	0	0	0	0	0	0	2	1	0	0	0	3	0	0	0	3	1	0	0	0	0	0	0	0	0	1	0	0	0	0	0	0	4	4	2	1	0	0	2	0	0	0	0	1	0	0	0	0
OTU_2383	Globothalamea;Rotaliida;Rotaliidae;Ammonia;Ammonia_sp.;	0	0	0	0	0	0	0	7	1	0	0	0	0	0	1	0	0	0	0	0	0	0	0	0	0	0	10	0	0	0	0	0	0	11	0	0	0	0	0	0	0	1	0	1	0	0	0	0
OTU_2384	#N/A	0	0	0	0	0	0	0	0	0	0	0	0	0	0	40	0	0	0	0	0	0	0	0	0	0	0	0	0	0	0	0	0	0	0	0	0	0	0	0	0	0	0	0	0	0	0	0	0
OTU_2385	Tubothalamea;Miliolida;Hauerinidae;Siphonaperta;Siphonaperta_sp.;	0	0	0	0	0	0	0	0	0	0	0	0	0	0	0	3	3	0	0	0	0	0	0	0	0	0	0	0	0	0	0	0	6	0	0	0	0	0	0	0	0	0	0	0	0	0	0	0
OTU_2386	Globothalamea;Rotaliida;Elphidiidae;Elphidium;Elphidium_asklundi;	0	0	0	0	0	0	0	0	0	0	0	0	0	0	0	0	0	0	0	0	0	0	0	0	0	0	0	0	0	0	0	0	0	21	0	0	0	0	0	0	0	0	0	0	0	0	0	0
OTU_2387	Foraminifera_X;Foraminifera_XX;Foraminifera_XXX;Foraminifera_XXXX;Foraminifera_XXXX_sp.;	0	0	0	0	1	0	0	0	0	0	0	0	0	0	0	0	0	0	0	0	0	0	2	0	0	0	0	0	1	0	0	1	0	0	0	0	0	0	0	0	0	0	0	0	0	0	0	0
OTU_2388	#N/A	0	0	0	0	0	0	0	0	0	0	0	0	0	0	28	0	0	0	0	0	0	0	0	0	0	0	0	0	0	0	0	0	0	0	0	0	0	0	0	0	0	0	0	0	0	0	0	0
OTU_2389	#N/A	0	0	0	0	0	0	0	0	0	0	0	0	0	0	54	0	0	0	0	0	0	0	0	0	0	0	0	0	0	0	0	0	0	0	0	0	0	0	0	0	0	0	0	0	0	0	0	0
OTU_239	Monothalamids;Monothalamids_X;Monothalamids_XX;Saccaminidae;Saccaminidae_sp.;	385	334	1	5	2	0	1	0	0	2	2	4	0	0	2	0	1	54	9	12	1	2	23	1	2	2	2	3	7	456	381	499	0	0	1	0	34	17	2	5	0	1	1	0	3	0	2	322
OTU_2390	Monothalamids;Monothalamids_X;Monothalamids_XX;Monothalamids_XXX;Monothalamids_XXX_sp.;	0	0	1	0	1	0	0	0	0	0	0	0	0	0	0	0	0	0	0	0	0	0	0	0	0	0	0	0	0	0	0	0	0	0	0	0	0	0	0	0	0	0	0	0	0	0	1	0
OTU_2391	Foraminifera_X;Foraminifera_XX;Foraminifera_XXX;Allogromida;Allogromida_sp.;	0	0	0	0	0	0	0	0	0	0	0	0	0	0	0	0	16	0	0	0	0	0	3	0	0	0	0	0	0	2	0	0	32	9	1	0	0	0	0	0	0	0	0	0	0	0	0	0
OTU_2392	Eukaryota;Opisthokonta;Metazoa;Mollusca;Gastropoda;Heterobranchia;Berthella;Berthella_californica;	0	0	0	0	0	0	0	0	0	0	0	0	0	0	0	0	0	0	0	0	0	0	0	0	4	18	0	0	0	0	0	0	0	0	0	0	0	0	0	0	0	0	0	0	0	0	0	0
OTU_2393	Monothalamids;Monothalamids_X;Monothalamids_XX;Hemisphaerammina;Hemisphaerammina_bradyi;	0	0	0	5	0	0	0	0	0	12	0	3	0	0	0	0	0	0	0	0	2	6	0	4	4	0	0	3	2	0	0	0	0	0	0	8	0	0	1	1	2	8	4	3	0	0	0	0
OTU_2394	#N/A	0	2	0	0	0	0	0	0	0	0	0	0	0	0	0	0	0	6	13	5	0	0	0	0	0	0	0	0	0	0	0	0	0	0	0	0	7	1	0	0	0	0	0	0	6	0	0	0
OTU_2396	Globothalamea;Rotaliida;Rotaliidae;Ammonia;Ammonia_sp.;	0	0	0	0	0	0	1	0	0	3	1	0	0	0	0	0	0	0	0	0	0	0	0	1	4	2	1	1	0	0	0	0	0	0	0	0	0	0	0	0	0	21	18	14	0	0	2	0
OTU_2397	#N/A	0	0	0	0	0	0	0	0	0	0	0	0	0	0	2	0	0	0	0	0	0	0	0	0	0	0	0	0	0	0	0	0	0	0	0	0	0	0	0	0	0	0	0	0	0	0	0	0
OTU_2398	Globothalamea;Rotaliida;Pseudoparrellidae;Epistominella;Epistominella_sp.;	0	0	0	0	0	0	0	0	0	0	0	0	0	0	0	0	0	11	9	9	0	1	0	0	1	1	0	0	0	0	0	0	0	0	0	8	0	0	0	0	0	0	1	0	0	0	0	2
OTU_2399	#N/A	0	0	0	0	0	0	0	0	0	0	0	0	0	0	31	0	0	0	0	0	0	0	0	0	0	0	0	0	0	0	0	0	0	0	0	0	0	0	0	0	0	0	0	0	0	0	0	0
OTU_24	#N/A	0	0	0	0	0	0	0	0	0	0	0	0	0	0	0	23	4	0	0	0	0	0	0	0	0	0	0	0	0	0	0	0	15	9	18	5312	0	0	0	0	0	0	0	0	0	0	0	0
OTU_240	Globothalamea;Rotaliida;Rotaliidae;Ammonia;Ammonia_sp.;	12	10	43	134	148	0	46	28	86	51	76	64	9	6	3	226	353	3	1	1	87	50	10	101	62	16	251	43	54	5	4	3	122	3	21	2	2	0	45	56	37	39	21	22	0	15	21	18
OTU_2400	#N/A	0	0	0	0	0	0	0	0	0	0	0	0	0	0	41	0	0	0	0	0	0	0	0	0	0	0	0	0	0	0	0	0	0	0	0	0	0	0	0	0	0	0	0	0	0	0	0	0
OTU_2401	Monothalamids;Monothalamids_X;Monothalamids_XX;Vellaria;Vellaria_sp.;	12	24	7	3	6	0	1	3	0	2	5	2	0	1	2	0	0	3	0	0	9	1	2	0	1	0	9	0	0	14	21	18	1	8	18	1	0	2	2	4	0	0	1	0	0	0	1	10
OTU_2402	#N/A	0	0	0	0	0	0	0	0	0	0	0	0	0	0	37	0	0	0	0	0	0	0	0	0	0	0	0	0	0	0	0	0	0	0	0	0	0	0	0	0	0	0	0	0	0	0	0	0
OTU_2403	Tubothalamea;Miliolida;Hauerinidae;Siphonaperta;Siphonaperta_sp.;	0	0	0	0	0	0	0	0	0	0	0	0	0	0	0	0	6	0	0	0	0	0	0	1	0	0	0	0	2	0	0	0	28	6	0	0	0	0	12	0	0	0	1	0	0	0	0	0
OTU_2404	Monothalamids;Monothalamids_X;Monothalamids_XX;Vellaria;Vellaria_pellucidus;	0	0	3	1	4	0	6	1	0	7	4	0	0	0	0	2	0	0	0	0	3	0	0	2	3	3	2	1	7	0	0	0	1	0	0	4	0	0	9	6	0	2	2	0	0	1	3	0
OTU_2405	Globothalamea;Rotaliida;Chilostomellacea;Chilostomella;Chilostomella_ovoidea;	0	0	0	0	0	0	0	0	0	1	0	0	0	0	0	0	0	0	0	0	0	1	0	0	0	0	0	11	0	0	0	0	0	0	0	0	0	0	0	0	0	0	0	0	0	0	0	0
OTU_2406	Monothalamids;Monothalamids_X;Monothalamids_XX;Monothalamids_XXX;Monothalamids_XXX_sp.;	0	0	0	0	0	0	1	1	0	0	1	2	0	0	0	0	0	0	0	0	1	0	0	0	0	0	1	1	1	0	0	0	0	0	1	2	0	0	0	1	0	0	0	0	0	0	0	0
OTU_2407	Monothalamids;Monothalamids_X;Monothalamids_XX;Vellaria;Vellaria_sp.;	0	0	1	1	5	0	4	0	1	0	5	1	0	0	0	0	0	0	0	0	2	0	0	0	2	6	1	0	1	0	0	0	0	0	0	0	0	0	3	3	3	1	0	0	0	0	0	0
OTU_2408	#N/A	0	0	0	0	0	0	0	0	0	0	0	0	0	0	36	0	0	0	0	0	0	0	0	0	0	0	0	0	0	0	0	0	0	0	0	0	0	0	0	0	0	0	0	0	0	0	0	0
OTU_2409	#N/A	0	0	0	0	0	0	0	0	0	0	0	0	0	0	62	0	0	0	0	0	0	0	0	0	0	0	0	0	0	0	0	0	0	0	0	0	0	0	0	0	0	0	0	0	0	0	0	0
OTU_241	Monothalamids;Monothalamids_Clade-E;Monothalamids_Clade-E_X;Psammophaga;Psammophaga_sp.;	0	0	3	158	160	0	63	11	22	220	167	180	0	0	0	0	13	0	0	0	20	13	0	151	142	77	141	24	62	0	0	0	0	0	12	1	0	0	596	522	691	18	1	8	0	35	155	0
OTU_2410	Globothalamea;Rotaliida;Globigerinacea;Pulleniatina;Pulleniatina_obliquiloculata;	0	0	0	0	0	0	0	0	0	0	0	0	0	0	0	0	3	0	0	0	0	0	0	0	0	0	0	0	0	0	0	0	1	2	26	0	0	0	0	0	0	0	0	0	0	0	0	0
OTU_2411	Eukaryota;Opisthokonta;Metazoa;Mollusca;Gastropoda;Heterobranchia;Berthella;Berthella_californica;	0	0	0	0	1	0	0	0	0	0	0	0	0	0	111	0	0	0	0	0	0	0	0	0	0	0	0	0	0	0	0	0	0	0	0	0	0	0	0	0	0	0	0	0	0	0	0	0
OTU_2412	Eukaryota;Opisthokonta;Metazoa;Mollusca;Gastropoda;Heterobranchia;Berthella;Berthella_californica;	0	0	0	0	0	0	0	0	0	0	0	0	0	0	31	0	0	0	0	0	0	0	0	0	0	0	0	0	0	0	0	0	0	0	0	0	0	0	0	0	0	0	0	0	0	0	0	0
OTU_2413	Foraminifera_X;Foraminifera_XX;Foraminifera_XXX;Foraminifera_XXXX;Foraminifera_XXXX_sp.;	0	0	1	0	0	0	0	0	0	0	0	0	0	0	0	0	0	0	0	0	0	0	0	0	0	0	0	1	0	0	0	0	0	0	0	0	0	0	0	0	0	0	0	0	0	0	0	0
OTU_2414	Globothalamea;Textulariida;Trochamminidae;Trochammina;Trochammina_hadai;	0	0	0	0	0	0	1	0	0	0	1	0	0	0	0	0	0	1	0	1	1	1	1	1	1	1	5	0	0	0	0	0	2	1	2	1	0	0	0	1	1	0	0	1	0	1	2	1
OTU_2415	Globothalamea;Rotaliida;Pseudoparrellidae;Epistominella;Epistominella_exigua;	0	0	0	0	0	0	0	0	0	0	0	0	0	0	0	0	0	0	0	0	0	0	0	0	0	0	0	0	0	0	0	0	0	0	24	0	0	0	0	0	0	0	0	0	0	0	0	0
OTU_2416	Monothalamids;Monothalamids_Clade-E;Monothalamids_Clade-E_X;Psammophaga;Psammophaga_sp.;	0	0	0	0	0	0	0	0	0	0	0	0	0	0	0	0	0	0	0	0	0	0	0	0	0	0	0	0	0	0	0	0	0	0	29	0	0	0	0	0	0	0	0	0	0	0	0	0
OTU_2417	Monothalamids;Monothalamids_X;Monothalamids_XX;Saccamminidae_X;Saccamminidae_X_sp.;	0	0	0	1	0	0	0	0	0	1	1	0	0	0	0	0	8	0	0	0	0	0	0	0	0	0	0	1	0	0	0	0	12	10	0	0	0	0	3	0	0	0	2	0	0	0	0	0
OTU_2418	#N/A	0	0	0	0	4	0	0	0	0	0	0	0	0	0	34	0	0	0	0	0	0	0	0	0	0	0	0	0	0	0	0	0	0	0	0	0	0	0	0	0	0	0	0	0	0	0	0	0
OTU_242	Foraminifera_X;Foraminifera_XX;Foraminifera_XXX;Allogromida;Allogromida_sp.;	0	0	50	72	45	2	71	68	38	25	24	4	0	0	9	511	261	0	0	0	37	22	0	21	39	18	33	10	5	0	0	0	120	84	327	7	0	0	35	12	9	12	9	5	0	2	18	0
OTU_2420	Monothalamids;Monothalamids_X;Monothalamids_XX;Saccodendron;Saccodendron_limosum;	0	0	0	0	0	0	5	0	0	1	1	0	0	0	0	0	0	0	0	0	4	0	0	0	0	0	20	0	0	0	0	0	0	0	0	0	0	0	0	0	0	3	0	0	0	0	0	0
OTU_2421	Eukaryota;Opisthokonta;Metazoa;Mollusca;Gastropoda;Heterobranchia;Berthella;Berthella_californica;	0	0	0	0	0	0	0	0	0	0	0	0	0	0	56	0	0	0	0	0	0	0	0	0	0	0	0	0	0	0	0	0	0	0	0	0	0	0	0	0	0	0	0	0	0	0	0	0
OTU_2422	Globothalamea;Rotaliida;Elphidiidae;Elphidium;Elphidium_excavatum;	0	0	0	0	0	0	0	1	0	0	0	0	0	0	0	5	6	0	0	0	0	0	0	0	1	0	1	4	0	0	0	0	4	0	0	1	0	0	0	0	0	0	0	0	0	47	70	0
OTU_2423	#N/A	0	0	0	0	0	0	0	0	0	0	0	0	0	0	90	0	0	0	0	0	0	0	0	0	0	0	0	0	0	0	0	0	0	0	0	0	0	0	0	0	0	0	0	0	0	0	0	0
OTU_2424	#N/A	0	0	0	0	0	0	0	0	0	0	0	0	0	0	0	0	0	0	0	0	0	0	0	0	0	0	4	11	28	0	0	0	0	0	0	0	0	0	0	0	0	0	0	0	12	10	2	0
OTU_2425	Eukaryota;Opisthokonta;Metazoa;Mollusca;Gastropoda;Heterobranchia;Berthella;Berthella_californica;	0	0	0	0	0	0	0	0	0	0	0	0	0	0	41	0	0	0	0	0	0	0	0	0	0	0	0	0	0	0	0	0	0	0	0	0	0	0	0	0	0	0	0	0	0	0	0	0
OTU_2426	Globothalamea;Rotaliida;Pseudoparrellidae;Epistominella;Epistominella_sp.;	0	0	0	0	0	0	0	0	3	0	0	0	0	0	0	0	0	0	0	0	0	2	0	0	0	0	1	1	0	0	0	0	2	0	0	1	0	0	0	0	0	7	21	2	0	0	0	0
OTU_2427	Globothalamea;Rotaliida;Rotaliidae;Ammonia;Ammonia_sp.;	0	0	0	1	7	0	5	1	2	6	4	11	0	0	1	0	0	0	0	0	2	1	0	6	3	1	1	2	0	0	0	0	1	0	8	1	0	0	3	5	4	3	3	0	0	0	0	0
OTU_2428	Tubothalamea;Miliolida;Massilina_Group;Massilina;Massilina_secans;	0	0	0	0	0	0	0	0	12	0	0	0	0	0	0	0	0	0	0	0	0	0	0	0	0	0	0	0	10	0	0	0	0	0	0	0	0	0	0	0	0	0	0	11	0	0	0	0
OTU_2429	Monothalamids;Monothalamids_Clade-E;Monothalamids_Clade-E_X;Psammophaga;Psammophaga_sp.;	0	0	0	0	0	0	0	0	0	2	4	13	0	0	0	1	1	0	0	0	0	0	0	0	1	0	0	0	0	0	0	0	0	0	0	0	0	0	2	3	2	0	0	0	0	0	0	0
OTU_243	Globothalamea;Rotaliida;Elphidiidae;Elphidium;Elphidium_bartletti;	0	0	52	35	92	0	16	11	134	17	8	4	0	0	45	17	54	0	1	0	26	5	0	252	35	16	11	2	10	1	1	3	42	295	779	171	0	0	19	12	15	13	17	22	0	6	7	0
OTU_2430	Globothalamea;Rotaliida;Nummulitidae;Operculina;Operculina_ammonoides;	0	0	3	2	8	0	6	1	0	0	14	5	0	0	2	0	0	0	0	0	12	0	0	0	1	3	5	0	0	0	0	0	0	0	0	10	0	0	5	1	1	2	2	2	0	6	0	0
OTU_2431	Foraminifera_X;Foraminifera_XX;Foraminifera_XXX;Allogromida;Allogromida_sp.;	0	0	0	8	0	0	1	1	0	3	3	0	0	0	0	0	0	0	0	0	1	3	0	27	0	0	1	2	0	0	0	0	0	0	0	0	0	0	0	0	0	7	8	0	0	3	0	0
OTU_2432	Globothalamea;Rotaliida;Nonionidae;Cibicidoides;Cibicidoides_refulgens;	0	0	0	0	3	0	0	1	1	0	1	0	0	0	0	0	0	0	0	0	0	0	0	2	4	0	6	0	4	0	0	0	0	5	28	0	0	0	1	6	0	0	0	0	0	4	0	0
OTU_2433	Monothalamids;Monothalamids_X;Monothalamids_XX;Vellaria;Vellaria_sp.;	0	0	0	0	0	0	1	3	0	0	1	2	0	0	0	0	2	0	0	0	0	12	0	0	0	3	0	4	0	0	0	0	0	0	0	11	0	0	0	0	0	0	3	0	0	0	2	0
OTU_2434	Monothalamids;Monothalamids_X;Monothalamids_XX;Saccamminidae_X;Saccamminidae_X_sp.;	0	0	0	0	0	0	0	0	0	0	1	0	0	0	0	0	0	0	0	0	0	0	0	0	2	0	0	3	0	0	0	0	0	1	1	0	0	0	0	0	0	0	1	0	0	0	0	0
OTU_2435	Globothalamea;Rotaliida;Bolivinacea;Streptochilus;Streptochilus_sp.;	4	0	0	0	0	0	11	0	0	0	1	0	0	0	0	0	0	0	0	0	0	0	0	0	0	0	2	1	3	0	0	0	0	0	0	0	0	0	0	0	1	1	0	0	0	1	0	0
OTU_2436	Monothalamids;Monothalamids_Clade-Y;Monothalamids_Clade-Y_X;Cribrothalammina;Cribrothalammina_alba;	0	0	0	0	0	0	0	0	0	2	3	2	0	0	0	0	0	0	0	0	0	0	0	0	0	0	17	1	4	0	0	0	0	0	0	0	0	0	0	0	0	0	0	0	0	0	0	0
OTU_2437	Globothalamea;Textulariida;Textulariida_XX;Liebusella;Liebusella_goesi;	0	0	2	0	0	0	7	0	5	0	0	0	0	0	0	0	3	0	0	0	0	0	0	1	2	1	0	0	0	0	0	0	0	0	0	0	0	0	0	1	4	1	0	1	0	0	1	0
OTU_2438	Globothalamea;Rotaliida;Nonionidae;Cibicidoides;Cibicidoides_dispars;	0	0	1	0	1	0	0	0	0	1	1	5	0	0	0	0	0	0	0	0	1	2	0	0	1	1	6	21	7	0	0	0	1	1	0	0	0	0	0	0	0	2	3	0	0	0	0	0
OTU_2439	Globothalamea;Rotaliida;Elphidiidae;Elphidium;Elphidium_excavatum;	2	0	3	2	0	0	1	0	1	3	3	0	0	4	1	2	0	1	0	0	0	1	0	0	1	0	0	2	0	6	0	4	2	0	2	1	0	0	1	1	3	0	0	1	1	0	1	18
OTU_244	Monothalamids;Monothalamids_X;Monothalamids_XX;Monothalamids_XXX;Monothalamids_XXX_sp.;	36	56	27	19	9	0	82	50	67	29	32	12	7	36	10	219	159	12	4	8	22	24	2	46	45	40	29	13	5	19	7	5	136	82	115	51	5	4	36	50	48	24	12	27	7	5	9	19
OTU_2440	Monothalamids;Monothalamids_X;Monothalamids_XX;Saccamminidae_X;Saccamminidae_X_sp.;	0	0	0	1	0	0	0	0	0	0	0	0	0	0	0	0	0	0	0	0	0	0	0	0	0	0	0	0	0	0	0	0	0	0	0	0	0	0	0	0	0	0	0	0	0	0	0	0
OTU_2441	#N/A	18	0	0	0	0	0	1	0	0	0	0	0	0	6	0	0	0	0	1	0	0	0	0	0	0	0	0	0	0	9	0	0	0	0	0	5	0	0	0	1	0	0	0	0	0	0	0	0
OTU_2442	Monothalamids;Monothalamids_X;Monothalamids_XX;Ovammina;Ovammina_opaca;	0	0	0	0	0	0	0	0	0	1	1	1	0	0	0	0	0	0	0	1	0	1	0	0	0	0	9	7	10	0	0	0	0	0	0	1	0	0	0	0	0	0	0	0	0	0	0	0
OTU_2443	Eukaryota;Opisthokonta;Metazoa;Mollusca;Gastropoda;Heterobranchia;Berthella;Berthella_californica;	0	0	0	0	0	0	0	0	0	0	0	0	0	0	1	0	0	0	0	0	0	0	0	0	0	0	0	0	0	0	0	0	0	0	0	0	0	0	0	0	0	0	0	0	0	0	0	0
OTU_2444	Globothalamea;Rotaliida;Nummulitidae;Operculina;Operculina_complanata;	0	0	0	0	0	0	0	0	0	0	0	0	0	0	0	0	0	0	0	0	0	0	0	0	0	0	0	0	0	0	0	0	0	0	0	0	0	0	0	0	0	0	0	0	1	0	0	0
OTU_2445	Globothalamea;Rotaliida;Nonionidae;Cibicidoides;Cibicidoides_refulgens;	0	0	0	0	0	0	0	1	1	0	1	0	0	0	0	0	0	0	0	0	0	2	0	0	0	0	1	3	6	0	0	0	0	1	0	0	0	0	0	1	0	1	0	0	0	5	86	0
OTU_2446	Monothalamids;Monothalamids_X;Lagynidae;Nemogullmia;Nemogullmia_sp.;	0	0	0	2	1	0	0	0	0	1	4	0	0	0	0	0	23	0	0	0	0	0	0	1	0	0	0	0	0	0	0	0	12	3	0	0	0	0	0	0	1	0	0	0	0	0	0	0
OTU_2447	Monothalamids;Monothalamids_X;Monothalamids_XX;Monothalamids_XXX;Monothalamids_XXX_sp.;	0	0	0	0	0	0	0	0	0	0	0	0	1	0	0	1	72	4	5	1	0	0	8	0	0	0	0	0	0	3	0	8	0	17	1	0	0	0	0	0	0	0	0	0	4	0	0	5
OTU_2448	Globothalamea;Rotaliida;Globigerinacea;Candeina;Candeina_nitida;	0	0	0	9	0	0	3	1	0	9	2	0	0	0	0	0	0	0	0	0	4	0	0	19	3	0	0	0	0	0	0	0	0	0	0	0	0	0	42	0	1	0	0	0	0	0	4	0
OTU_2449	#N/A	0	0	0	0	0	0	0	0	0	0	0	0	0	0	0	0	0	1	6	10	0	0	9	0	0	0	0	0	0	0	0	0	0	0	0	0	6	2	0	0	0	0	0	0	19	0	0	0
OTU_245	Monothalamids;Monothalamids_X;Monothalamids_XX;Hippocrepinella;Hippocrepinella_acuta;	23	58	0	21	0	0	284	167	344	44	74	56	24	1	3	2	93	10	11	9	0	23	28	0	0	43	65	39	29	29	35	18	105	78	0	46	13	1	61	80	3	18	9	0	17	11	11	22
OTU_2451	Monothalamids;Monothalamids_X;Lagynidae;Nemogullmia;Nemogullmia_sp.;	0	0	0	0	0	0	0	0	0	3	4	0	0	0	0	9	11	1	0	0	0	0	0	0	0	0	1	2	3	0	0	0	3	1	1	0	0	0	0	1	0	0	0	0	0	0	0	5
OTU_2452	Globothalamea;Rotaliida;Planorbulinacea;Planorbulina;Planorbulina_mediterranensis;	0	0	0	0	0	0	1	0	0	0	0	0	0	0	0	0	0	0	0	0	0	0	0	0	0	0	0	0	0	0	0	0	0	0	0	22	0	0	14	0	2	0	0	3	0	0	2	0
OTU_2453	Foraminifera_X;Foraminifera_XX;Foraminifera_XXX;Foraminifera_XXXX;Foraminifera_XXXX_sp.;	0	0	0	0	2	0	4	0	1	1	4	0	0	0	0	0	0	0	0	0	2	0	0	0	2	2	8	1	0	0	0	0	1	1	0	2	0	0	2	6	0	1	5	1	0	0	0	0
OTU_2454	Monothalamids;Monothalamids_X;Monothalamids_XX;Vanhoeffenella;Vanhoeffenella_sp.;	1	7	0	0	0	0	0	0	0	0	0	0	2	0	0	0	0	1	0	1	0	0	3	0	0	0	0	0	0	1	18	0	0	0	0	0	1	0	0	0	0	0	0	0	21	0	0	0
OTU_2455	#N/A	0	0	0	0	0	0	0	0	0	0	0	0	0	0	30	0	0	0	0	0	0	0	0	0	0	0	0	0	0	0	0	0	0	0	0	0	0	0	0	0	0	0	0	0	0	0	0	0
OTU_2456	Monothalamids;Monothalamids_X;Monothalamids_XX;Monothalamids_XXX;Monothalamids_XXX_sp.;	0	0	0	0	1	0	0	0	0	0	0	0	0	0	0	0	0	0	0	0	0	0	0	0	1	0	0	0	0	0	0	0	0	4	26	1	0	0	0	0	0	0	0	0	0	0	0	0
OTU_2457	Monothalamids;Monothalamids_X;Monothalamids_XX;Saccamminidae_X;Saccamminidae_X_sp.;	0	0	0	0	0	0	0	0	0	0	0	0	0	0	0	0	0	0	0	0	0	0	0	0	0	0	0	0	0	0	0	0	0	1	0	0	0	0	1	0	0	0	0	0	0	0	0	1
OTU_2458	Eukaryota;Opisthokonta;Metazoa;Mollusca;Gastropoda;Heterobranchia;Berthella;Berthella_californica;	0	0	0	0	0	0	0	0	0	0	0	0	0	0	57	0	0	0	0	0	0	0	0	0	0	0	0	0	0	0	0	0	0	0	0	0	0	0	0	0	0	0	0	0	0	0	0	0
OTU_2459	Globothalamea;Rotaliida;Discorbacea;Glabratella;Glabratella_opercularis;	0	0	0	0	1	0	0	0	0	3	2	2	0	0	1	0	0	1	0	0	0	1	0	4	5	7	2	2	1	0	0	0	0	0	0	5	0	0	0	0	0	14	4	7	6	1	0	0
OTU_246	Monothalamids;Monothalamids_X;Monothalamids_XX;Allogromiina;Allogromiina_sp.;	0	0	0	0	1	0	0	1	0	0	0	2	0	0	0	1	1	0	0	0	0	0	0	0	0	0	1	0	0	0	0	0	16	1	12	0	0	0	0	0	2	0	1	0	0	0	0	0
OTU_2460	Monothalamids;Monothalamids_Clade-O;Monothalamids_Clade-O_X;Cedhagenia;Cedhagenia_saltatus;	0	0	0	0	0	0	0	1	0	0	0	0	0	0	0	0	0	0	0	0	0	0	0	0	0	1	1	4	0	0	0	0	0	0	1	0	0	0	0	0	1	0	0	2	0	0	0	0
OTU_2462	Monothalamids;Monothalamids_X;Monothalamids_XX;Crithionina;Crithionina_sp.;	0	0	0	0	0	0	0	0	0	0	1	0	0	0	0	0	0	0	0	0	0	0	0	2	9	6	0	0	0	0	0	0	0	0	0	0	0	0	0	0	0	4	4	3	0	0	0	0
OTU_2463	#N/A	2	1	0	0	0	0	0	0	0	0	0	2	0	0	0	0	0	5	1	0	0	0	0	0	0	0	0	0	0	2	0	0	0	0	0	0	0	2	0	0	0	0	0	0	0	0	0	10
OTU_2464	Monothalamids;Monothalamids_X;Monothalamids_XX;Monothalamids_XXX;Monothalamids_XXX_sp.;	1	0	0	0	0	0	0	0	0	0	0	0	0	0	0	0	0	0	0	0	0	0	0	0	0	0	0	0	0	0	0	0	0	0	0	0	0	0	0	0	0	0	0	1	0	0	0	0
OTU_2465	#N/A	0	0	0	0	0	0	0	0	0	0	0	0	0	0	29	0	0	0	0	0	0	0	0	0	0	0	0	0	0	0	0	0	0	0	0	0	0	0	0	0	0	0	0	0	0	0	0	0
OTU_2466	Eukaryota;Opisthokonta;Metazoa;Mollusca;Gastropoda;Heterobranchia;Berthella;Berthella_californica;	0	0	0	0	0	0	0	0	0	0	0	0	0	0	37	0	0	0	0	0	0	0	0	0	0	3	0	0	0	0	0	0	0	0	0	0	0	0	0	0	0	0	0	0	0	0	0	0
OTU_2467	#N/A	0	0	0	0	0	0	0	0	0	0	0	0	0	0	42	0	0	0	0	0	0	0	0	0	0	0	0	0	0	0	0	0	0	0	0	0	0	0	0	0	0	0	0	0	0	0	0	0
OTU_2468	Eukaryota;Opisthokonta;Metazoa;Mollusca;Gastropoda;Heterobranchia;Berthella;Berthella_californica;	0	0	0	0	0	0	0	0	0	0	0	0	0	0	30	0	0	0	0	0	0	0	0	0	0	0	0	0	0	0	0	0	0	0	0	0	0	0	0	0	0	0	0	0	0	0	0	0
OTU_2469	Eukaryota;Opisthokonta;Metazoa;Mollusca;Gastropoda;Heterobranchia;Berthella;Berthella_californica;	0	0	0	0	0	0	0	0	0	0	0	0	0	0	66	0	0	0	0	0	0	0	0	0	0	0	0	0	0	0	0	0	0	0	0	0	0	0	0	0	0	0	0	0	0	0	0	0
OTU_247	Monothalamids;Monothalamids_Clade-E;Monothalamids_Clade-E_X;Psammophaga;Psammophaga_sp.;	0	0	1	77	32	0	192	384	389	57	29	60	0	0	0	0	0	0	0	0	91	131	0	57	49	114	130	121	114	0	0	0	0	0	0	0	0	0	33	15	21	79	88	99	0	7	7	0
OTU_2470	Globothalamea;Rotaliida;Rotaliidae;Ammonia;Ammonia_catesbyana;	3	0	0	0	0	0	1	0	2	1	1	0	0	3	0	0	0	0	0	0	1	1	0	0	0	0	0	0	5	0	0	0	0	0	0	0	0	0	0	0	0	0	0	0	0	0	0	1
OTU_2471	#N/A	0	0	0	0	0	0	0	0	0	0	0	0	0	0	37	0	0	0	0	0	0	0	0	0	0	0	0	0	0	0	0	0	0	0	0	0	0	0	0	0	0	0	0	0	0	0	0	0
OTU_2472	Eukaryota;Opisthokonta;Metazoa;Mollusca;Gastropoda;Heterobranchia;Berthella;Berthella_californica;	0	0	0	0	0	0	0	0	0	0	0	0	0	0	45	0	0	0	0	0	0	0	0	0	0	0	0	0	0	0	0	0	0	0	0	0	0	0	0	0	0	0	0	0	0	0	0	0
OTU_2473	Eukaryota;Opisthokonta;Metazoa;Mollusca;Gastropoda;Heterobranchia;Berthella;Berthella_californica;	0	0	0	0	0	0	0	0	0	0	0	0	0	0	29	0	0	0	0	0	0	0	0	0	0	0	0	0	0	0	0	0	0	0	0	0	0	0	0	0	0	0	0	0	0	0	0	0
OTU_2474	Eukaryota;Opisthokonta;Metazoa;Mollusca;Gastropoda;Heterobranchia;Berthella;Berthella_californica;	0	0	0	0	0	0	0	0	0	0	0	0	0	0	94	0	0	0	0	0	0	0	0	0	0	0	0	0	0	0	0	0	0	0	0	0	0	0	0	0	0	0	0	0	0	0	0	0
OTU_2476	Globothalamea;Rotaliida;Bolivinacea;Streptochilus;Streptochilus_globigerus;	0	0	0	0	0	0	0	0	0	0	0	0	0	0	0	27	0	0	0	0	0	0	0	0	0	0	0	0	0	0	0	0	0	0	0	0	0	0	0	0	0	0	0	0	0	0	0	0
OTU_2477	#N/A	0	0	0	0	0	0	0	0	0	0	0	0	0	0	49	0	0	0	0	0	0	0	0	0	0	0	0	0	0	0	0	0	0	0	0	0	0	0	0	0	0	0	0	0	0	0	0	0
OTU_2478	Globothalamea;Textulariida;Textulariacea;Textularia;Textularia_sagittula;	0	0	0	0	0	0	0	1	0	0	0	0	0	0	0	0	0	0	0	0	0	0	0	9	1	0	0	0	0	0	0	0	1	16	1	0	0	0	0	0	0	0	0	0	0	0	0	0
OTU_2479	Globothalamea;Rotaliida;Elphidiidae;Elphidium;Elphidium_asklundi;	0	0	0	0	0	0	0	0	0	0	0	0	0	0	0	0	0	0	0	0	0	0	0	0	0	0	0	0	0	0	0	0	0	0	0	0	0	0	1	0	0	0	0	0	0	0	0	0
OTU_248	Globothalamea;Rotaliida;Stainforthiidae;Stainforthiidae_X;Stainforthiidae_X_sp.;	0	0	0	2	0	0	5	6	54	4	2	0	0	0	0	278	979	5	1	0	1	1	0	9	8	9	5	3	5	1	1	1	1230	129	35	0	1	0	7	3	1	36	44	6	0	5	5	0
OTU_2480	Globothalamea;Rotaliida;Nonionidae;Haynesina;Haynesina_germanica;	0	0	0	0	0	0	0	0	1	0	1	0	0	0	0	0	1	0	0	0	0	0	0	0	6	7	1	0	0	0	0	0	0	0	0	0	0	0	1	6	1	4	4	0	0	0	0	0
OTU_2481	Globothalamea;Rotaliida;Pseudoparrellidae;Epistominella;Epistominella_sp.;	1	1	2	0	0	0	3	3	0	1	2	2	0	0	0	0	0	0	0	0	0	0	0	1	1	2	3	0	0	1	0	0	0	0	13	0	0	0	4	8	1	2	0	1	0	0	3	1
OTU_2482	Foraminifera_X;Foraminifera_XX;Foraminifera_XXX;Allogromida;Allogromida_sp.;	0	0	0	0	0	0	0	0	0	0	0	0	0	0	0	0	0	0	0	0	0	0	0	0	0	0	0	1	0	0	0	0	0	0	0	0	0	0	0	0	0	0	0	0	0	0	1	0
OTU_2483	#N/A	0	1	0	0	0	0	0	0	0	0	0	0	0	19	0	0	0	1	1	0	0	0	0	0	0	0	0	0	0	14	0	2	0	0	0	0	0	0	0	0	0	0	0	0	0	0	0	2
OTU_2484	Monothalamids;Monothalamids_X;Monothalamids_XX;Vellaria;Vellaria_sp.;	0	0	0	1	0	0	1	0	0	0	3	0	0	0	0	0	4	0	0	0	1	14	0	0	0	0	1	0	0	0	0	0	0	0	0	7	0	0	0	0	0	2	0	1	3	0	0	0
OTU_2485	Monothalamids;Monothalamids_X;Monothalamids_XX;Ovammina;Ovammina_opaca;	0	1	0	1	4	0	1	4	2	2	2	2	0	0	0	0	0	0	0	0	3	1	0	2	0	2	4	0	2	0	0	1	0	0	0	1	0	0	1	3	2	0	3	1	0	0	0	15
OTU_2486	Monothalamids;CMonothalamids_Clade-B;Monothalamids_Clade-B_X;Bowseria;Bowseria_arctowskii;	0	0	0	0	0	0	0	0	0	0	0	0	0	0	0	0	0	0	0	0	0	0	0	0	0	0	0	0	0	0	0	0	0	0	23	0	0	0	0	0	0	0	0	0	0	0	0	0
OTU_2487	#N/A	9	9	0	0	0	0	0	0	0	0	0	0	1	0	0	3	1	2	2	1	0	0	2	0	0	0	0	0	0	2	0	0	3	0	0	2	0	0	0	0	0	0	0	0	2	0	0	5
OTU_2488	Monothalamids;Monothalamids_X;Monothalamids_XX;Ovammina;Ovammina_opaca;	0	0	0	1	6	0	1	1	0	7	7	1	0	0	0	0	0	0	0	0	0	4	0	0	1	2	4	0	0	0	0	0	1	0	0	5	0	0	4	4	0	0	1	0	0	0	1	0
OTU_2489	Eukaryota;Opisthokonta;Metazoa;Mollusca;Gastropoda;Heterobranchia;Berthella;Berthella_californica;	0	0	0	0	0	0	0	0	0	0	0	0	0	0	0	0	0	0	0	0	0	0	0	0	0	1	0	0	0	0	0	0	0	0	0	0	0	0	0	0	0	0	0	0	0	0	0	0
OTU_249	Monothalamids;Monothalamids_X;Monothalamids_XX;Saccamminidae_X;Saccamminidae_X_sp.;	0	0	1	53	1	0	38	2	21	54	44	48	0	0	14	0	116	0	0	0	4	1	0	0	0	71	72	54	61	0	0	0	2	156	1	98	0	0	151	91	0	47	0	0	0	36	68	0
OTU_2490	Globothalamea;Rotaliida;Buliminacea;Bulimina;Bulimina_aculeata;	0	0	0	1	0	0	0	0	0	0	0	0	0	0	0	0	0	0	0	0	0	0	0	1	0	1	0	0	0	0	0	0	0	0	0	27	0	0	0	0	1	0	0	0	0	0	0	0
OTU_2491	Eukaryota;Opisthokonta;Metazoa;Mollusca;Gastropoda;Heterobranchia;Berthella;Berthella_californica;	0	0	0	0	0	14	0	0	0	0	0	0	0	0	0	0	0	0	0	0	0	0	0	0	0	28	0	0	0	0	0	0	0	0	0	0	0	0	0	0	6	0	0	0	0	0	0	0
OTU_2492	Globothalamea;Rotaliida;Elphidiidae;Elphidium;Elphidium_excavatum;	183	121	2	3	2	0	3	1	3	1	2	3	320	384	0	2	7	71	18	68	1	4	235	0	1	4	0	1	0	185	83	98	0	1	1	1	25	8	2	2	1	1	1	0	20	0	0	1474
OTU_2493	#N/A	0	0	0	0	0	0	0	0	0	0	0	0	0	0	45	0	0	0	0	0	0	0	0	0	0	0	0	0	0	0	0	0	0	0	0	0	0	0	0	0	0	0	0	0	0	0	0	0
OTU_2494	Monothalamids;Monothalamids_Clade-I;Monothalamids_Clade-I_X;Arnoldiellina;Arnoldiellina_fluorescens;	1	1	5	0	0	0	12	2	2	0	0	0	0	1	0	7	11	0	1	0	1	0	4	2	0	3	0	0	0	0	0	0	18	3	10	0	0	0	4	0	0	1	0	0	0	0	0	0
OTU_2495	#N/A	0	0	0	0	0	0	0	0	0	0	0	0	0	0	38	0	0	0	0	0	0	0	0	0	0	0	0	0	0	0	0	0	0	0	0	0	0	0	0	0	0	0	0	0	0	0	0	0
OTU_2496	Foraminifera_X;Foraminifera_XX;Foraminifera_XXX;Foraminifera_XXXX;Foraminifera_XXXX_sp.;	0	0	0	0	0	0	5	4	1	0	0	0	0	0	0	0	0	0	0	0	0	0	0	0	0	0	0	0	0	0	0	2	0	0	0	0	0	0	0	10	20	0	0	0	0	0	0	0
OTU_2497	Eukaryota;Opisthokonta;Metazoa;Mollusca;Gastropoda;Heterobranchia;Berthella;Berthella_californica;	0	0	0	0	0	0	0	0	0	0	0	0	0	0	82	0	0	0	0	0	0	0	0	0	0	0	0	0	0	0	0	0	0	0	0	0	0	0	0	0	0	0	0	0	0	0	0	0
OTU_2498	Monothalamids;Monothalamids_X;Monothalamids_XX;Saccamminidae_X;Saccamminidae_X_sp.;	0	1	1	2	2	0	5	1	8	6	9	9	0	0	1	0	1	2	0	0	1	0	0	2	0	10	5	0	3	0	0	2	2	2	1	0	0	0	4	8	3	0	0	2	0	0	0	2
OTU_2499	#N/A	0	0	0	0	0	0	0	0	0	0	0	0	0	0	29	0	0	0	0	0	0	0	0	0	0	0	0	0	0	0	0	0	0	0	0	0	0	0	0	0	0	0	0	0	0	0	0	0
OTU_25	Monothalamids;Monothalamids_X;Monothalamids_XX;Ovammina;Ovammina_opaca;	0	0	605	698	1951	1	1562	625	660	1293	1959	980	0	0	375	175	223	0	0	0	31	397	0	7	1388	931	1587	395	539	0	0	0	702	684	673	1206	0	0	1221	1716	973	839	630	6	0	471	533	0
OTU_250	Monothalamids;Monothalamids_X;Monothalamids_XX;Vellaria;Vellaria_pellucidus;	0	0	0	1	1	0	0	0	0	0	0	0	0	0	0	0	0	0	0	0	0	0	0	0	0	0	0	0	0	0	0	0	1	0	0	0	0	0	0	0	1	1	0	1	0	0	0	0
OTU_2500	Eukaryota;Opisthokonta;Metazoa;Mollusca;Gastropoda;Heterobranchia;Berthella;Berthella_californica;	0	0	0	0	1	0	0	0	0	0	0	0	0	0	0	0	0	0	0	0	0	0	0	0	0	1	0	0	0	0	0	0	0	0	0	0	0	0	0	0	1	0	0	0	0	0	0	0
OTU_2501	Globothalamea;Rotaliida;Rosalidae;Rosalina;Rosalina_sp.;	0	0	0	0	0	0	0	0	0	0	0	1	0	0	0	0	0	0	0	0	0	0	0	1	1	0	0	0	0	0	0	0	0	5	0	0	0	0	1	0	0	0	0	0	0	1	0	0
OTU_2502	Foraminifera_X;Foraminifera_XX;Foraminifera_XXX;Allogromida;Allogromida_sp.;	0	0	0	0	0	0	0	0	0	0	0	0	0	0	0	0	0	0	0	0	0	0	0	0	0	0	0	0	0	0	0	0	0	0	2	0	0	0	0	0	0	0	0	0	0	0	0	0
OTU_2503	#N/A	0	0	0	0	0	0	0	0	0	0	0	0	0	0	34	0	0	0	0	0	0	0	0	0	0	0	0	0	0	0	0	0	0	0	0	0	0	0	0	0	0	0	0	0	0	0	0	0
OTU_2505	Eukaryota;Opisthokonta;Metazoa;Mollusca;Gastropoda;Heterobranchia;Berthella;Berthella_californica;	0	0	0	0	0	0	0	0	0	0	0	0	0	0	1	0	0	0	0	0	0	0	0	0	0	0	0	0	0	0	0	0	0	0	0	0	0	0	0	0	0	0	0	0	0	0	0	0
OTU_2507	Foraminifera_X;Foraminifera_XX;Foraminifera_XXX;Allogromida;Allogromida_sp.;	0	0	0	1	3	0	0	0	0	1	3	1	0	0	0	0	0	0	0	0	1	0	0	0	0	0	3	0	0	0	0	0	0	0	1	0	0	0	2	5	0	1	0	0	0	0	0	0
OTU_2508	Globothalamea;Rotaliida;Globigerinacea;Globigerinita;Globigerinita_glutinata;	0	0	1	0	2	0	4	3	3	1	3	0	0	0	0	0	0	0	0	0	0	2	0	0	8	4	1	2	2	0	0	0	0	0	0	0	0	0	0	2	4	4	0	0	0	2	3	0
OTU_251	Globothalamea;Rotaliida;Globorotaliidae;Globorotalia;Globorotalia_inflata;	0	0	0	3	3	0	5	0	3	56	94	108	0	0	0	1	7	0	0	0	5	11	0	1	0	0	402	449	797	0	0	0	5	0	1	2	0	0	0	0	0	3	2	4	0	0	1	0
OTU_2510	Foraminifera_X;Foraminifera_XX;Foraminifera_XXX;Allogromida;Allogromida_sp.;	0	0	0	0	0	0	0	8	0	0	0	0	0	0	0	10	14	0	0	0	0	0	0	0	0	0	0	2	0	0	0	0	0	0	0	0	0	0	0	0	0	0	2	0	0	0	0	0
OTU_2511	Monothalamids;Monothalamids_X;Monothalamids_XX;Ovammina;Ovammina_opaca;	0	0	0	0	0	0	1	3	0	1	0	2	0	0	1	0	0	0	0	0	0	0	0	1	0	1	0	0	1	0	0	0	0	0	0	0	0	0	3	0	2	1	0	1	0	0	0	0
OTU_2512	Eukaryota;Opisthokonta;Metazoa;Mollusca;Gastropoda;Heterobranchia;Berthella;Berthella_californica;	0	0	0	0	0	0	0	0	0	0	0	0	0	0	47	0	0	0	0	0	0	0	0	0	0	0	0	0	0	0	0	0	0	0	0	0	0	0	0	0	0	0	0	0	0	0	0	0
OTU_2513	Eukaryota;Opisthokonta;Metazoa;Mollusca;Gastropoda;Heterobranchia;Berthella;Berthella_californica;	0	0	0	0	0	0	0	0	0	0	0	0	0	0	98	0	0	0	0	0	0	0	0	0	0	0	0	0	0	0	0	0	0	0	0	0	0	0	0	0	0	0	0	0	0	0	0	0
OTU_2514	#N/A	0	0	0	0	0	0	10	0	0	0	1	0	0	0	0	0	0	0	0	0	3	0	0	0	0	0	0	0	0	0	0	0	0	0	0	15	0	0	0	0	0	3	0	0	0	0	0	0
OTU_2515	#N/A	0	0	3	1	0	0	0	1	20	0	0	0	0	0	0	0	0	0	0	0	0	0	0	0	0	0	0	0	0	0	0	0	0	0	0	0	0	0	0	0	0	0	0	0	0	0	0	0
OTU_2516	Eukaryota;Opisthokonta;Metazoa;Mollusca;Gastropoda;Heterobranchia;Berthella;Berthella_californica;	0	0	0	0	0	0	0	0	0	0	0	0	0	0	35	0	0	0	0	0	0	0	0	0	0	0	0	0	0	0	0	0	0	0	0	0	0	0	0	0	0	0	0	0	0	0	0	0
OTU_2517	#N/A	0	0	0	0	0	0	0	0	0	0	0	0	0	0	36	0	0	0	0	0	0	0	0	0	0	0	0	0	0	0	0	0	0	0	0	0	0	0	0	0	0	0	0	0	0	0	0	0
OTU_2518	Globothalamea;Rotaliida;Bolivinidae;Bolivina;Bolivina_skagerrakensis;	0	0	0	0	0	0	1	0	0	0	0	0	0	0	0	0	0	0	0	0	2	0	0	0	0	0	24	0	0	0	0	0	0	0	0	0	0	0	0	0	0	3	0	0	0	0	0	0
OTU_2519	Eukaryota;Opisthokonta;Metazoa;Mollusca;Gastropoda;Heterobranchia;Berthella;Berthella_californica;	0	0	0	0	0	22	0	0	0	0	0	0	0	0	0	0	0	0	0	0	0	0	0	0	0	4	0	0	0	0	0	0	0	0	0	0	0	0	0	0	2	0	0	0	0	0	0	0
OTU_252	Globothalamea;Rotaliida;Rotaliida_X;Rotaliida_XX;Rotaliida_XX_sp.;	0	0	0	11	17	0	199	351	452	93	46	46	0	0	1	0	0	0	0	0	10	102	0	15	112	10	142	26	43	0	0	0	4	0	2	2	0	0	50	59	66	14	17	18	0	12	7	0
OTU_2520	Monothalamids;Monothalamids_Clade-C2;Monothalamids_Clade-C2_X;Gloiogullmia;Gloiogullmia_eurystoma;	0	0	0	1	4	0	7	1	2	2	3	1	0	0	0	0	0	0	0	0	0	0	0	1	4	0	1	0	2	0	0	0	0	0	0	0	0	0	4	10	7	1	0	0	0	0	9	0
OTU_2521	#N/A	0	0	0	0	0	0	0	0	2	0	0	2	0	0	0	3	0	0	0	0	0	0	0	1	0	0	0	1	1	0	0	0	0	2	2	0	0	0	0	0	2	1	0	0	0	0	3	0
OTU_2522	Globothalamea;Textulariida;Trochamminidae;Trochammina;Trochammina_hadai;	0	0	0	1	0	0	0	1	2	1	0	3	0	0	0	0	0	0	0	0	1	0	0	0	1	1	1	1	0	0	0	0	3	7	3	0	0	0	2	3	2	4	0	0	0	1	2	0
OTU_2523	Monothalamids;Monothalamids_X;Monothalamids_XX;Monothalamids_XXX;Monothalamids_XXX_sp.;	0	0	0	0	0	0	0	0	0	0	0	0	0	0	0	0	0	9	0	0	0	0	33	1	0	0	0	0	1	0	0	1	0	0	0	0	0	0	0	0	0	0	0	0	0	0	0	2
OTU_2525	Globothalamea;Rotaliida;Globigerinacea;Pulleniatina;Pulleniatina_obliquiloculata;	0	0	0	0	0	0	0	0	0	0	0	0	0	0	0	0	2	0	0	0	0	0	0	0	0	0	0	0	0	0	0	0	1	1	25	0	0	0	0	0	0	0	0	0	0	0	0	0
OTU_2526	Monothalamids;Monothalamids_X;Monothalamids_XX;Saccamminidae_X;Saccamminidae_X_sp.;	0	0	0	0	0	0	0	0	0	1	0	0	0	0	0	0	0	0	0	0	0	0	0	0	0	0	0	1	1	0	0	0	1	0	0	2	0	0	0	0	0	0	1	0	0	0	0	0
OTU_2527	Monothalamids;Monothalamids_X;Monothalamids_XX;Ovammina;Ovammina_opaca;	8	9	0	0	2	0	0	0	2	0	2	2	0	0	1	0	0	0	0	0	0	0	0	0	1	0	0	1	0	13	10	15	0	0	0	0	0	0	0	4	0	1	3	2	0	0	0	17
OTU_2528	Globothalamea;Rotaliida;Rotaliidae;Ammonia;Ammonia_sp.;	2	0	1	3	1	0	15	7	6	3	8	9	0	0	2	0	0	0	0	0	4	1	0	3	6	5	2	4	4	1	2	2	0	0	0	1	0	0	8	9	4	3	6	3	0	3	7	3
OTU_2529	Globothalamea;Rotaliida;Elphidiidae;Elphidium;Elphidium_asklundi;	0	0	0	0	0	0	2	1	2	0	5	1	0	0	1	0	0	0	0	0	0	0	0	0	1	0	1	1	0	0	0	0	0	5	0	0	0	0	3	0	1	0	2	0	0	0	0	0
OTU_253	Globothalamea;Rotaliida;Pseudoparrellidae;Epistominella;Epistominella_exigua;	0	7	3	0	0	0	0	1	2	0	4	5	0	2	0	0	0	1	3	1	0	1	2	0	0	0	3	21	5	0	0	3	0	0	0	0	0	1	0	0	0	0	0	0	70	1	1	2
OTU_2530	Monothalamids;Monothalamids_X;Monothalamids_XX;Vellaria;Vellaria_pellucidus;	0	0	0	5	9	0	1	0	3	6	4	1	0	0	0	1	0	0	0	0	4	3	0	1	6	1	4	0	1	0	0	0	0	3	0	4	0	0	4	6	1	1	0	0	0	2	5	0
OTU_2531	Monothalamids;Monothalamids_X;Monothalamids_XX;Monothalamids_XXX;Monothalamids_XXX_sp.;	0	0	0	0	2	0	1	0	3	1	0	0	0	0	0	0	0	0	0	0	0	1	0	0	0	1	0	0	2	0	0	0	0	0	1	3	0	0	1	1	0	1	2	0	0	0	0	0
OTU_2532	#N/A	0	0	0	0	0	12	0	0	0	0	0	0	0	0	9	0	0	0	0	0	0	0	0	0	0	7	0	0	0	0	0	0	0	0	0	0	0	0	0	0	8	0	0	0	0	0	0	0
OTU_2533	Globothalamea;Rotaliida;Rotaliidae;Ammonia;Ammonia_sp.;	0	0	0	1	9	0	4	0	2	7	8	5	0	0	2	0	0	0	0	0	1	1	0	3	4	2	6	4	1	0	0	0	0	3	2	4	0	0	7	6	5	6	2	1	0	1	1	0
OTU_2534	Globothalamea;Globothalamea_X;Globothalamea_XX;Elphidiella;Elphidiella_groenlandica;	0	0	0	0	0	0	0	1	0	1	1	0	0	0	0	0	0	0	0	0	0	0	0	2	3	2	0	0	1	0	0	0	0	0	0	0	0	0	0	0	0	19	7	2	0	0	0	0
OTU_2535	Monothalamids;Monothalamids_X;Monothalamids_XX;Psammosphaera;Psammosphaera_sp.;	0	0	0	0	0	0	0	3	0	0	0	0	0	0	0	4	23	0	0	0	0	0	0	0	0	0	2	0	1	0	0	0	17	5	1	0	0	0	1	1	0	0	0	0	0	0	0	0
OTU_2536	Monothalamids;Monothalamids_X;Monothalamids_XX;Saccaminidae;Saccaminidae_sp.;	0	0	0	5	2	0	3	0	3	7	10	4	0	0	0	0	1	0	0	0	0	1	0	0	0	2	1	0	8	0	0	0	0	0	0	1	0	0	25	6	1	2	0	0	0	5	3	0
OTU_2538	#N/A	0	0	0	0	0	0	0	0	0	0	0	0	0	0	37	0	0	0	0	0	0	0	0	0	0	0	0	0	0	0	0	0	0	0	0	0	0	0	0	0	0	0	0	0	0	0	0	0
OTU_2539	#N/A	0	0	0	0	0	0	0	0	0	0	0	0	0	0	59	0	0	0	0	0	0	0	0	0	0	0	0	0	0	0	0	0	0	0	0	0	0	0	0	0	0	0	0	0	0	0	0	0
OTU_254	Monothalamids;Monothalamids_X;Monothalamids_XX;Saccamminidae_X;Saccamminidae_X_sp.;	24	41	1	5	1	0	50	1	40	222	323	405	11	0	0	1	58	2	0	4	0	7	1	1	0	14	94	107	111	9	10	11	0	11	0	19	2	1	39	21	1	3	13	0	7	0	7	5
OTU_2540	Monothalamids;Monothalamids_X;Monothalamids_XX;Saccamminidae_X;Saccamminidae_X_sp.;	3	0	0	1	5	0	1	0	0	1	0	0	0	0	0	0	0	10	9	17	0	0	0	0	0	2	0	0	0	3	2	0	0	0	0	3	1	3	0	0	0	2	0	0	0	0	1	4
OTU_2543	#N/A	0	0	0	0	0	0	0	0	0	0	0	0	0	0	24	0	0	0	0	0	0	0	0	0	0	0	0	0	0	0	0	0	0	0	0	0	0	0	0	0	0	0	0	0	0	0	0	0
OTU_2544	#N/A	0	0	0	0	2	0	3	0	1	0	0	0	0	0	0	0	0	0	0	0	0	0	0	0	4	1	3	0	0	0	0	0	0	0	0	2	0	0	0	0	0	8	1	0	0	0	2	0
OTU_2545	#N/A	0	0	0	0	0	0	0	0	0	0	0	0	0	0	73	0	0	0	0	0	0	0	0	0	0	0	0	0	0	0	0	0	0	0	0	0	0	0	0	0	0	0	0	0	0	0	0	0
OTU_2547	Globothalamea;Rotaliida;Globigerinacea;Candeina;Candeina_nitida;	17	1	0	0	0	0	0	0	0	0	0	0	0	1	0	0	0	0	0	0	0	0	0	0	0	0	0	0	0	1	0	0	0	0	0	10	0	1	0	0	0	0	0	0	0	0	0	1
OTU_2548	Foraminifera_X;Foraminifera_XX;Foraminifera_XXX;Foraminifera_XXXX;Foraminifera_XXXX_sp.;	0	0	0	2	0	0	0	1	0	2	0	1	0	0	0	0	0	0	0	0	1	0	0	2	1	0	0	1	0	0	0	0	0	5	0	0	0	0	7	6	5	0	0	0	0	1	3	0
OTU_2549	Monothalamids;Monothalamids_X;Monothalamids_XX;Monothalamids_XXX;Monothalamids_XXX_sp.;	0	0	0	0	1	0	0	0	1	1	0	2	0	0	3	0	1	0	0	0	0	0	0	0	0	1	0	0	1	0	0	0	1	1	0	4	0	0	6	0	0	3	3	0	0	0	1	0
OTU_255	Monothalamids;Monothalamids_X;Monothalamids_XX;Saccamminidae_X;Saccamminidae_X_sp.;	0	0	0	80	0	0	27	1	31	276	343	412	0	0	0	0	55	0	0	0	0	19	0	0	1	46	31	17	15	0	0	0	0	13	1	13	0	0	69	75	0	15	18	0	0	1	11	0
OTU_2550	Foraminifera_X;Foraminifera_XX;Foraminifera_XXX;Allogromida;Allogromida_sp.;	0	0	0	0	0	0	0	0	0	0	0	0	0	0	0	2	0	0	0	0	0	0	0	0	0	0	0	3	0	0	0	0	0	0	0	0	0	0	0	0	0	0	0	0	0	6	90	0
OTU_2551	Globothalamea;Rotaliida;Discorbacea;Glabratella;Glabratella_opercularis;	5	1	0	0	0	0	1	4	0	2	1	2	0	0	0	0	0	0	0	0	0	1	0	2	1	1	1	0	1	0	0	0	1	1	1	5	1	1	2	2	5	1	1	1	0	0	2	3
OTU_2552	Eukaryota;Opisthokonta;Metazoa;Mollusca;Gastropoda;Heterobranchia;Berthella;Berthella_californica;	0	0	0	0	0	0	0	0	0	0	0	0	0	0	28	0	0	0	0	0	0	0	0	0	0	0	0	0	0	0	0	0	0	0	0	0	0	0	0	0	0	0	0	0	0	0	0	0
OTU_2553	Eukaryota;Opisthokonta;Metazoa;Mollusca;Gastropoda;Heterobranchia;Berthella;Berthella_californica;	0	0	0	0	0	0	0	0	0	0	0	0	0	0	39	0	0	0	0	0	0	0	0	0	0	0	0	0	0	0	0	0	0	0	0	0	0	0	0	0	0	0	0	0	0	0	0	0
OTU_2554	Foraminifera_X;Foraminifera_XX;Foraminifera_XXX;Foraminifera_XXXX;Foraminifera_XXXX_sp.;	0	0	0	0	0	0	0	1	0	0	0	0	0	0	0	0	7	0	0	0	0	0	0	0	0	0	0	0	0	0	0	0	22	5	0	0	0	0	0	0	0	0	0	0	0	0	0	0
OTU_2555	Monothalamids;Monothalamids_X;Monothalamids_XX;Astrorhizida;Astrorhizida_sp.;	0	0	0	0	0	0	1	1	0	0	0	1	1	0	0	0	0	0	0	0	0	2	0	0	1	0	0	0	0	0	0	0	0	0	2	0	0	0	0	0	0	0	0	0	0	0	0	0
OTU_2557	#N/A	0	0	0	0	0	0	0	0	0	0	0	0	0	0	47	0	0	0	0	0	0	0	0	0	0	0	0	0	0	0	0	0	0	0	0	0	0	0	0	0	0	0	0	0	0	0	0	0
OTU_2558	#N/A	0	0	0	0	0	0	0	0	0	0	0	0	0	0	35	0	0	0	0	0	0	0	0	0	0	0	0	0	0	0	0	0	0	0	0	0	0	0	0	0	0	0	0	0	0	0	0	0
OTU_2559	Foraminifera_X;Foraminifera_XX;Foraminifera_XXX;Foraminifera_XXXX;Foraminifera_XXXX_sp.;	0	0	0	0	1	0	0	0	0	1	1	0	0	0	0	0	0	0	0	0	0	0	0	1	26	0	0	0	0	0	0	0	0	0	0	0	0	0	0	1	0	0	0	0	0	0	0	0
OTU_256	Eukaryota;Opisthokonta;Metazoa;Mollusca;Gastropoda;Heterobranchia;Berthella;Berthella_californica;	0	0	0	0	14	1527	0	0	0	0	0	0	0	0	0	0	0	0	0	0	0	0	0	0	0	24	0	0	0	0	0	0	0	0	0	0	0	0	0	0	5	0	0	0	0	0	0	0
OTU_2560	#N/A	0	0	0	0	0	0	0	0	0	0	0	0	0	0	32	0	0	0	0	0	0	0	0	0	0	0	0	0	0	0	0	0	0	0	0	0	0	0	0	0	0	0	0	0	0	0	0	0
OTU_2561	Monothalamids;Monothalamids_X;Monothalamids_XX;Monothalamids_XXX;Monothalamids_XXX_sp.;	0	0	0	0	0	0	0	0	0	0	0	0	0	0	0	4	17	0	0	0	0	0	0	0	0	0	0	0	1	0	0	0	34	6	0	0	0	0	0	0	0	0	0	0	0	0	0	0
OTU_2562	#N/A	0	0	0	0	0	0	0	0	0	0	0	0	0	0	30	0	0	0	0	0	0	0	0	0	0	0	0	0	0	0	0	0	0	0	0	0	0	0	0	0	0	0	0	0	0	0	0	0
OTU_2563	Eukaryota;Opisthokonta;Metazoa;Mollusca;Gastropoda;Heterobranchia;Berthella;Berthella_californica;	0	0	0	0	0	0	0	0	0	0	0	0	0	0	32	0	0	0	0	0	0	0	0	0	0	0	0	0	0	0	0	0	0	0	0	0	0	0	0	0	0	0	0	0	0	0	0	0
OTU_2564	Monothalamids;Monothalamids_X;Monothalamids_XX;Monothalamids_XXX;Monothalamids_XXX_sp.;	5	4	0	0	0	0	3	0	0	1	3	0	0	0	3	0	0	0	0	0	1	0	1	0	0	0	0	0	0	31	7	24	0	0	8	3	0	0	0	0	1	0	0	0	0	0	0	4
OTU_2565	Globothalamea;Rotaliida;Fursenkoinacea;Virgulina;Virgulina_concava;	0	0	0	0	0	0	0	0	0	2	1	0	0	0	0	12	2	0	0	0	0	0	0	0	0	0	5	0	25	0	0	0	0	0	0	0	0	0	0	0	0	0	0	0	0	0	0	0
OTU_2566	Globothalamea;Textulariida;Trochamminidae;Trochammina;Trochammina_hadai;	0	0	1	3	5	0	4	2	2	1	8	3	0	0	1	0	1	0	0	0	3	2	0	2	6	5	5	3	3	0	0	0	7	2	2	10	0	0	3	9	3	3	3	3	0	1	2	0
OTU_2567	Globothalamea;Rotaliida;Rotaliidae;Ammonia;Ammonia_sp.;	0	0	0	0	0	0	0	0	0	0	0	0	0	0	0	0	0	0	0	0	0	1	0	0	0	0	0	0	0	0	0	0	0	0	0	0	0	0	0	0	0	1	0	0	0	0	0	0
OTU_2568	Monothalamids;Monothalamids_X;Monothalamids_XX;Allogromiina;Allogromiina_sp.;	0	1	0	0	0	0	0	0	0	0	0	0	0	1	0	3	0	0	0	0	1	1	0	0	2	0	0	0	0	0	0	1	13	1	48	1	2	0	0	0	0	0	0	0	0	0	0	0
OTU_2569	Monothalamids;Monothalamids_X;Monothalamids_XX;Ovammina;Ovammina_opaca;	4	5	1	1	2	0	0	0	1	3	1	0	0	0	0	0	0	3	5	1	0	6	1	0	0	1	0	0	1	4	1	2	2	1	0	5	2	0	2	7	3	0	0	0	0	0	0	12
OTU_257	Globothalamea;Rotaliida;Globorotaliidae;Globorotalia;Globorotalia_inflata;	0	0	0	0	1	0	40	43	89	0	2	0	0	0	0	0	4	0	0	0	29	45	0	0	0	0	345	368	894	0	0	0	9	0	0	0	0	0	0	0	0	49	33	45	0	0	0	0
OTU_2570	Monothalamids;Monothalamids_X;Monothalamids_XX;Ovammina;Ovammina_opaca;	0	0	0	0	0	0	0	0	0	0	1	0	0	1	0	0	0	5	3	2	1	1	1	1	0	0	0	1	0	0	0	0	0	0	0	1	0	1	0	0	0	1	0	0	0	0	0	1
OTU_2571	Globothalamea;Rotaliida;Discorbacea;Glabratellina;Glabratellina_sp.;	0	0	0	0	1	0	6	4	7	0	0	4	0	0	0	1	0	0	0	0	2	7	0	0	2	2	5	1	11	0	0	0	0	0	0	3	0	0	0	0	2	2	2	2	0	0	0	0
OTU_2572	Monothalamids;Monothalamids_X;Monothalamids_XX;Astrorhizida;Astrorhizida_sp.;	0	0	0	2	0	0	1	8	0	2	3	4	0	0	0	0	10	0	0	0	0	5	0	2	1	4	2	8	0	0	0	0	31	4	19	4	0	0	2	9	4	1	0	0	0	1	0	0
OTU_2573	Globothalamea;Rotaliida;Bolivinidae;Bolivina;Bolivina_variabilis;	1	4	0	0	6	0	4	1	2	3	3	2	0	0	2	0	0	0	0	0	4	0	0	0	3	2	7	3	7	1	0	3	0	0	0	0	0	0	8	1	2	2	3	3	0	2	3	0
OTU_2574	Monothalamids;Monothalamids_X;Monothalamids_XX;Ovammina;Ovammina_opaca;	0	0	0	0	2	0	3	3	1	2	3	8	0	0	0	0	0	0	0	0	1	2	0	3	0	2	3	0	0	0	0	0	0	0	0	0	0	0	15	13	19	0	0	0	0	0	5	0
OTU_2576	Monothalamids;Monothalamids_X;Monothalamids_XX;Saccamminidae_X;Saccamminidae_X_sp.;	0	0	22	8	9	0	5	5	2	1	1	3	0	0	0	3	4	0	0	0	3	13	0	1	1	1	0	3	1	0	0	0	1	3	0	0	0	0	2	0	1	1	2	1	0	0	2	0
OTU_2579	Monothalamids;Monothalamids_X;Monothalamids_XX;Ovammina;Ovammina_opaca;	0	0	0	0	0	0	0	0	0	2	1	0	0	0	0	0	0	0	0	0	0	0	0	0	1	1	1	0	3	0	0	0	0	3	0	1	0	0	1	1	0	0	0	0	0	7	2	0
OTU_258	Globothalamea;Rotaliida;Chilostomellacea;Chilostomella;Chilostomella_sp.;	0	0	0	3	18	2	1259	2	37	23	50	7	0	0	0	0	0	0	0	0	172	0	0	2	24	3	155	2	18	0	0	0	5	0	0	3	0	0	12	12	5	167	0	20	0	18	50	0
OTU_2580	Globothalamea;Rotaliida;Rotaliidae;Ammonia;Ammonia_sp.;	0	0	0	1	0	0	1	2	7	3	1	4	0	0	0	0	0	0	0	0	0	1	0	0	1	3	3	1	2	0	0	0	0	0	0	0	0	0	3	2	0	0	1	0	0	0	0	0
OTU_2581	#N/A	0	0	0	0	0	0	0	0	0	0	0	0	0	0	39	0	0	0	0	0	0	0	0	0	0	0	0	0	0	0	0	0	0	0	0	0	0	0	0	0	0	0	0	0	0	0	0	0
OTU_2582	#N/A	0	0	0	0	0	0	0	0	0	0	0	0	0	0	37	0	0	0	0	0	0	0	0	0	0	0	0	0	0	0	0	0	0	0	0	0	0	0	0	0	0	0	0	0	0	0	0	0
OTU_2584	Foraminifera_X;Foraminifera_XX;Foraminifera_XXX;Allogromida;Allogromida_sp.;	0	0	0	0	0	0	0	0	0	0	0	0	0	0	0	0	14	0	0	0	0	0	0	0	0	0	0	0	0	0	0	0	15	6	0	0	0	0	0	0	0	0	0	0	0	0	0	0
OTU_2585	Monothalamids;Monothalamids_X;Monothalamids_XX;Vanhoeffenella;Vanhoeffenella_sp.;	0	0	8	1	2	0	2	1	0	2	2	0	0	0	0	0	0	0	0	0	0	0	0	0	3	1	0	0	1	0	0	0	0	0	0	0	0	0	0	13	2	1	0	0	0	0	2	0
OTU_2586	Monothalamids;Monothalamids_X;Lagynidae;Nemogullmia;Nemogullmia_sp.;	0	0	0	0	1	0	17	0	0	0	0	1	0	0	0	0	0	0	0	0	7	0	0	0	0	0	8	1	1	0	0	0	0	0	0	0	0	0	0	0	0	11	0	0	0	2	0	0
OTU_2587	#N/A	0	0	0	0	0	0	4	0	15	0	0	0	0	0	0	0	0	0	0	0	0	0	0	0	0	0	0	0	2	0	0	0	0	0	0	0	0	0	0	0	0	0	0	0	0	0	0	0
OTU_2588	Monothalamids;Monothalamids_X;Monothalamids_XX;Saccaminidae;Saccaminidae_sp.;	0	0	0	6	1	0	4	7	4	7	1	1	0	0	0	0	2	0	0	0	9	27	0	40	8	5	4	3	6	0	0	0	0	0	0	0	0	0	5	1	1	1	9	3	0	0	1	0
OTU_2589	Tubothalamea;Miliolida;Rzehakinidae;Miliammina;Miliammina_sp.;	6	11	2	1	12	0	2	0	6	4	1	2	0	1	1	0	0	3	0	0	11	3	0	3	4	1	4	0	0	4	0	22	0	1	0	0	0	0	1	9	4	1	3	2	0	3	1	14
OTU_259	Monothalamids;Monothalamids_Clade-E;Monothalamids_Clade-E_X;Psammophaga;Psammophaga_sp.;	0	0	51	58	118	1	182	62	102	191	260	184	0	0	23	91	26	0	0	0	94	31	0	85	149	232	133	36	71	0	0	0	24	11	54	28	0	0	138	284	144	91	102	38	0	53	51	0
OTU_2590	Monothalamids;Monothalamids_X;Monothalamids_XX;Monothalamids_XXX;Monothalamids_XXX_sp.;	0	0	0	0	1	0	13	13	0	0	3	1	0	0	0	0	0	0	0	0	2	2	0	0	1	0	4	1	0	0	0	0	0	0	0	0	0	0	0	1	0	6	3	0	0	0	3	0
OTU_2591	Eukaryota;Opisthokonta;Metazoa;Mollusca;Gastropoda;Heterobranchia;Berthella;Berthella_californica;	0	0	0	0	0	0	0	0	0	0	0	0	0	0	26	0	0	0	0	0	0	0	0	0	0	0	0	0	0	0	0	0	0	0	0	0	0	0	0	0	0	0	0	0	0	0	0	0
OTU_2592	#N/A	0	0	0	0	0	0	0	0	0	0	0	0	0	0	31	0	0	0	0	0	0	0	0	0	0	0	0	0	0	0	0	0	0	0	0	0	0	0	0	0	0	0	0	0	0	0	0	0
OTU_2593	#N/A	0	0	0	0	0	0	0	0	0	0	0	0	0	0	35	0	0	0	0	0	0	0	0	0	0	0	0	0	0	0	0	0	0	0	0	0	0	0	0	0	0	0	0	0	0	0	0	0
OTU_2594	Monothalamids;Monothalamids_X;Monothalamids_XX;Monothalamids_XXX;Monothalamids_XXX_sp.;	4	3	0	0	0	0	1	0	1	0	0	0	1	0	0	0	1	1	1	5	0	0	0	0	0	1	0	0	1	0	0	0	5	1	0	6	1	1	3	2	1	0	3	0	0	0	1	0
OTU_2595	Monothalamids;Monothalamids_X;Monothalamids_XX;Ovammina;Ovammina_opaca;	3	0	0	1	0	0	1	1	1	0	1	2	0	0	0	0	0	0	0	0	0	1	0	1	2	1	0	0	0	2	0	0	0	0	0	1	0	0	1	0	1	0	0	0	0	0	0	1
OTU_2596	Globothalamea;Rotaliida;Globorotaliidae;Neogloboquadrina;Neogloboquadrina_dutertrei;	0	0	0	0	0	0	0	0	0	0	0	0	0	0	0	1	0	0	0	0	0	0	0	0	0	0	0	0	0	0	0	0	3	1	9	0	0	0	0	0	0	0	0	0	0	0	0	0
OTU_2597	Foraminifera_X;Foraminifera_XX;Foraminifera_XXX;Allogromida;Allogromida_sp.;	0	0	0	0	0	0	0	0	0	0	0	0	0	0	0	0	0	0	0	0	0	0	0	0	0	0	0	0	0	0	0	0	0	0	0	0	0	0	0	0	0	0	0	0	0	0	0	0
OTU_2598	Foraminifera_X;Foraminifera_XX;Foraminifera_XXX;Foraminifera_XXXX;Foraminifera_XXXX_sp.;	0	0	3	1	0	0	4	0	0	0	4	0	0	0	0	0	0	0	0	0	0	0	0	1	3	0	1	1	1	0	0	0	0	0	0	0	0	0	1	3	0	1	5	1	0	0	5	0
OTU_2599	#N/A	0	0	0	0	0	0	14	0	0	0	0	0	0	0	0	0	0	0	0	0	2	0	0	0	0	0	1	0	0	0	0	0	0	0	0	8	0	0	0	0	0	1	0	0	0	0	0	0
OTU_26	Globothalamea;Rotaliida;Discorbacea;Glabratella;Glabratella_opercularis;	2458	3574	812	364	1028	2	1795	814	1034	801	1753	1472	14	298	630	248	316	244	42	52	1074	259	79	420	822	544	1314	652	766	3872	2384	4093	432	770	442	279	111	112	1016	1920	1424	492	347	483	108	292	511	3577
OTU_260	Monothalamids;Monothalamids_Clade-E;Monothalamids_Clade-E_X;Psammophaga;Psammophaga_sp.;	0	0	0	0	1	0	0	0	0	0	0	1	0	0	0	0	0	0	0	0	0	0	0	1	0	0	0	0	0	0	0	0	1	0	0	0	0	0	0	0	0	0	0	0	0	0	0	0
OTU_2600	#N/A	10	0	0	0	0	0	0	0	0	0	0	0	0	9	0	0	0	0	2	0	0	0	0	0	0	0	0	0	0	35	1	0	1	0	0	2	0	0	0	1	0	0	0	0	0	0	0	0
OTU_2601	Globothalamea;Rotaliida;Elphidiidae;Elphidium;Elphidium_excavatum;	0	0	5	3	6	0	0	1	1	6	3	3	0	0	1	0	0	0	0	0	2	2	0	3	3	2	1	0	4	0	0	0	0	1	2	4	0	0	3	1	1	1	0	0	0	3	1	0
OTU_2602	Eukaryota;Opisthokonta;Metazoa;Mollusca;Gastropoda;Heterobranchia;Berthella;Berthella_californica;	0	0	0	0	0	0	0	0	0	0	0	0	0	0	28	0	0	0	0	0	0	0	0	0	0	0	0	0	0	0	0	0	0	0	0	0	0	0	0	0	0	0	0	0	0	0	0	0
OTU_2603	Globothalamea;Rotaliida;Pseudoparrellidae;Epistominella;Epistominella_sp.;	0	0	3	5	0	0	2	0	2	5	0	0	0	0	3	0	0	0	0	0	0	0	0	6	0	0	0	0	0	0	0	0	0	0	0	0	0	0	9	0	2	0	0	2	0	0	4	0
OTU_2604	Globothalamea;Rotaliida;Pseudoparrellidae;Epistominella;Epistominella_sp.;	0	0	0	0	0	0	0	0	17	0	1	0	0	0	0	0	0	0	0	0	0	0	0	0	0	0	0	0	0	0	0	0	0	0	0	0	0	0	0	1	0	0	0	2	0	0	0	0
OTU_2605	Eukaryota;Opisthokonta;Metazoa;Mollusca;Gastropoda;Heterobranchia;Berthella;Berthella_californica;	0	0	0	0	0	0	0	0	0	0	0	0	0	0	34	0	0	0	0	0	0	0	0	0	0	0	0	0	0	0	0	0	0	0	0	0	0	0	0	0	0	0	0	0	0	0	0	0
OTU_2606	Monothalamids;Monothalamids_X;Monothalamids_XX;Ovammina;Ovammina_opaca;	13	10	0	0	0	0	0	0	0	0	1	0	0	0	1	0	0	0	0	0	0	0	2	0	0	0	2	0	0	16	21	18	0	0	0	0	0	0	2	0	1	0	0	0	0	0	0	11
OTU_2607	#N/A	0	0	0	0	0	0	0	0	0	0	0	0	0	0	30	0	0	0	0	0	0	0	0	0	0	0	0	0	0	0	0	0	0	0	0	0	0	0	0	0	0	0	0	0	0	0	0	0
OTU_2609	Eukaryota;Opisthokonta;Metazoa;Mollusca;Gastropoda;Heterobranchia;Berthella;Berthella_californica;	0	0	0	0	0	0	0	0	0	0	0	0	0	0	31	0	0	0	0	0	0	0	0	0	0	0	0	0	0	0	0	0	0	0	0	0	0	0	0	0	0	0	0	0	0	0	0	0
OTU_261	Monothalamids;Monothalamids_Clade-O;Monothalamids_Clade-O_X;Cedhagenia;Cedhagenia_saltatus;	0	0	0	7	6	0	136	131	131	69	62	44	0	0	0	0	0	0	2	0	0	0	0	5	2	2	86	35	83	0	0	0	0	0	0	0	0	0	506	427	459	0	0	0	0	33	62	0
OTU_2610	Monothalamids;Monothalamids_X;Lagynidae;Nemogullmia;Nemogullmia_sp.;	0	0	0	0	0	0	0	0	0	0	0	0	0	0	0	0	0	0	0	0	0	0	0	0	0	0	0	0	0	0	0	0	14	0	0	0	0	0	0	0	0	0	0	0	0	0	0	0
OTU_2611	Eukaryota;Opisthokonta;Metazoa;Mollusca;Gastropoda;Heterobranchia;Berthella;Berthella_californica;	0	0	0	0	0	0	0	0	0	0	0	0	0	0	48	0	0	0	0	0	0	0	0	0	0	0	0	0	0	0	0	0	0	0	0	0	0	0	0	0	0	0	0	0	0	0	0	0
OTU_2613	Globothalamea;Rotaliida;Rosalidae;Rosalina;Rosalina_sp.;	6	10	5	2	7	2	0	0	0	0	0	1	0	0	7	0	0	1	0	0	5	1	0	1	0	0	0	0	0	3	12	10	0	0	0	0	1	1	0	0	2	0	0	0	0	0	0	22
OTU_2614	Globothalamea;Rotaliida;Bolivinidae;Bolivina;Bolivina_variabilis;	0	0	0	0	0	0	2	7	0	0	0	0	0	0	0	7	0	0	0	0	25	5	0	0	0	0	5	28	0	0	0	0	0	0	0	0	0	0	0	0	0	2	4	0	0	0	0	0
OTU_2615	Globothalamea;Rotaliida;Elphidiidae;Elphidium;Elphidium_asklundi;	0	0	0	1	0	0	0	0	0	0	0	0	0	0	0	0	23	0	0	0	0	0	0	0	0	0	0	1	0	0	0	0	19	0	26	0	0	0	0	0	0	0	0	0	0	0	0	0
OTU_2616	Foraminifera_X;Foraminifera_XX;Foraminifera_XXX;Allogromida;Allogromida_sp.;	0	0	0	0	0	0	0	0	0	0	0	0	0	0	0	0	0	0	0	0	0	0	0	0	0	1	0	0	0	0	0	0	0	0	0	0	0	0	0	0	0	0	0	0	0	0	0	0
OTU_2617	Globothalamea;Rotaliida;Pseudoparrellidae;Epistominella;Epistominella_sp.;	2	3	0	0	1	0	0	1	0	4	5	2	0	0	1	0	0	2	0	0	0	0	1	0	0	0	2	0	1	4	1	2	0	4	0	0	0	0	2	0	0	0	4	0	0	1	4	8
OTU_2618	Monothalamids;Monothalamids_X;Lagynidae;Nemogullmia;Nemogullmia_sp.;	0	0	0	0	0	0	21	4	1	0	0	1	0	0	0	0	0	0	0	0	0	0	0	0	0	0	3	2	1	0	0	0	0	0	0	0	0	0	2	9	4	0	0	0	0	0	1	0
OTU_2619	Foraminifera_X;Foraminifera_XX;Foraminifera_XXX;Allogromida;Allogromida_sp.;	0	0	0	0	0	0	0	0	0	0	1	0	0	0	0	0	1	0	0	0	0	0	0	0	0	0	0	0	0	0	0	0	0	1	0	0	0	0	0	0	0	0	0	0	0	0	0	0
OTU_262	Monothalamids;Monothalamids_Clade-E;Monothalamids_Clade-E_X;Psammophaga;Psammophaga_sp.;	0	0	1	8	9	0	175	122	131	138	159	143	1	0	0	2	7	0	0	0	3	5	0	8	9	3	159	61	93	0	1	0	0	0	13	1	0	0	630	570	668	2	1	1	0	48	89	0
OTU_2620	Tubothalamea;Miliolida;Hauerinidae;Siphonaperta;Siphonaperta_sp.;	0	0	0	0	0	0	0	0	0	0	0	0	0	0	0	7	19	0	0	0	0	0	0	0	0	0	0	0	0	0	0	0	28	0	2	0	1	0	0	0	0	0	0	0	0	0	0	0
OTU_2621	#N/A	0	0	0	0	0	0	0	0	0	0	0	0	0	0	33	0	0	0	0	0	0	0	0	0	0	0	0	0	0	0	0	0	0	0	0	0	0	0	0	0	0	0	0	0	0	0	0	0
OTU_2622	Monothalamids;Monothalamids_Clade-I;Monothalamids_Clade-I_X;Arnoldiellina;Arnoldiellina_fluorescens;	0	1	0	0	0	0	0	1	1	0	0	0	0	0	0	2	5	0	0	0	1	0	0	2	1	2	1	1	0	0	0	0	10	4	1	2	0	0	0	0	1	0	1	0	0	0	0	0
OTU_2623	Foraminifera_X;Foraminifera_XX;Foraminifera_XXX;Foraminifera_XXXX;Foraminifera_XXXX_sp.;	2	0	1	0	1	0	0	0	1	0	0	1	0	0	0	0	0	7	10	7	0	0	0	0	0	0	0	0	0	0	0	3	0	0	0	0	8	2	0	0	0	0	0	0	9	0	0	0
OTU_2624	#N/A	0	0	0	0	0	0	0	0	0	0	0	0	0	0	42	0	0	0	0	0	0	0	0	0	0	0	0	0	0	0	0	0	0	0	0	0	0	0	0	0	0	0	0	0	0	0	0	0
OTU_2625	Monothalamids;Monothalamids_Group4;Monothalamids_Group4_X;Monothalamids_Group4_XX;Monothalamids_Group4_XX_sp.;	0	0	0	16	11	0	0	0	1	0	0	0	0	0	0	0	0	0	0	0	4	4	0	0	1	0	0	0	0	0	0	0	0	0	0	0	0	0	0	0	0	0	2	0	0	0	0	0
OTU_2626	Eukaryota;Opisthokonta;Metazoa;Mollusca;Gastropoda;Heterobranchia;Berthella;Berthella_californica;	0	0	0	0	0	0	0	0	0	0	0	0	0	0	50	0	0	0	0	0	0	0	0	0	0	0	0	0	0	0	0	0	0	0	0	0	0	0	0	0	0	0	0	0	0	0	0	0
OTU_2627	#N/A	0	0	0	0	0	0	0	0	0	0	0	0	0	0	25	0	0	0	0	0	0	0	0	0	0	0	0	0	0	0	0	0	0	0	0	0	0	0	0	0	0	0	0	0	0	0	0	0
OTU_2628	#N/A	0	0	0	0	0	0	0	0	0	0	0	0	0	0	40	0	0	0	0	0	0	0	0	0	0	0	0	0	0	0	0	0	0	0	0	0	0	0	0	0	0	0	0	0	0	0	0	0
OTU_2629	#N/A	0	0	0	0	0	0	0	0	0	0	0	0	0	0	28	0	0	0	0	0	0	0	0	0	0	0	0	0	0	0	0	0	0	0	0	0	0	0	0	0	0	0	0	0	0	0	0	0
OTU_263	Monothalamids;Monothalamids_Clade-E;Monothalamids_Clade-E_X;Psammophaga;Psammophaga_sp.;	0	0	0	0	0	0	1	0	0	0	2	1	0	0	0	0	0	0	0	0	0	0	0	2	1	0	0	0	0	0	0	0	0	0	0	0	0	0	3	2	2	0	0	0	0	0	0	0
OTU_2631	Globothalamea;Rotaliida;Rotaliidae;Pararotalia;Pararotalia_nipponica;	0	0	0	0	0	0	0	0	0	0	0	0	0	0	0	7	19	0	0	0	0	0	0	0	0	0	0	0	0	0	0	0	0	0	0	0	0	0	0	0	0	0	0	0	0	0	0	0
OTU_2632	Monothalamids;Monothalamids_X;Monothalamids_XX;Ovammina;Ovammina_opaca;	0	0	1	2	9	0	9	1	0	3	9	9	0	0	3	0	0	0	0	0	1	1	0	2	7	2	15	0	0	0	0	0	1	2	0	7	0	0	10	11	6	2	1	2	0	2	2	0
OTU_2633	#N/A	0	0	0	0	0	0	0	0	0	0	0	0	0	0	62	0	0	0	0	0	0	0	0	0	0	0	0	0	0	0	0	0	0	0	0	0	0	0	0	0	0	0	0	0	0	0	0	0
OTU_2634	Globothalamea;Rotaliida;Rotaliidae;Ammonia;Ammonia_aomoriensis;	0	0	1	1	2	0	3	2	1	1	3	0	0	0	0	0	0	0	0	0	0	6	0	0	0	2	0	1	6	0	0	0	0	0	0	0	0	0	1	6	4	0	0	0	0	1	2	0
OTU_2635	Globothalamea;Rotaliida;Rotaliidae;Ammonia;Ammonia_sp.;	0	0	0	3	2	0	0	0	3	4	2	7	0	0	0	0	0	0	0	0	0	0	0	2	1	1	0	1	2	0	0	0	0	0	0	2	0	0	5	0	3	1	0	6	0	0	0	0
OTU_2636	Eukaryota;Opisthokonta;Metazoa;Mollusca;Gastropoda;Heterobranchia;Berthella;Berthella_californica;	0	0	0	0	0	0	0	0	0	0	0	0	0	0	87	0	0	0	0	0	0	0	0	0	0	0	0	0	0	0	0	0	0	0	0	0	0	0	0	0	0	0	0	0	0	0	0	0
OTU_2637	#N/A	0	0	0	0	0	0	0	0	0	0	0	0	0	0	40	0	0	0	0	0	0	0	0	0	0	0	0	0	0	0	0	0	0	0	0	0	0	0	0	0	0	0	0	0	0	0	0	0
OTU_2638	#N/A	0	0	0	0	0	0	0	0	0	0	0	0	0	0	0	0	1	0	0	0	1	0	0	0	0	0	0	0	0	0	0	0	0	0	0	34	0	0	0	0	0	1	0	0	0	0	0	0
OTU_2639	#N/A	4	1	0	0	1	0	15	0	2	0	0	0	0	10	0	2	3	1	0	0	0	0	0	3	0	0	1	0	0	3	0	0	0	4	0	6	0	0	0	2	0	3	0	0	0	0	0	1
OTU_264	Monothalamids;Monothalamids_X;Monothalamids_XX;Ovammina;Ovammina_opaca;	0	0	48	79	53	0	48	31	49	82	36	63	0	0	3	107	115	0	0	0	43	38	0	61	56	59	50	12	33	0	0	0	127	105	146	43	0	0	150	63	113	19	14	16	0	4	17	0
OTU_2640	Eukaryota;Opisthokonta;Metazoa;Mollusca;Gastropoda;Heterobranchia;Berthella;Berthella_californica;	0	0	0	0	0	0	0	0	0	0	0	0	0	0	25	0	0	0	0	0	0	0	0	0	0	0	0	0	0	0	0	0	0	0	0	0	0	0	0	0	0	0	0	0	0	0	0	0
OTU_2641	#N/A	0	0	0	0	0	0	0	0	0	0	0	0	0	0	38	0	0	0	0	0	0	0	0	0	0	0	0	0	0	0	0	0	0	0	0	0	0	0	0	0	0	0	0	0	0	0	0	0
OTU_2642	Monothalamids;Monothalamids_X;Monothalamids_XX;Vellaria;Vellaria_pellucidus;	0	0	0	0	0	0	0	0	0	0	0	0	0	0	0	9	13	0	0	0	0	0	0	0	0	0	0	0	0	0	0	0	0	0	0	0	0	0	0	0	0	0	0	0	0	0	0	0
OTU_2643	Monothalamids;Monothalamids_X;Monothalamids_XX;Vellaria;Vellaria_sp.;	0	0	0	0	0	0	0	0	0	0	0	0	0	0	0	1	0	0	0	0	0	0	0	0	0	0	0	0	0	0	0	0	0	0	0	0	0	0	0	0	0	0	0	0	0	0	0	0
OTU_2644	#N/A	0	0	0	0	0	19	0	0	0	0	0	0	0	0	0	0	0	0	0	0	0	0	0	0	0	0	0	0	0	0	0	0	0	0	0	0	0	0	0	0	0	0	0	0	0	0	0	0
OTU_2645	Monothalamids;Monothalamids_Clade-E;Monothalamids_Clade-E_X;Psammophaga;Psammophaga_sp.;	0	0	0	0	1	0	0	0	0	0	0	0	0	0	0	0	1	2	0	0	0	0	0	0	0	0	0	0	0	0	0	0	21	0	1	0	0	0	0	0	0	0	0	0	0	0	0	0
OTU_2647	Monothalamids;Monothalamids_X;Monothalamids_XX;Ovammina;Ovammina_opaca;	0	0	0	0	0	0	1	2	1	0	2	0	0	0	0	0	0	0	0	0	0	10	0	0	0	0	0	3	0	0	0	0	0	0	0	1	0	0	2	0	1	0	3	0	0	0	1	0
OTU_2648	Monothalamids;Monothalamids_X;Monothalamids_XX;Monothalamids_XXX;Monothalamids_XXX_sp.;	0	0	0	0	0	0	0	0	0	0	1	0	0	0	0	0	0	0	0	0	0	0	0	0	0	0	2	21	9	0	0	0	0	0	0	0	0	0	0	0	0	0	0	1	0	0	0	0
OTU_2649	Monothalamids;Monothalamids_Clade-I;Monothalamids_Clade-I_X;Astrammina;Astrammina_rara;	0	0	0	0	2	0	0	0	0	0	0	1	0	0	0	0	0	0	0	0	1	0	0	0	0	0	1	11	11	0	0	0	0	0	0	0	0	0	0	0	0	0	0	0	0	0	0	0
OTU_265	Globothalamea;Rotaliida;Elphidiidae;Elphidium;Elphidium_excavatum;	0	0	0	0	0	0	0	0	0	0	0	0	0	0	0	0	0	0	0	0	0	0	0	0	0	0	0	0	1	0	0	0	0	0	0	0	0	0	0	0	0	0	0	0	0	0	0	0
OTU_2650	Globothalamea;Textulariida;Trochamminidae;Trochammina;Trochammina_hadai;	0	0	3	2	3	0	6	6	0	2	0	2	0	0	0	1	0	0	0	0	8	2	0	0	4	2	9	5	3	0	0	0	8	23	7	5	0	0	7	1	5	6	1	3	0	0	3	0
OTU_2651	Globothalamea;Rotaliida;Elphidiidae;Elphidium;Elphidium_margaritaceum;	0	0	0	8	0	0	0	0	0	2	1	1	0	0	0	0	0	0	0	0	0	0	0	0	0	0	0	0	0	0	0	0	0	0	0	0	0	0	6	1	4	0	0	0	0	0	1	0
OTU_2652	#N/A	0	0	0	0	0	0	0	0	0	0	0	0	0	0	0	0	0	0	0	0	1	0	0	0	0	0	0	0	0	0	0	0	10	0	12	0	0	0	0	0	0	0	0	0	0	0	0	0
OTU_2653	Monothalamids;Monothalamids_Clade-O;Monothalamids_Clade-O_X;Cedhagenia;Cedhagenia_saltatus;	0	0	0	1	0	0	0	2	2	0	0	1	0	0	0	0	0	0	0	0	0	1	0	0	0	0	1	22	10	0	0	0	0	0	0	0	0	0	0	0	0	0	3	2	0	0	0	0
OTU_2654	Monothalamids;Monothalamids_X;Monothalamids_XX;Ovammina;Ovammina_opaca;	1	2	0	1	1	0	0	0	0	0	1	1	0	10	9	0	0	8	2	3	2	5	0	0	2	0	0	0	2	4	7	0	0	0	0	1	0	0	0	0	0	0	0	1	1	0	0	3
OTU_2656	Eukaryota;Opisthokonta;Metazoa;Mollusca;Gastropoda;Heterobranchia;Berthella;Berthella_californica;	0	0	0	0	0	0	0	0	0	0	0	0	0	0	34	0	0	0	0	0	0	0	0	0	0	0	0	0	0	0	0	0	0	0	0	0	0	0	0	0	0	0	0	0	0	0	0	0
OTU_2657	#N/A	0	0	0	0	0	0	0	0	0	0	0	0	0	0	37	0	0	0	0	0	0	0	0	0	0	0	0	0	0	0	0	0	0	0	0	0	0	0	0	0	0	0	0	0	0	0	0	0
OTU_2658	Monothalamids;Monothalamids_X;Monothalamids_XX;Monothalamids_XXX;Monothalamids_XXX_sp.;	0	0	0	0	0	0	0	0	0	0	0	0	0	0	0	0	0	0	0	0	0	0	0	0	0	0	0	0	0	0	0	0	19	0	0	0	0	0	0	0	0	0	0	0	0	0	0	0
OTU_2659	Globothalamea;Rotaliida;Rotaliidae;Ammonia;Ammonia_sp.;	0	0	0	0	0	0	0	0	0	0	0	0	0	0	0	0	0	0	0	0	0	0	0	0	0	0	0	0	0	0	0	0	0	4	15	0	0	0	0	0	0	0	0	0	0	0	0	0
OTU_266	Monothalamids;Monothalamids_X;Monothalamids_XX;Allogromiina;Allogromiina_sp.;	0	0	0	0	0	0	0	0	0	0	0	0	0	0	0	1	1	0	0	0	0	0	0	0	0	0	0	0	0	0	0	0	2	0	1	0	0	0	0	0	0	0	1	0	0	0	0	0
OTU_2660	Globothalamea;Rotaliida;Rotaliidae;Pararotalia;Pararotalia_nipponica;	0	0	0	0	0	0	0	0	0	0	0	0	0	0	0	0	22	0	0	0	0	0	0	0	0	0	0	0	0	0	0	0	0	0	0	0	0	0	0	0	0	0	0	0	0	0	0	0
OTU_2661	Monothalamids;Monothalamids_Clade-E;Monothalamids_Clade-E_X;Psammophaga;Psammophaga_sp.;	0	0	0	0	0	0	0	0	2	0	0	0	0	0	0	1	2	0	0	0	0	0	0	0	0	0	0	0	0	0	0	0	1	0	27	0	0	0	0	0	0	0	0	0	0	0	0	0
OTU_2662	Monothalamids;Monothalamids_X;Monothalamids_XX;Allogromiina;Allogromiina_sp.;	0	1	0	0	0	0	0	0	3	0	0	2	0	0	0	6	1	0	0	0	0	0	0	0	1	9	1	3	0	0	0	0	0	7	0	4	0	0	0	2	1	3	1	1	0	0	0	0
OTU_2663	#N/A	0	0	0	0	0	0	0	0	0	0	0	0	0	0	88	0	0	0	0	0	0	0	0	0	0	0	0	0	0	0	0	0	0	0	0	0	0	0	0	0	0	0	0	0	0	0	0	0
OTU_2664	Monothalamids;Monothalamids_X;Monothalamids_XX;Saccamminidae_X;Saccamminidae_X_sp.;	3	5	0	0	0	0	0	0	0	1	1	1	0	1	0	0	0	0	3	1	1	0	0	0	3	0	0	0	0	0	0	2	0	0	0	6	1	3	3	6	3	1	1	0	0	0	0	3
OTU_2665	Globothalamea;Rotaliida;Nummulitidae;Operculina;Operculina_elegans;	0	0	0	0	0	0	0	0	0	0	0	0	0	0	0	6	2	0	0	0	0	0	0	0	0	0	2	1	9	0	0	0	0	0	0	0	0	0	0	0	0	0	0	0	0	0	0	0
OTU_2666	Monothalamids;Monothalamids_Clade-Y;Monothalamids_Clade-Y_X;Cribrothalammina;Cribrothalammina_alba;	0	0	0	1	1	0	2	0	0	2	4	1	0	0	0	0	0	0	0	0	0	0	0	0	1	0	5	1	0	0	0	0	0	0	0	0	0	0	5	3	5	2	0	0	0	1	1	0
OTU_2668	Monothalamids;Monothalamids_Clade-BM;Bathysiphonidae;Bathysiphon;Bathysiphon_argenteus;	0	0	0	0	0	0	0	0	0	0	0	0	0	0	0	3	4	0	0	0	0	0	0	0	0	0	0	0	0	0	0	0	18	0	4	0	0	0	0	0	0	0	0	0	0	0	0	0
OTU_2669	#N/A	0	0	0	0	0	0	0	0	0	0	0	0	0	0	0	0	0	0	0	0	0	0	0	0	0	0	0	0	0	0	0	0	0	0	24	0	0	0	0	0	0	0	0	0	0	0	1	0
OTU_267	Foraminifera_X;Foraminifera_XX;Foraminifera_XXX;Foraminifera_XXXX;Foraminifera_XXXX_sp.;	0	0	238	72	126	25	49	64	51	118	140	113	0	0	0	17	15	0	0	0	52	85	0	49	69	109	79	26	30	0	0	0	19	9	24	9	0	0	91	207	504	38	29	8	0	16	28	0
OTU_2670	Globothalamea;Rotaliida;Pseudoparrellidae;Epistominella;Epistominella_sp.;	0	0	0	0	0	0	3	0	1	2	0	0	0	0	0	0	0	0	0	0	4	0	28	0	2	0	0	0	1	0	0	0	0	0	1	0	0	1	0	0	0	5	0	1	0	0	0	0
OTU_2671	Monothalamids;Monothalamids_Clade-C;Astrorhizidae;Rhizammina;Rhizammina_algaeformis;	0	0	2	0	0	0	1	3	6	3	3	0	0	0	0	0	0	0	0	0	0	0	0	0	0	1	0	1	0	0	0	0	0	0	0	0	0	0	0	6	0	0	0	0	0	0	0	0
OTU_2672	#N/A	0	0	0	0	0	0	0	0	0	0	0	0	0	0	0	0	0	0	0	0	0	0	0	0	0	0	0	0	0	0	0	0	0	0	0	1	0	0	0	0	0	0	0	0	0	0	0	0
OTU_2673	Eukaryota;Opisthokonta;Metazoa;Mollusca;Gastropoda;Heterobranchia;Berthella;Berthella_californica;	0	0	0	0	0	0	0	0	0	0	0	0	0	0	0	0	0	0	0	0	0	0	0	0	0	0	0	0	0	0	0	0	0	0	0	0	0	0	0	0	2	0	0	0	0	0	0	0
OTU_2675	Monothalamids;Monothalamids_Clade-I;Monothalamids_Clade-I_X;Allogromia;Allogromia_sp.;	0	0	0	0	0	0	0	0	0	0	0	0	0	0	0	0	1	0	0	0	0	0	0	0	0	0	0	0	0	0	0	0	0	0	0	0	0	0	0	0	0	0	0	0	0	0	0	0
OTU_2676	Globothalamea;Rotaliida;Rotaliida_X;Rotaliida_XX;Rotaliida_XX_sp.;	0	0	0	4	2	1	2	0	0	7	1	5	0	0	0	0	0	0	0	0	0	0	0	5	2	16	3	0	1	0	0	0	0	4	2	0	0	0	17	5	2	1	0	2	0	0	2	0
OTU_2677	Globothalamea;Rotaliida;Bolivinidae;Bolivina;Bolivina_variabilis;	0	0	0	1	4	0	1	0	0	0	0	0	0	0	0	0	0	0	0	0	21	0	0	0	0	0	0	0	0	0	0	0	0	0	0	0	0	0	0	0	0	0	0	0	0	0	0	0
OTU_2678	Globothalamea;Rotaliida;Rotaliidae;Ammonia;Ammonia_aomoriensis;	0	0	0	5	10	0	2	1	1	4	2	3	0	0	1	0	0	0	0	0	4	1	0	1	8	6	2	0	3	0	0	0	0	0	1	1	0	0	1	5	1	3	4	2	0	0	1	0
OTU_2679	Monothalamids;Monothalamids_Clade-O;Monothalamids_Clade-O_X;Cedhagenia;Cedhagenia_saltatus;	0	1	1	2	0	0	0	0	0	1	4	3	0	0	0	3	2	3	0	2	0	1	23	6	2	2	4	1	0	0	0	3	1	0	1	0	0	0	0	0	1	2	0	2	0	0	0	2
OTU_268	Monothalamids;Monothalamids_X;Monothalamids_XX;Saccamminidae_X;Saccamminidae_X_sp.;	237	300	1	26	1	0	58	0	46	33	40	38	0	1	7	4	134	16	6	31	1	0	22	1	0	59	79	47	45	86	33	23	5	132	0	151	43	8	132	101	3	59	3	2	21	33	56	32
OTU_2680	Monothalamids;Monothalamids_Clade-I;Monothalamids_Clade-I_X;Allogromia;Allogromia_sp.;	0	0	0	0	0	0	0	0	0	0	1	3	0	0	0	0	0	0	0	0	0	0	0	0	0	16	0	0	0	0	0	0	0	0	0	0	0	0	0	0	3	0	0	0	0	0	0	0
OTU_2681	#N/A	2	12	0	0	0	0	0	0	0	0	0	0	3	9	0	0	0	0	0	0	0	0	0	0	0	0	0	0	0	0	1	0	0	0	0	0	0	0	0	0	0	0	0	0	0	0	0	0
OTU_2682	Monothalamids;Monothalamids_Clade-O;Monothalamids_Clade-O_X;Cedhagenia;Cedhagenia_saltatus;	0	0	0	1	1	0	1	0	2	3	1	3	0	0	0	0	0	0	0	0	1	0	0	3	9	2	8	5	6	0	0	0	2	2	3	1	0	0	0	2	0	2	0	2	0	0	1	0
OTU_2683	Monothalamids;Monothalamids_Clade-C2;Monothalamids_Clade-C2_X;Gloiogullmia;Gloiogullmia_eurystoma;	0	0	0	0	0	0	2	0	1	0	9	0	0	0	0	0	0	0	0	0	0	0	0	0	4	0	0	0	0	0	1	0	0	0	0	0	0	0	2	6	5	1	2	0	0	0	1	0
OTU_2684	Monothalamids;Monothalamids_X;Monothalamids_XX;Vellaria;Vellaria_pellucidus;	0	0	0	0	0	0	0	0	0	0	0	0	0	0	0	0	0	0	0	0	0	0	0	0	0	0	0	0	0	0	0	0	3	0	0	0	0	0	0	0	0	0	0	0	0	0	0	0
OTU_2685	#N/A	0	0	0	0	0	0	0	0	0	0	0	0	0	0	0	0	0	1	1	0	0	0	0	0	0	0	0	0	0	0	0	0	0	0	0	0	0	1	0	0	0	0	0	0	19	0	0	0
OTU_2686	Globothalamea;Textulariida;Spiroplectamminacea;Spiroplectammina;Spiroplectammina_sp.;	0	5	1	0	0	0	1	0	0	0	0	0	0	8	0	2	7	0	0	0	0	0	1	0	0	0	1	0	0	0	0	0	0	0	0	0	2	0	0	0	1	0	0	0	0	0	0	0
OTU_2687	Monothalamids;Monothalamids_Clade-I;Monothalamids_Clade-I_X;Allogromia;Allogromia_crystallifera;	0	0	0	0	0	0	0	0	0	0	0	0	0	0	0	0	0	0	0	0	0	0	0	0	0	0	0	0	0	0	0	0	0	0	1	0	0	0	0	1	0	0	0	0	0	0	1	0
OTU_2688	Globothalamea;Rotaliida;Nummulitidae;Operculina;Operculina_complanata;	0	0	0	0	0	0	0	0	0	3	5	6	0	0	0	0	1	0	0	0	0	2	0	0	0	0	2	0	1	0	0	0	2	0	0	0	0	0	0	0	0	0	0	0	0	12	12	0
OTU_269	Globothalamea;Rotaliida;Rotaliida_X;Rotaliida_XX;Rotaliida_XX_sp.;	0	0	0	20	21	0	166	339	406	74	42	15	0	0	0	0	1	0	0	0	31	159	0	25	124	3	136	74	69	0	0	0	7	0	0	0	0	0	14	24	0	44	62	46	0	16	4	0
OTU_2690	Monothalamids;Monothalamids_X;Monothalamids_XX;Astrorhizida;Astrorhizida_sp.;	0	0	0	0	0	0	0	0	0	0	0	0	0	0	0	0	0	0	0	0	0	0	0	0	1	0	0	0	0	0	0	0	2	0	1	2	0	0	0	0	0	0	1	0	0	0	0	0
OTU_2691	#N/A	0	0	0	1	12	18	0	0	0	0	0	0	0	0	0	0	0	0	0	0	0	0	0	0	0	0	0	0	0	0	0	0	0	0	0	0	0	0	0	0	0	0	0	0	0	0	0	0
OTU_2692	#N/A	0	0	0	0	0	0	0	0	0	0	0	0	0	0	22	0	0	0	0	0	0	0	0	0	0	0	0	0	0	0	0	0	0	0	0	0	0	0	0	0	0	0	0	0	0	0	0	0
OTU_2693	#N/A	0	0	0	0	0	27	0	0	0	0	0	0	0	0	0	0	0	0	0	0	0	0	0	0	0	1	0	0	0	0	0	0	0	0	0	0	0	0	0	0	1	0	0	0	0	0	0	0
OTU_2694	Monothalamids;Monothalamids_X;Monothalamids_XX;Hemisphaerammina;Hemisphaerammina_bradyi;	0	0	0	2	0	0	0	3	1	6	1	2	0	0	0	0	0	0	0	0	0	1	0	0	1	1	0	0	0	0	0	0	0	0	0	0	0	0	0	0	0	5	6	7	0	1	0	0
OTU_2695	#N/A	0	0	0	0	0	0	0	0	0	0	0	0	0	0	50	0	0	0	0	0	0	0	0	0	0	0	0	0	0	0	0	0	0	0	0	0	0	0	0	0	0	0	0	0	0	0	0	0
OTU_2696	Eukaryota;Opisthokonta;Metazoa;Mollusca;Gastropoda;Heterobranchia;Berthella;Berthella_californica;	0	0	0	0	0	0	0	0	0	0	0	0	0	0	51	0	0	0	0	0	0	0	0	0	0	0	0	0	0	0	0	0	0	0	0	0	0	0	0	0	0	0	0	0	0	0	0	0
OTU_2697	Monothalamids;Monothalamids_Clade-O;Monothalamids_Clade-O_X;Cedhagenia;Cedhagenia_saltatus;	0	0	0	1	1	0	4	0	0	1	3	2	0	0	0	0	0	0	0	0	3	0	0	4	4	4	11	1	3	0	0	0	0	3	1	0	0	0	0	3	2	2	1	1	0	1	0	0
OTU_2698	Globothalamea;Rotaliida;Cassidulinidae;Cassidulina;Cassidulina_laevigata;	7	0	0	1	2	0	0	0	0	0	0	0	0	0	0	0	0	1	2	0	12	0	0	0	0	0	0	0	0	0	0	0	0	0	0	0	0	0	0	0	0	1	0	0	0	0	0	0
OTU_2699	Monothalamids;Monothalamids_X;Monothalamids_XX;Vellaria;Vellaria_sp.;	0	0	0	0	2	0	0	0	0	0	2	0	0	0	0	0	0	0	0	0	1	0	0	0	3	0	2	0	2	0	0	0	0	0	0	0	0	0	0	3	0	0	0	0	0	0	6	0
OTU_27	Monothalamids;Monothalamids_X;Monothalamids_XX;Ovammina;Ovammina_opaca;	0	0	4	762	668	0	266	55	143	1223	1002	1205	0	0	1	33	23	0	0	0	106	62	0	856	580	471	788	84	468	0	0	0	20	7	1	9	0	0	3723	2734	4208	144	18	60	0	374	1076	0
OTU_270	Foraminifera_X;Foraminifera_XX;Foraminifera_XXX;Foraminifera_XXXX;Foraminifera_XXXX_sp.;	0	0	12	32	198	42	157	124	199	95	99	466	0	0	9	0	2	0	0	0	73	30	0	71	135	365	98	38	86	0	0	0	15	2	4	14	0	0	82	274	309	161	83	117	0	18	25	0
OTU_2700	Globothalamea;Rotaliida;Nonionidae;Melonis;Melonis_barleeanum;	0	0	0	0	5	0	0	0	0	0	0	0	0	0	0	0	0	0	0	0	4	11	1	0	0	0	0	0	0	0	0	0	0	0	0	0	0	0	0	0	0	0	0	0	0	0	0	0
OTU_2701	Globothalamea;Rotaliida;Nummulitidae;Operculina;Operculina_discoidalis;	0	0	0	0	0	0	0	0	0	0	0	0	0	0	0	0	0	0	0	0	0	0	0	0	0	0	0	1	0	0	0	0	0	0	0	0	0	0	0	0	0	0	0	0	0	0	0	0
OTU_2702	Monothalamids;Monothalamids_X;Monothalamids_XX;Vellaria;Vellaria_pellucidus;	8	8	0	0	4	0	4	1	1	2	0	1	0	0	2	0	0	1	2	0	4	0	0	0	0	3	1	3	0	9	2	25	0	0	0	2	0	0	2	6	1	0	1	0	0	1	7	12
OTU_2703	Globothalamea;Rotaliida;Elphidiidae;Elphidium;Elphidium_excavatum;	0	0	0	5	3	0	0	0	3	35	27	11	0	0	0	0	0	0	0	0	2	2	0	5	7	2	4	2	3	0	0	0	0	1	0	0	0	0	3	3	2	4	0	1	0	6	8	0
OTU_2704	#N/A	0	0	0	0	0	0	0	0	0	0	0	0	0	0	33	0	0	0	0	0	0	0	0	0	0	0	0	0	0	0	0	0	0	0	0	0	0	0	0	0	0	0	0	0	0	0	0	0
OTU_2705	Globothalamea;Rotaliida;Rotaliidae;Ammonia;Ammonia_sp.;	0	0	0	0	0	0	1	0	0	1	0	0	0	0	0	0	0	0	0	0	1	2	0	0	0	0	0	0	2	0	0	0	0	0	0	0	0	0	0	0	0	18	4	18	0	0	0	0
OTU_2706	Monothalamids;Monothalamids_Clade-I;Monothalamids_Clade-I_X;Astrammina;Astrammina_rara;	0	0	0	0	0	0	0	0	1	1	1	1	0	0	0	0	0	0	0	0	0	0	0	0	0	0	0	0	0	0	0	0	0	0	1	0	0	0	1	0	7	0	0	3	0	0	0	0
OTU_2707	Monothalamids;Monothalamids_X;Monothalamids_XX;Vanhoeffenella;Vanhoeffenella_sp.;	0	0	0	0	1	0	0	6	0	0	0	0	0	0	0	1	5	0	0	0	1	0	0	4	1	0	1	0	0	0	0	0	22	0	2	0	0	0	3	1	0	0	3	0	0	0	3	0
OTU_2708	Monothalamids;Monothalamids_X;Monothalamids_XX;Astrorhizida;Astrorhizida_sp.;	0	0	0	0	0	0	0	0	1	0	1	0	0	0	0	0	0	0	0	0	0	0	0	0	0	0	0	0	0	0	0	0	0	1	1	1	0	0	0	0	1	0	0	0	0	0	0	0
OTU_2709	Globothalamea;Rotaliida;Pseudoparrellidae;Epistominella;Epistominella_sp.;	0	0	0	3	0	0	1	0	0	0	0	4	0	0	0	0	0	0	0	0	0	0	0	0	0	7	0	0	0	0	0	0	0	0	0	0	0	0	0	0	3	1	1	1	0	6	0	0
OTU_271	Eukaryota;Opisthokonta;Metazoa;Mollusca;Gastropoda;Heterobranchia;Berthella;Berthella_californica;	0	0	0	0	0	1413	0	0	0	0	0	2	0	0	0	0	0	0	0	0	0	0	0	0	0	70	0	0	0	0	0	0	0	0	0	0	0	0	0	0	11	0	0	0	0	0	0	0
OTU_2710	Monothalamids;Monothalamids_Clade-E;Monothalamids_Clade-E_X;Psammophaga;Psammophaga_sp.;	0	0	0	0	2	0	6	0	0	0	1	7	0	0	0	0	0	0	0	0	1	0	0	0	1	16	3	0	0	0	0	0	0	0	0	0	0	0	0	4	4	2	0	0	0	0	0	0
OTU_2711	Monothalamids;Monothalamids_X;Monothalamids_XX;Ovammina;Ovammina_opaca;	0	0	3	1	1	0	0	3	0	1	0	0	0	0	0	1	0	0	0	0	0	20	0	0	0	0	0	7	0	0	0	0	0	0	0	0	0	0	0	0	0	0	3	0	0	0	2	0
OTU_2712	Monothalamids;Monothalamids_X;Monothalamids_XX;Ovammina;Ovammina_opaca;	0	0	2	3	5	0	2	2	0	15	5	5	0	0	0	0	0	0	0	0	0	1	0	6	9	12	3	2	2	0	0	0	0	0	0	0	0	0	4	13	1	2	0	4	0	0	6	0
OTU_2713	Globothalamea;Rotaliida;Elphidiidae;Elphidium;Elphidium_excavatum;	4	1	3	0	3	0	0	0	1	4	3	1	0	0	2	5	2	11	2	9	0	4	2	0	3	3	1	1	2	12	3	6	1	0	0	0	4	0	0	3	2	0	0	0	0	0	1	39
OTU_2714	Monothalamids;Monothalamids_Clade-O;Monothalamids_Clade-O_X;Cedhagenia;Cedhagenia_saltatus;	0	0	0	1	2	0	0	0	1	0	0	2	0	0	0	1	0	0	0	0	3	14	0	18	12	4	3	2	2	0	0	0	0	0	0	6	0	0	0	0	0	4	4	5	0	1	0	0
OTU_2715	#N/A	0	0	0	0	0	16	0	0	0	0	0	0	0	0	0	0	0	0	0	0	0	0	0	0	0	2	0	0	0	0	0	0	0	0	0	0	0	0	0	0	2	0	0	0	0	0	0	0
OTU_2716	#N/A	0	0	0	0	0	8	0	0	0	0	0	0	0	0	0	0	0	0	0	0	0	0	0	0	0	8	0	0	0	0	0	0	0	0	0	0	0	0	0	0	0	0	0	0	0	0	0	0
OTU_2717	Eukaryota;Opisthokonta;Metazoa;Mollusca;Gastropoda;Heterobranchia;Berthella;Berthella_californica;	0	0	0	0	26	4	0	0	0	0	0	0	0	0	8	0	0	0	0	0	0	0	0	0	11	0	0	0	0	0	0	0	0	0	0	0	0	0	0	5	4	0	0	0	0	0	0	0
OTU_2719	Monothalamids;Monothalamids_X;Monothalamids_XX;Saccamminidae_X;Saccamminidae_X_sp.;	4	0	0	0	0	0	0	0	0	0	0	0	0	0	0	0	0	0	0	0	0	1	0	0	0	0	0	0	0	7	2	1	0	0	0	1	0	0	0	0	0	0	0	0	0	0	0	3
OTU_272	Monothalamids;Monothalamids_X;Monothalamids_XX;Monothalamids_XXX;Monothalamids_XXX_sp.;	229	237	0	39	2	0	77	2	76	48	62	49	0	2	20	3	152	31	30	22	1	18	30	3	3	74	56	34	44	83	55	37	2	153	1	128	27	3	165	142	1	50	2	2	3	24	39	58
OTU_2720	Eukaryota;Opisthokonta;Metazoa;Mollusca;Gastropoda;Heterobranchia;Berthella;Berthella_californica;	0	0	0	0	0	2	0	0	0	0	0	0	0	0	0	0	0	0	0	0	0	0	0	0	0	32	0	0	0	0	0	0	0	0	0	0	0	0	0	0	0	0	0	0	0	0	0	0
OTU_2721	Globothalamea;Rotaliida;Globorotaliidae;Neogloboquadrina;Neogloboquadrina_dutertrei;	0	0	0	0	0	0	0	0	0	0	0	0	0	0	0	1	0	0	0	0	0	0	0	0	0	0	0	0	0	0	0	0	4	1	7	0	0	0	0	0	0	0	0	0	0	0	0	0
OTU_2722	Globothalamea;Textulariida;Textulariida_XX;Valvulina;Valvulina_conica;	3	1	0	3	1	0	0	0	0	0	0	0	0	0	0	0	0	2	2	1	1	1	0	4	1	2	0	0	0	0	0	0	0	0	0	1	0	0	0	0	0	0	7	5	3	0	0	0
OTU_2724	Foraminifera_X;Foraminifera_XX;Foraminifera_XXX;Allogromida;Allogromida_sp.;	0	0	0	0	0	0	0	0	0	0	0	0	0	0	0	1	1	0	0	0	0	0	0	0	0	0	0	0	0	0	0	0	0	0	0	1	0	0	0	0	0	0	0	0	0	0	0	0
OTU_2725	Monothalamids;Monothalamids_X;Monothalamids_XX;Saccamminidae_X;Saccamminidae_X_sp.;	2	1	0	0	0	0	3	0	0	0	0	1	0	0	1	0	0	0	0	0	0	0	0	0	0	0	0	1	0	0	0	3	0	3	0	0	0	0	4	0	1	1	2	0	0	0	0	1
OTU_2726	Monothalamids;Monothalamids_X;Monothalamids_XX;Conqueria;Conqueria_laevis;	0	0	0	0	0	0	0	0	0	0	0	0	0	0	0	0	0	0	0	0	0	0	0	0	0	0	0	0	0	0	0	0	0	9	0	3	0	0	0	0	0	0	0	0	0	0	0	0
OTU_2727	Monothalamids;Monothalamids_X;Monothalamids_XX;Saccamminidae_X;Saccamminidae_X_sp.;	0	0	1	4	2	0	5	4	6	12	13	8	0	0	0	0	0	0	0	0	3	0	0	5	7	2	3	3	1	0	0	0	0	0	0	0	0	0	2	2	6	1	0	2	0	0	1	0
OTU_2729	Globothalamea;Rotaliida;Rotaliida_X;Nonion;Nonion_sp.;	0	0	1	0	1	0	0	2	0	0	2	0	0	0	0	0	1	0	0	0	0	0	0	0	1	3	0	1	0	0	0	0	2	0	0	0	0	0	0	3	0	0	0	0	0	5	0	0
OTU_273	Monothalamids;Monothalamids_X;Monothalamids_XX;Monothalamids_XXX;Monothalamids_XXX_sp.;	0	0	0	30	18	0	20	4	1	26	19	30	0	0	3	37	12	0	0	0	16	23	0	29	21	22	14	7	18	0	0	0	155	63	43	34	0	0	107	44	82	16	19	21	0	5	22	0
OTU_2730	#N/A	0	0	0	0	0	0	0	0	0	0	0	0	0	0	26	0	0	0	0	0	0	0	0	0	0	0	0	0	0	0	0	0	0	0	0	0	0	0	0	0	0	0	0	0	0	0	0	0
OTU_2731	#N/A	0	0	1	0	0	0	0	0	0	0	0	0	0	0	0	0	0	0	0	0	0	0	0	0	0	0	0	0	0	0	0	0	0	0	4	12	0	0	0	0	0	0	1	0	0	0	0	0
OTU_2732	Monothalamids;Monothalamids_Clade-I;Monothalamids_Clade-I_X;Arnoldiellina;Arnoldiellina_fluorescens;	0	0	0	0	0	0	0	0	0	0	0	0	0	0	0	0	0	0	0	0	0	0	2	0	0	0	0	0	0	0	0	0	0	1	0	0	0	0	0	0	0	0	0	0	0	0	0	0
OTU_2733	Monothalamids;CMonothalamids_Clade-B;Monothalamids_Clade-B_X;Bowseria;Bowseria_arctowskii;	0	0	0	0	0	0	0	0	0	0	0	0	0	0	0	0	0	0	0	0	0	0	0	0	0	0	0	0	0	0	0	0	1	1	21	0	0	0	0	0	0	0	0	0	0	0	0	0
OTU_2734	Foraminifera_X;Foraminifera_XX;Foraminifera_XXX;Allogromida;Allogromida_sp.;	0	0	0	0	0	0	0	0	0	0	0	0	0	0	0	0	0	0	0	0	1	0	0	0	0	0	6	0	0	0	0	0	0	2	0	0	0	0	4	0	0	1	0	0	0	0	0	0
OTU_2735	Globothalamea;Rotaliida;Stainforthiidae;Stainforthiidae_X;Stainforthiidae_X_sp.;	0	0	0	0	0	0	0	0	0	0	0	0	0	0	0	0	3	0	0	0	0	0	0	0	0	0	0	0	0	1	2	0	14	1	3	0	0	0	0	0	0	0	0	1	0	0	0	0
OTU_2736	#N/A	1	0	0	0	1	0	1	0	1	0	2	0	1	7	0	2	2	0	0	0	0	0	0	0	0	0	0	0	0	0	0	0	1	1	7	0	0	0	0	1	0	0	0	0	0	0	1	0
OTU_2737	Monothalamids;Monothalamids_X;Monothalamids_XX;Saccamminidae_X;Saccamminidae_X_sp.;	0	0	1	1	0	0	1	0	0	0	1	0	0	0	0	0	10	0	0	0	0	0	0	0	0	0	0	0	0	0	0	0	9	0	0	0	0	0	2	1	0	1	0	0	0	0	0	0
OTU_2738	Monothalamids;Monothalamids_X;Monothalamids_XX;Monothalamids_XXX;Monothalamids_XXX_sp.;	0	0	0	0	0	0	0	0	0	0	0	0	0	0	0	0	0	0	0	0	0	0	0	0	0	0	0	0	0	0	0	0	3	5	29	0	0	0	0	0	1	0	0	0	0	0	0	0
OTU_274	Monothalamids;Monothalamids_Clade-I;Monothalamids_Clade-I_X;Allogromia;Allogromia_sp.;	0	0	6	48	203	65	159	92	134	40	117	262	0	0	2	1	4	0	0	0	82	31	0	64	180	254	83	40	82	0	0	0	24	7	1	5	0	0	63	156	261	117	43	65	0	18	40	0
OTU_2742	Monothalamids;Monothalamids_X;Monothalamids_XX;Hemisphaerammina;Hemisphaerammina_bradyi;	0	0	0	0	0	0	0	6	0	0	0	0	0	0	0	0	0	0	0	0	0	16	0	0	0	0	0	0	0	0	0	0	0	0	0	0	0	0	0	0	0	0	0	0	0	0	0	0
OTU_2744	Eukaryota;Opisthokonta;Metazoa;Mollusca;Gastropoda;Heterobranchia;Berthella;Berthella_californica;	0	0	0	0	0	0	0	0	0	0	0	0	0	0	39	0	0	0	0	0	0	0	0	0	0	0	0	0	0	0	0	0	0	0	0	0	0	0	0	0	0	0	0	0	0	0	0	0
OTU_2745	#N/A	0	0	0	0	0	0	0	0	0	0	0	0	0	0	78	0	0	0	0	0	0	0	0	0	0	0	0	0	0	0	0	0	0	0	0	0	0	0	0	0	0	0	0	0	0	0	0	0
OTU_2746	Foraminifera_X;Foraminifera_XX;Foraminifera_XXX;Foraminifera_XXXX;Foraminifera_XXXX_sp.;	0	0	0	0	0	0	0	0	1	0	1	0	0	0	0	0	0	0	0	0	1	1	0	0	0	0	0	5	22	0	0	0	0	0	0	2	0	0	0	0	0	0	0	0	0	0	0	0
OTU_2747	Foraminifera_X;Foraminifera_XX;Foraminifera_XXX;Allogromida;Allogromida_sp.;	0	0	0	0	0	0	0	0	0	0	0	0	0	0	0	0	0	0	0	0	0	0	0	0	0	0	0	0	0	0	0	0	0	1	0	0	0	0	0	0	0	0	0	0	0	0	0	0
OTU_2748	Globothalamea;Rotaliida;Chilostomellacea;Chilostomella;Chilostomella_ovoidea;	0	0	0	0	0	0	0	0	0	1	2	0	0	0	0	0	0	0	0	0	0	0	0	0	0	0	1	3	17	0	0	0	0	0	0	0	0	0	0	0	0	0	0	1	0	0	0	0
OTU_2749	Monothalamids;Monothalamids_X;Monothalamids_XX;Saccodendron;Saccodendron_limosum;	0	0	0	1	0	0	0	0	0	2	0	2	0	0	0	0	0	0	0	0	0	0	0	0	0	0	16	1	1	0	0	0	0	0	0	0	0	0	0	0	0	0	0	0	0	0	0	0
OTU_275	Globothalamea;Rotaliida;Elphidiidae;Elphidium;Elphidium_margaritaceum;	0	0	0	78	55	0	6	3	6	124	88	51	0	0	0	0	0	0	0	0	8	1	0	99	50	33	43	5	49	0	0	0	4	0	0	0	0	0	383	224	193	4	0	4	0	11	80	0
OTU_2750	#N/A	0	0	0	0	0	0	0	0	0	0	0	0	0	0	20	0	0	0	0	0	0	0	0	0	0	0	0	0	0	0	0	0	0	0	0	0	0	0	0	0	0	0	0	0	0	0	0	0
OTU_2751	Monothalamids;Monothalamids_Clade-I;Monothalamids_Clade-I_X;Arnoldiellina;Arnoldiellina_fluorescens;	0	0	0	0	0	0	2	0	0	0	0	0	0	0	0	0	0	0	0	0	22	7	0	0	0	0	2	0	0	0	0	0	0	0	0	0	0	0	0	0	0	4	0	0	0	0	0	0
OTU_2752	Globothalamea;Rotaliida;Nummulitidae;Operculina;Operculina_complanata;	0	0	0	1	0	0	0	0	0	1	1	2	0	0	0	0	1	0	0	0	1	0	0	0	0	0	1	29	3	0	0	0	0	0	0	2	0	0	0	0	0	0	0	0	6	6	12	0
OTU_2753	Monothalamids;Monothalamids_X;Monothalamids_XX;Saccamminidae_X;Saccamminidae_X_sp.;	0	0	0	0	1	0	5	1	4	0	0	1	0	0	0	0	4	0	0	0	1	0	0	1	0	0	1	1	3	0	0	0	3	2	1	0	0	0	3	0	0	0	0	2	0	0	0	0
OTU_2754	Globothalamea;Rotaliida;Rotaliidae;Ammonia;Ammonia_sp.;	0	0	0	0	0	0	0	0	0	0	0	0	0	0	0	0	0	0	0	0	0	0	0	0	0	0	0	0	0	0	0	0	0	0	0	0	0	0	0	1	0	0	0	0	0	0	0	0
OTU_2755	Monothalamids;Monothalamids_Clade-E;Monothalamids_Clade-E_X;Psammophaga;Psammophaga_sp.;	0	0	0	0	0	0	0	0	1	2	3	16	0	0	0	0	0	0	0	0	0	1	0	0	0	0	0	1	1	0	0	0	0	0	0	0	0	0	0	0	0	0	0	0	0	0	0	0
OTU_2756	Globothalamea;Rotaliida;Chilostomellacea;Chilostomella;Chilostomella_ovoidea;	0	0	0	0	0	0	0	0	0	1	2	4	0	0	0	0	0	0	0	0	1	0	0	0	0	0	3	22	3	0	0	0	0	1	0	0	0	0	0	0	0	0	0	0	0	0	0	0
OTU_2757	Globothalamea;Rotaliida;Nonionidae;Cibicidoides;Cibicidoides_variabilis;	0	0	0	0	0	0	2	0	0	0	1	0	0	0	0	0	0	0	0	0	7	0	0	0	0	2	5	0	0	0	0	0	0	4	0	0	0	0	0	1	0	2	0	0	0	0	0	0
OTU_2758	#N/A	0	0	0	0	0	0	0	0	0	0	0	0	0	0	35	0	0	0	0	0	0	0	0	0	0	0	0	0	0	0	0	0	0	0	0	0	0	0	0	0	0	0	0	0	0	0	0	0
OTU_2759	#N/A	0	0	0	0	0	0	0	0	0	0	0	0	0	0	39	0	0	0	0	0	0	0	0	0	0	0	0	0	0	0	0	0	0	0	0	0	0	0	0	0	0	0	0	0	0	0	0	0
OTU_276	Globothalamea;Rotaliida;Elphidiidae;Elphidium;Elphidium_bartletti;	0	0	19	100	27	0	2	2	99	33	8	2	0	0	1	4	37	0	0	0	6	5	0	235	4	0	10	2	25	0	0	0	7	68	664	94	0	0	30	5	2	3	3	30	0	2	4	0
OTU_2760	Globothalamea;Rotaliida;Planorbulinacea;Planorbulina;Planorbulina_mediterranensis;	0	0	0	5	1	0	1	0	0	5	2	0	0	0	0	0	0	0	0	0	0	0	0	4	2	0	0	0	0	0	0	0	0	0	0	0	0	0	20	0	0	1	0	0	0	0	0	0
OTU_2761	#N/A	0	0	0	0	0	0	0	0	0	0	0	0	0	0	23	0	0	0	0	0	0	0	0	0	0	0	0	0	0	0	0	0	0	0	0	0	0	0	0	0	0	0	0	0	0	0	0	0
OTU_2762	#N/A	0	0	0	0	0	0	0	0	0	0	0	0	0	0	0	0	0	1	0	0	0	0	0	0	0	0	0	0	0	0	0	0	0	0	0	0	0	2	0	0	0	0	0	0	19	0	0	0
OTU_2763	#N/A	0	0	0	0	0	0	0	0	0	0	0	0	0	0	41	0	0	0	0	0	0	0	0	0	0	0	0	0	0	0	0	0	0	0	0	0	0	0	0	0	0	0	0	0	0	0	0	0
OTU_2764	#N/A	0	0	0	0	0	0	0	0	0	0	0	0	0	0	37	0	0	0	0	0	0	0	0	0	1	0	0	0	0	0	0	0	0	0	0	0	0	0	0	0	0	0	0	0	0	0	0	0
OTU_2765	Eukaryota;Opisthokonta;Metazoa;Mollusca;Gastropoda;Heterobranchia;Berthella;Berthella_californica;	0	0	0	0	0	8	0	0	0	0	0	0	0	0	0	0	0	0	0	0	0	0	0	0	0	41	0	0	0	0	0	0	0	0	0	0	0	0	0	0	17	0	0	0	0	0	0	0
OTU_2766	Monothalamids;Monothalamids_X;Monothalamids_XX;Monothalamids_XXX;Monothalamids_XXX_sp.;	1	2	2	1	2	0	0	0	1	1	2	0	0	0	0	0	0	7	0	0	0	0	2	0	0	1	0	0	0	5	3	11	0	0	0	1	0	1	0	0	2	0	0	0	0	0	1	17
OTU_2767	Eukaryota;Opisthokonta;Metazoa;Mollusca;Gastropoda;Heterobranchia;Berthella;Berthella_californica;	0	0	0	0	0	0	0	0	0	0	0	0	0	0	36	0	0	0	0	0	0	0	0	0	0	0	0	0	0	0	0	0	0	0	0	0	0	0	0	0	0	0	0	0	0	0	0	0
OTU_2768	#N/A	0	0	0	0	0	0	0	0	0	0	0	0	0	0	35	0	0	0	0	0	0	0	0	0	0	0	0	0	0	0	0	0	0	0	0	0	0	0	0	0	0	0	0	0	0	0	0	0
OTU_2769	Monothalamids;Monothalamids_Clade-E;Monothalamids_Clade-E_X;Psammophaga;Psammophaga_sp.;	0	0	0	10	14	0	0	0	0	0	0	0	0	0	0	2	0	0	0	0	2	1	0	1	1	0	0	0	0	0	0	0	0	0	0	0	0	0	0	0	0	0	0	0	0	0	0	0
OTU_277	Monothalamids;Monothalamids_X;Monothalamids_XX;Vellaria;Vellaria_pellucidus;	0	0	0	1	4	0	2	0	2	0	2	3	0	0	1	1	1	0	0	0	1	0	0	0	1	1	2	0	1	1	0	3	0	1	1	0	1	0	1	0	0	2	0	0	0	0	0	0
OTU_2770	Monothalamids;Monothalamids_X;Monothalamids_XX;Ovammina;Ovammina_opaca;	7	7	0	3	1	0	2	0	3	2	5	1	0	0	2	0	5	3	0	0	0	2	0	2	0	3	5	1	2	13	6	13	13	2	0	3	0	0	1	7	2	1	1	1	0	2	1	12
OTU_2772	#N/A	0	0	0	0	0	0	0	0	0	0	0	0	0	0	0	0	0	0	0	0	0	0	0	0	0	0	0	0	0	0	0	0	0	0	30	0	0	0	0	0	0	0	0	0	0	0	0	0
OTU_2773	Monothalamids;Monothalamids_X;Monothalamids_XX;Saccamminidae_X;Saccamminidae_X_sp.;	0	0	3	10	3	0	1	2	2	1	5	0	0	0	0	0	0	0	0	0	1	4	0	7	0	2	1	0	1	0	0	0	0	0	0	0	0	0	6	4	4	1	4	0	0	0	0	0
OTU_2774	Globothalamea;Rotaliida;Globigerinacea;Globigerinita;Globigerinita_glutinata;	5	17	1	3	11	0	0	1	3	1	4	3	0	0	5	0	0	1	0	0	3	1	1	2	1	2	1	0	0	6	4	10	0	0	2	0	7	0	2	0	0	0	1	1	0	1	1	6
OTU_2775	Monothalamids;Monothalamids_Clade-I;Monothalamids_Clade-I_X;Arnoldiellina;Arnoldiellina_fluorescens;	0	0	2	0	0	0	12	0	0	0	0	0	0	0	0	0	0	0	0	0	3	0	0	0	0	5	0	0	0	0	0	0	1	1	1	0	0	0	0	0	0	3	0	0	0	0	0	0
OTU_2776	Monothalamids;Monothalamids_X;Monothalamids_XX;Monothalamids_XXX;Monothalamids_XXX_sp.;	0	0	0	0	13	4	1	0	0	1	1	2	0	0	1	0	0	0	0	0	4	1	0	0	1	1	1	3	0	0	0	0	0	0	0	2	0	0	3	1	2	1	2	0	0	3	0	0
OTU_2777	Monothalamids;Monothalamids_Clade-O;Monothalamids_Clade-O_X;Cedhagenia;Cedhagenia_saltatus;	0	0	0	1	0	0	0	2	0	0	3	0	0	0	0	5	8	0	0	0	0	0	0	3	1	2	0	0	0	0	0	0	0	0	0	0	0	0	1	0	0	1	0	0	0	0	0	0
OTU_2779	#N/A	0	0	0	0	0	0	0	0	0	0	0	0	0	0	42	0	0	0	0	0	0	0	0	0	0	0	0	0	0	0	0	0	0	0	0	0	0	0	0	0	0	0	0	0	0	0	0	0
OTU_278	Monothalamids;Monothalamids_Clade-E;Monothalamids_Clade-E_X;Psammophaga;Psammophaga_sp.;	71	42	51	19	42	0	158	71	127	162	225	167	0	1	12	101	69	8	5	2	60	28	5	59	80	210	135	76	100	21	24	19	23	17	54	17	4	3	111	234	163	46	103	43	8	28	71	28
OTU_2780	Monothalamids;Monothalamids_X;Monothalamids_XX;Vellaria;Vellaria_pellucidus;	4	2	0	0	0	0	0	0	0	0	0	0	0	0	1	0	0	1	0	0	0	0	1	0	0	0	0	0	0	5	0	3	0	0	0	0	1	0	0	0	0	0	0	0	0	0	0	4
OTU_2781	#N/A	0	0	0	0	0	0	0	0	0	0	0	0	0	0	0	0	0	1	4	6	0	0	2	0	0	0	0	0	0	0	0	0	0	0	0	0	7	4	0	0	0	0	0	0	12	0	0	0
OTU_2782	Globothalamea;Rotaliida;Nonionidae;Cibicidoides;Cibicidoides_variabilis;	0	0	0	4	0	0	0	0	4	10	1	0	0	0	16	0	0	0	0	0	0	0	0	4	0	0	0	0	2	0	0	0	0	0	0	0	0	0	2	0	3	0	0	5	0	4	2	0
OTU_2783	Globothalamea;Rotaliida;Calcarinidae;Baculogypsinoides;Baculogypsinoides_spinosus;	0	0	0	0	1	1	5	0	3	3	4	25	0	0	0	0	0	0	0	0	0	0	0	0	3	5	2	0	3	0	0	0	0	0	0	0	0	0	0	9	10	5	0	1	0	0	0	0
OTU_2785	Monothalamids;Monothalamids_X;Monothalamids_XX;Allogromiina;Allogromiina_sp.;	0	0	0	0	3	0	0	0	1	0	1	2	0	0	0	7	0	0	0	0	0	0	0	1	0	9	0	1	0	0	0	0	0	7	0	3	0	0	3	0	5	1	7	0	0	0	0	0
OTU_2786	Eukaryota;Opisthokonta;Metazoa;Mollusca;Gastropoda;Heterobranchia;Berthella;Berthella_californica;	0	0	0	0	12	11	0	0	0	0	0	0	0	0	50	0	0	0	0	0	0	0	0	0	3	1	0	0	0	0	0	0	0	0	0	0	0	0	0	3	0	0	0	0	0	0	0	0
OTU_2787	#N/A	0	0	0	1	1	0	0	0	0	0	0	1	0	0	0	2	0	0	0	0	0	0	0	1	0	0	0	0	0	0	0	0	0	2	7	4	0	0	0	1	0	0	0	0	0	0	2	0
OTU_2788	#N/A	0	0	0	0	1	0	2	1	0	0	0	0	0	0	0	1	1	0	0	0	0	1	0	0	0	0	0	0	0	0	0	0	3	7	13	2	0	0	3	0	1	0	2	0	0	0	1	0
OTU_2789	Tubothalamea;Miliolida;Moliolidae;Cornuspira;Cornuspira_sp.;	0	0	0	0	0	0	0	0	0	0	0	1	0	0	0	0	0	0	0	0	0	0	0	0	0	0	0	0	0	0	0	0	0	0	0	0	0	0	0	0	0	0	0	0	0	0	0	0
OTU_279	Globothalamea;Textulariida;Textulariacea;Textularia;Textularia_sagittula;	0	0	0	0	0	0	3	0	1	1	0	0	0	0	0	0	0	0	0	0	0	3	0	1	1	0	1	1	0	0	0	0	81	1788	85	0	0	0	0	1	2	1	1	0	0	0	0	0
OTU_2790	#N/A	0	0	0	0	0	0	0	0	0	0	0	0	0	0	23	0	0	0	0	0	0	0	0	0	0	0	0	0	0	0	0	0	0	0	0	0	0	0	0	0	0	0	0	0	0	0	0	0
OTU_2791	Monothalamids;Monothalamids_X;Lagynidae;Nemogullmia;Nemogullmia_longevariabilis;	0	0	0	0	0	0	0	0	0	0	0	0	0	0	0	0	0	0	0	0	0	0	0	0	0	0	0	0	0	0	0	0	36	0	0	0	0	0	0	0	0	0	0	0	0	0	0	0
OTU_2792	#N/A	0	0	0	0	0	0	0	0	0	0	0	0	0	0	40	0	0	0	0	0	0	0	0	0	0	0	0	0	0	0	0	0	0	0	0	0	0	0	0	0	0	0	0	0	0	0	0	0
OTU_2793	Globothalamea;Rotaliida;Rotaliidae;Ammonia;Ammonia_sp.;	3	0	0	0	0	0	0	0	0	2	1	2	0	0	0	0	0	0	0	0	0	0	1	0	0	0	0	1	0	1	0	0	1	0	2	1	1	0	1	0	0	0	0	0	0	0	0	1
OTU_2794	Eukaryota;Opisthokonta;Metazoa;Mollusca;Gastropoda;Heterobranchia;Berthella;Berthella_californica;	0	0	0	0	0	0	0	0	0	0	0	0	0	0	58	0	0	0	0	0	0	0	0	0	0	0	0	0	0	0	0	0	0	0	0	0	0	0	0	0	0	0	0	0	0	0	0	0
OTU_2795	#N/A	0	0	0	0	0	0	0	0	0	0	0	0	0	0	0	0	0	0	0	0	0	0	0	0	0	10	0	0	0	0	0	0	0	0	0	0	0	0	0	0	11	0	0	0	0	0	0	0
OTU_2796	Globothalamea;Rotaliida;Pseudoparrellidae;Epistominella;Epistominella_sp.;	0	0	0	0	0	0	0	0	0	1	0	1	0	0	0	0	0	0	0	0	0	0	0	0	0	0	0	6	0	0	0	0	0	0	0	1	0	0	0	0	0	0	0	0	0	0	0	0
OTU_2797	Globothalamea;Rotaliida;Elphidiidae;Elphidium;Elphidium_excavatum;	1	3	0	0	1	0	0	1	0	0	0	0	0	0	1	0	0	5	0	0	0	2	0	0	0	4	0	0	0	7	2	6	0	0	0	0	0	2	0	0	0	0	0	0	0	0	0	13
OTU_2798	Monothalamids;Monothalamids_X;Monothalamids_XX;Saccamminidae_X;Saccamminidae_X_sp.;	0	0	0	0	0	0	0	0	0	0	0	0	0	0	0	0	0	0	0	0	0	0	0	0	0	0	0	0	0	0	0	0	0	1	0	0	0	0	0	0	0	0	0	0	0	0	0	0
OTU_2799	Globothalamea;Globothalamea_X;Globothalamea_XX;Globothalamea_XXX;Globothalamea_XXX_sp.;	0	0	0	1	2	0	2	0	0	0	0	0	0	0	0	0	0	0	0	0	24	0	0	0	0	0	0	0	0	0	0	0	0	2	0	0	0	0	0	0	0	0	0	0	0	0	0	0
OTU_28	Globothalamea;Rotaliida;Elphidiidae;Elphidium;Elphidium_excavatum;	0	0	51	540	463	0	131	108	126	4674	4263	4853	0	0	3	146	117	0	0	0	82	185	0	719	503	272	837	1238	1685	0	0	0	88	31	32	73	0	0	293	272	243	90	93	194	0	3546	4751	0
OTU_280	Monothalamids;Monothalamids_Clade-E;Monothalamids_Clade-E_X;Psammophaga;Psammophaga_sp.;	0	0	0	119	28	0	33	47	504	49	12	16	0	0	0	291	662	0	0	0	7	14	0	4	0	0	31	12	32	0	0	0	0	0	0	0	0	0	41	41	40	0	1	7	0	5	15	0
OTU_2800	Foraminifera_X;Foraminifera_XX;Foraminifera_XXX;Foraminifera_XXXX;Foraminifera_XXXX_sp.;	0	0	0	1	1	0	0	0	0	0	0	0	0	0	0	0	0	0	0	0	3	0	4	15	3	2	0	0	0	0	0	0	0	0	0	0	0	0	1	0	0	3	0	2	0	0	0	0
OTU_2801	#N/A	1	1	0	0	0	0	0	0	0	0	0	0	0	0	2	0	0	0	0	0	0	0	0	0	0	0	0	0	0	0	1	0	0	0	0	25	0	0	0	0	0	0	0	0	0	0	0	0
OTU_2802	Monothalamids;Monothalamids_X;Monothalamids_XX;Monothalamids_XXX;Monothalamids_XXX_sp.;	5	1	0	0	0	0	4	0	0	5	1	1	0	0	0	0	0	0	0	2	0	0	0	0	2	0	1	0	3	0	0	0	0	0	0	2	0	2	1	0	0	2	0	3	0	0	1	0
OTU_2803	Monothalamids;Monothalamids_X;Monothalamids_XX;Ovammina;Ovammina_opaca;	0	0	0	0	2	0	0	0	0	6	2	4	0	0	0	4	2	0	0	0	0	1	0	0	0	0	4	5	2	0	0	0	0	0	0	0	0	0	0	0	0	0	0	0	0	0	0	0
OTU_2804	Globothalamea;Rotaliida;Pseudoparrellidae;Epistominella;Epistominella_sp.;	0	0	0	0	0	0	0	0	0	0	4	0	0	0	0	0	0	0	0	0	0	0	0	0	0	0	4	0	0	0	0	0	1	5	2	0	0	0	0	0	0	0	0	0	0	0	0	0
OTU_2805	Monothalamids;Monothalamids_Clade-O;Monothalamids_Clade-O_X;Cedhagenia;Cedhagenia_saltatus;	0	0	0	0	0	0	0	0	0	0	0	0	0	0	0	0	0	0	0	0	0	0	0	0	0	0	0	0	0	0	0	0	0	0	0	0	0	0	0	0	0	0	0	1	0	0	0	0
OTU_2806	#N/A	0	0	0	0	0	0	0	0	0	0	0	0	0	0	25	0	0	0	0	0	0	0	0	0	0	0	0	0	0	0	0	0	0	0	0	0	0	0	0	0	0	0	0	0	0	0	0	0
OTU_2807	#N/A	0	0	0	0	0	0	0	0	0	0	0	0	0	0	25	0	0	0	0	0	0	0	0	0	0	0	0	0	0	0	0	0	0	0	0	0	0	0	0	0	0	0	0	0	0	0	0	0
OTU_2808	Eukaryota;Opisthokonta;Metazoa;Mollusca;Gastropoda;Heterobranchia;Berthella;Berthella_californica;	0	0	0	0	0	0	0	0	0	0	0	0	0	0	2	0	0	0	0	0	0	0	0	0	0	0	0	0	0	0	0	0	0	0	0	0	0	0	0	0	0	0	0	0	0	0	0	0
OTU_2809	#N/A	0	0	0	0	0	0	0	0	0	0	0	0	0	0	24	0	0	0	0	0	0	0	0	0	0	0	0	0	0	0	0	0	0	0	0	0	0	0	0	0	0	0	0	0	0	0	0	0
OTU_281	Globothalamea;Rotaliida;Chilostomellacea;Chilostomella;Chilostomella_ovoidea;	0	0	2	1	0	1	15	21	63	1	1	2	0	0	0	0	1	0	0	0	24	24	0	2	1	0	184	427	850	0	0	0	9	0	0	0	0	0	0	0	0	16	20	55	0	0	0	0
OTU_2810	Eukaryota;Opisthokonta;Metazoa;Mollusca;Gastropoda;Heterobranchia;Berthella;Berthella_californica;	0	0	0	0	0	0	0	0	0	0	0	0	0	0	30	0	0	0	0	0	0	0	0	0	0	0	0	0	0	0	0	0	0	0	0	0	0	0	0	0	0	0	0	0	0	0	0	0
OTU_2811	Monothalamids;Monothalamids_Clade-C;Astrorhizidae;Rhizammina;Rhizammina_algaeformis;	0	0	1	1	1	0	3	2	3	5	3	0	0	0	0	0	0	0	0	0	0	0	0	0	3	0	0	0	0	0	0	0	0	0	0	0	0	0	0	6	0	0	0	1	0	0	0	0
OTU_2812	Eukaryota;Opisthokonta;Metazoa;Mollusca;Gastropoda;Heterobranchia;Berthella;Berthella_californica;	0	0	0	0	0	0	0	0	0	0	0	0	0	0	44	0	0	0	0	0	0	0	0	0	0	0	0	0	0	0	0	0	0	0	0	0	0	0	0	0	0	0	0	0	0	0	0	0
OTU_2813	#N/A	0	0	0	0	0	0	0	0	0	0	0	0	0	0	38	0	0	0	0	0	0	0	0	0	0	0	0	0	0	0	0	0	0	0	0	0	0	0	0	0	0	0	0	0	0	0	0	0
OTU_2814	Globothalamea;Rotaliida;Globigerinacea;Globigerinita;Globigerinita_glutinata;	0	0	0	2	0	0	1	1	0	5	3	0	0	0	0	0	0	0	0	0	1	0	0	6	3	0	0	0	0	0	0	0	0	0	0	0	0	0	35	2	4	0	0	1	0	0	0	0
OTU_2815	#N/A	0	0	0	0	0	0	0	0	0	0	0	0	0	0	23	0	0	0	0	0	0	0	0	0	0	0	0	0	0	0	0	0	0	0	0	0	0	0	0	0	0	0	0	0	0	0	0	0
OTU_2816	Monothalamids;Monothalamids_Clade-I;Monothalamids_Clade-I_X;Arnoldiellina;Arnoldiellina_fluorescens;	0	0	0	0	0	0	0	0	0	0	0	0	0	0	0	0	0	0	0	0	0	0	0	0	1	0	0	0	0	0	0	0	0	0	3	0	0	0	0	0	0	0	0	0	0	0	0	0
OTU_2817	#N/A	0	0	0	0	0	0	0	0	0	0	0	0	0	0	27	0	0	0	0	0	0	0	0	0	0	0	0	0	0	0	0	0	0	0	0	0	0	0	0	0	0	0	0	0	0	0	0	0
OTU_2818	Globothalamea;Rotaliida;Elphidiidae;Elphidium;Elphidium_asklundi;	0	0	0	0	1	0	0	3	0	0	1	0	0	0	0	0	0	0	0	0	0	1	0	0	2	0	0	1	0	0	0	0	0	4	0	0	0	0	4	1	0	0	2	0	0	0	0	0
OTU_2819	Monothalamids;Monothalamids_X;Monothalamids_XX;Crithionina;Crithionina_delacai;	0	0	1	0	0	0	11	2	6	0	0	0	0	0	0	10	7	0	0	0	0	1	0	1	0	0	1	0	1	0	0	0	1	1	2	1	0	0	0	0	0	0	0	0	0	0	0	0
OTU_282	Foraminifera_X;Foraminifera_XX;Foraminifera_XXX;Allogromida;Allogromida_sp.;	0	0	0	1	0	0	0	0	1	0	1	0	0	0	0	0	16	0	0	0	0	0	0	1	0	0	0	0	0	0	0	0	77	45	111	0	0	0	0	0	0	0	1	0	0	0	0	0
OTU_2820	Globothalamea;Rotaliida;Cassidulinidae;Cassidulina;Cassidulina_laevigata;	0	0	0	0	0	0	0	0	0	0	0	0	0	0	0	0	0	0	0	0	12	0	0	0	0	0	3	0	0	0	0	0	1	0	0	0	0	0	0	0	0	2	0	0	0	0	0	0
OTU_2822	Monothalamids;Monothalamids_Clade-I;Monothalamids_Clade-I_X;Allogromia;Allogromia_sp.;	0	0	0	0	0	0	0	0	0	0	0	0	0	0	0	12	15	0	0	0	0	0	0	0	0	0	0	0	0	0	0	0	0	0	0	0	0	0	0	0	0	0	0	0	0	0	0	0
OTU_2823	Globothalamea;Rotaliida;Pseudoparrellidae;Epistominella;Epistominella_sp.;	7	0	0	0	1	0	0	0	1	0	0	0	0	0	0	0	0	0	0	0	0	0	0	4	5	1	0	0	0	1	0	0	0	0	0	0	0	0	0	1	0	9	12	1	0	0	0	0
OTU_2824	Globothalamea;Rotaliida;Pseudoparrellidae;Epistominella;Epistominella_sp.;	0	0	0	0	0	0	0	0	0	1	0	0	0	0	0	8	0	0	0	0	0	1	0	0	0	0	0	0	0	0	0	0	9	1	0	0	0	0	0	0	0	0	1	1	0	1	1	0
OTU_2825	Monothalamids;Monothalamids_X;Monothalamids_XX;Pelosina;Pelosina_sp.;	0	0	0	0	1	0	6	7	4	0	0	0	0	0	0	0	0	0	0	0	3	1	0	0	0	0	8	0	5	0	0	0	0	0	0	0	0	0	0	0	0	6	1	2	0	0	0	0
OTU_2826	Globothalamea;Rotaliida;Elphidiidae;Elphidium;Elphidium_asklundi;	0	0	0	0	0	0	0	1	3	0	0	0	0	0	0	0	0	0	0	0	0	4	0	0	0	0	0	17	15	0	0	0	0	2	0	0	0	0	0	0	0	0	1	0	0	0	0	0
OTU_2827	Monothalamids;Monothalamids_X;Monothalamids_XX;Vellaria;Vellaria_pellucidus;	0	0	0	0	1	0	0	0	0	0	0	0	0	0	1	0	0	1	0	0	0	0	0	0	1	1	0	0	0	0	0	0	2	1	17	0	0	0	0	0	0	0	7	1	11	0	0	0
OTU_2828	Monothalamids;Monothalamids_X;Monothalamids_XX;Saccamminidae_X;Saccamminidae_X_sp.;	0	0	0	0	1	0	0	2	3	0	2	0	0	0	0	0	0	0	0	0	0	1	0	1	2	2	0	1	0	0	0	0	0	0	0	1	0	0	0	0	2	0	1	0	0	0	0	0
OTU_2829	Globothalamea;Rotaliida;Nonionidae;Cibicidoides;Cibicidoides_dispars;	2	0	2	0	6	0	3	3	4	4	4	4	0	0	2	1	1	0	0	0	2	2	0	1	2	2	5	0	1	4	3	3	0	1	0	2	0	0	5	3	4	2	0	0	0	0	2	3
OTU_283	Globothalamea;Rotaliida;Rotaliida_X;Rotaliida_XX;Rotaliida_XX_sp.;	2	1	32	37	23	0	61	52	60	82	74	94	27	0	1	471	514	6	6	4	17	8	1	14	15	12	50	22	36	29	17	31	0	0	0	2	5	3	17	10	6	2	9	7	9	4	0	21
OTU_2830	#N/A	0	0	0	0	0	0	0	0	0	0	0	0	0	0	0	0	0	0	0	0	0	0	0	0	0	0	0	0	0	0	0	0	0	0	0	26	0	0	0	0	0	0	0	0	0	0	0	0
OTU_2831	Monothalamids;Monothalamids_X;Monothalamids_XX;Ovammina;Ovammina_opaca;	0	0	0	0	0	0	0	0	0	0	0	0	0	0	0	0	0	7	11	2	0	0	6	0	0	0	0	0	0	0	1	3	0	0	0	0	2	1	0	0	0	0	0	0	0	0	0	0
OTU_2832	Monothalamids;Monothalamids_Clade-I;Monothalamids_Clade-I_X;Arnoldiellina;Arnoldiellina_fluorescens;	0	0	2	0	0	0	20	0	1	1	0	0	0	0	0	2	7	0	0	0	2	0	0	0	0	2	2	0	0	0	0	0	1	1	0	0	0	0	0	0	0	1	0	0	0	0	0	0
OTU_2833	Monothalamids;Monothalamids_X;Monothalamids_XX;Ovammina;Ovammina_opaca;	0	0	0	2	0	0	0	0	0	2	3	2	0	0	0	1	0	0	0	0	0	0	0	0	3	9	0	1	0	0	0	0	0	0	0	0	1	0	0	1	2	0	3	0	0	0	0	0
OTU_2834	Globothalamea;Textulariida;Eggerellidae;Eggerelloides;Eggerelloides_scaber;	0	0	0	1	1	0	0	0	0	0	2	0	2	0	0	1	3	1	1	2	1	0	0	0	1	1	0	0	0	0	0	1	31	6	17	0	0	1	0	0	0	1	0	1	0	1	0	0
OTU_2835	Globothalamea;Rotaliida;Discorbacea;Glabratella;Glabratella_opercularis;	0	0	0	1	2	1	1	1	3	2	2	0	0	0	0	0	0	0	0	0	2	3	0	4	4	3	1	0	4	0	0	0	0	0	0	1	0	0	0	0	0	11	3	14	0	0	0	0
OTU_2836	#N/A	0	0	0	0	11	0	0	0	0	0	7	0	0	14	0	0	0	0	0	0	0	0	0	0	2	0	0	0	0	0	0	0	0	0	0	0	0	0	0	5	0	0	0	0	0	0	0	0
OTU_2838	#N/A	0	0	0	0	0	0	0	0	0	0	0	0	0	0	19	0	0	0	0	0	0	0	0	0	0	0	0	0	0	0	0	0	0	0	0	0	0	0	0	1	0	0	0	0	0	0	0	0
OTU_2839	Monothalamids;Monothalamids_X;Monothalamids_XX;Vanhoeffenella;Vanhoeffenella_sp.;	0	0	8	0	0	0	6	2	2	0	0	0	0	0	0	0	0	0	0	0	0	0	0	0	0	1	3	0	0	0	0	0	0	0	0	0	0	0	0	18	4	0	0	2	0	1	0	0
OTU_284	Monothalamids;Monothalamids_X;Monothalamids_XX;Monothalamids_XXX;Monothalamids_XXX_sp.;	0	0	1	42	21	0	19	6	11	36	27	25	0	0	7	4	0	0	0	0	19	26	0	38	21	26	26	10	6	0	0	0	52	26	117	38	0	0	131	47	104	23	21	19	0	6	17	0
OTU_2840	#N/A	0	0	0	0	0	0	0	0	0	0	0	0	0	0	35	0	0	0	0	0	0	0	0	0	0	0	0	0	0	0	0	0	0	0	0	0	0	0	0	0	0	0	0	0	0	0	0	0
OTU_2841	#N/A	0	0	0	0	0	0	0	0	0	0	0	0	0	0	56	0	0	0	0	0	0	0	0	0	0	0	0	0	0	0	0	0	0	0	0	0	0	0	0	0	0	0	0	0	0	0	0	0
OTU_2842	Monothalamids;Monothalamids_X;Monothalamids_XX;Monothalamids_XXX;Monothalamids_XXX_sp.;	0	0	0	0	0	0	0	0	0	0	0	0	0	0	0	0	73	0	0	0	0	0	0	0	0	0	0	0	0	0	0	0	0	6	0	0	0	0	1	0	0	0	0	0	0	0	0	0
OTU_2843	#N/A	3	0	0	0	0	0	0	0	0	0	0	0	0	0	0	0	0	1	0	0	0	0	0	0	0	0	0	0	0	1	0	0	1	0	0	0	0	0	0	0	0	0	0	0	4	0	0	15
OTU_2844	#N/A	0	0	0	0	0	0	0	0	0	0	0	0	0	0	53	0	0	0	0	0	0	0	0	0	0	0	0	0	0	0	0	0	0	0	0	0	0	0	0	0	0	0	0	0	0	0	0	0
OTU_2845	Monothalamids;Monothalamids_X;Monothalamids_XX;Allogromiina;Allogromiina_sp.;	0	0	0	0	0	0	1	0	0	0	0	0	0	0	0	0	0	0	0	0	0	0	0	0	0	0	0	0	0	0	0	0	0	0	0	0	0	0	1	0	0	0	0	0	0	0	0	0
OTU_2846	Eukaryota;Opisthokonta;Metazoa;Mollusca;Gastropoda;Heterobranchia;Berthella;Berthella_californica;	0	0	0	0	0	0	0	0	0	0	0	0	0	0	31	0	0	0	0	0	0	0	0	0	0	0	0	0	0	0	0	0	0	0	0	0	0	0	0	0	0	0	0	0	0	0	0	0
OTU_2847	Eukaryota;Opisthokonta;Metazoa;Mollusca;Gastropoda;Heterobranchia;Berthella;Berthella_californica;	0	0	0	0	0	0	0	0	0	0	0	0	0	0	30	0	0	0	0	0	0	0	0	0	0	0	0	0	0	0	0	0	0	0	0	0	0	0	0	0	0	0	0	0	0	0	0	0
OTU_2848	#N/A	0	0	0	0	0	0	0	0	0	0	0	0	0	0	37	0	0	0	0	0	0	0	0	0	0	0	0	0	0	0	0	0	0	0	0	0	0	0	0	0	0	0	0	0	0	0	0	0
OTU_2849	#N/A	0	0	0	0	0	0	0	0	0	0	0	0	0	0	44	0	0	0	0	0	0	0	0	0	0	0	0	0	0	0	0	0	0	0	0	0	0	0	0	0	0	0	0	0	0	0	0	0
OTU_285	Monothalamids;CMonothalamids_Clade-B;Monothalamids_Clade-B_X;Bowseria;Bowseria_arctowskii;	0	0	0	44	15	0	10	52	1	13	7	0	0	0	0	180	25	0	0	0	9	480	0	55	105	0	50	71	1	0	0	0	571	1	2	16	0	0	7	6	0	8	57	0	0	0	0	0
OTU_2850	#N/A	0	0	0	0	0	0	0	0	0	0	0	0	0	0	34	0	0	0	0	0	0	0	0	0	0	0	0	0	0	0	0	0	0	0	0	0	0	0	0	0	0	0	0	0	0	0	0	0
OTU_2851	Monothalamids;Monothalamids_X;Monothalamids_XX;Monothalamids_XXX;Monothalamids_XXX_sp.;	0	0	0	0	0	0	0	0	0	0	0	1	0	0	0	0	1	0	0	0	0	0	0	0	0	2	0	0	0	0	0	0	0	0	1	3	0	0	0	0	14	0	0	0	0	0	0	0
OTU_2852	#N/A	0	0	0	0	0	0	0	0	0	0	0	0	0	0	1	0	0	0	0	0	0	0	0	0	0	0	0	0	0	0	0	0	0	0	0	0	0	0	0	0	0	0	0	0	0	0	0	0
OTU_2853	#N/A	0	0	0	0	0	0	0	0	0	0	0	0	0	0	25	0	0	0	0	0	0	0	0	0	0	0	0	0	0	0	0	0	0	0	0	0	0	0	0	0	0	0	0	0	0	0	0	0
OTU_2854	#N/A	0	0	0	0	0	0	0	0	0	0	0	0	0	0	1	0	0	0	0	0	0	0	0	0	0	0	0	0	0	0	0	0	0	0	0	0	0	0	0	0	0	0	0	0	0	0	0	0
OTU_2855	#N/A	0	0	0	0	0	0	0	0	0	0	0	0	0	0	31	0	0	0	0	0	0	0	0	0	0	0	0	0	0	0	0	0	0	0	0	0	0	0	0	0	0	0	0	0	0	0	0	0
OTU_2856	Monothalamids;Monothalamids_X;Monothalamids_XX;Ovammina;Ovammina_opaca;	0	0	1	1	5	0	1	0	1	1	2	1	0	0	0	0	0	0	0	0	0	0	0	0	2	0	1	0	0	0	0	0	0	0	0	4	0	0	4	2	0	1	1	0	0	1	0	0
OTU_2857	#N/A	0	0	0	0	0	0	0	0	0	0	0	0	0	0	41	0	0	0	0	0	0	0	0	0	0	0	0	0	0	0	0	0	0	0	0	0	0	0	0	0	0	0	0	0	0	0	0	0
OTU_2858	Monothalamids;Monothalamids_Group4;Monothalamids_Group4_X;Monothalamids_Group4_XX;Monothalamids_Group4_XX_sp.;	0	0	0	0	0	0	0	0	0	0	0	0	0	0	0	0	0	0	0	0	0	0	0	0	0	0	0	0	0	0	0	0	0	2	0	0	0	0	0	0	0	0	0	0	0	0	0	0
OTU_286	Monothalamids;Monothalamids_Clade-E;Monothalamids_Clade-E_X;Psammophaga;Psammophaga_sp.;	0	0	0	0	0	0	0	2	0	0	0	0	0	0	0	0	0	0	0	0	0	0	0	0	0	0	0	0	0	0	0	1	0	0	0	0	0	0	0	1	0	0	0	0	0	0	0	0
OTU_2860	Globothalamea;Rotaliida;Buliminacea;Bulimina;Bulimina_marginata;	0	0	0	0	0	0	0	0	0	0	0	0	0	0	0	31	0	0	0	0	0	0	0	0	0	0	0	0	0	0	0	0	0	0	0	0	0	0	0	0	0	0	0	0	0	0	0	0
OTU_2861	Monothalamids;Monothalamids_Clade-O;Monothalamids_Clade-O_X;Cedhagenia;Cedhagenia_saltatus;	0	0	0	0	0	0	0	0	0	2	2	4	0	0	0	2	0	0	0	0	0	2	0	0	1	2	5	33	18	0	0	0	1	0	1	2	0	0	0	0	0	0	3	0	1	2	1	0
OTU_2862	Monothalamids;Monothalamids_X;Lagynidae;Nemogullmia;Nemogullmia_longevariabilis;	0	0	0	0	0	0	0	0	0	0	0	0	0	0	0	1	7	1	0	0	0	0	0	0	0	0	0	0	0	0	0	0	12	0	0	0	0	0	0	0	0	0	0	0	0	0	0	1
OTU_2863	Monothalamids;Monothalamids_X;Monothalamids_XX;Pelosina;Pelosina_sp.;	0	0	0	0	0	0	10	10	11	1	0	1	0	0	0	0	0	0	0	0	0	0	0	0	0	0	3	0	1	0	0	0	0	0	0	0	0	0	1	1	1	0	0	0	0	0	0	0
OTU_2864	Eukaryota;Opisthokonta;Metazoa;Mollusca;Gastropoda;Heterobranchia;Berthella;Berthella_californica;	0	0	0	0	0	0	0	0	0	0	0	0	0	0	20	0	0	0	0	0	0	0	0	0	0	0	0	0	0	0	0	0	0	0	0	0	0	0	0	0	0	0	0	0	0	0	0	0
OTU_2866	Monothalamids;Monothalamids_X;Monothalamids_XX;Crithionina;Crithionina_sp.;	0	0	0	2	0	1	0	0	0	0	0	1	0	0	0	11	0	0	0	0	0	2	0	2	0	0	0	1	0	0	0	0	0	0	10	4	0	0	1	0	2	0	0	0	0	0	0	0
OTU_2867	Globothalamea;Textulariida;Spiroplectamminacea;Spiroplectammina;Spiroplectammina_sp.;	0	0	0	0	0	0	3	1	12	0	0	0	0	0	0	0	0	0	0	0	0	0	0	8	0	0	0	0	0	0	0	0	0	0	0	0	0	0	0	1	0	2	1	1	0	0	0	0
OTU_2868	#N/A	1	6	0	0	0	0	0	0	0	0	0	0	0	0	0	0	1	1	0	0	0	0	0	0	0	0	0	0	0	2	3	0	0	0	0	0	0	0	0	0	0	0	0	0	2	0	0	9
OTU_2869	Globothalamea;Rotaliida;Nonionidae;Cibicidoides;Cibicidoides_variabilis;	13	5	0	2	1	0	1	1	0	3	7	9	0	5	2	4	0	0	0	0	0	0	0	0	0	5	3	0	1	21	5	16	1	3	0	2	0	0	5	3	3	2	2	1	0	0	1	8
OTU_287	Globothalamea;Rotaliida;Nonionidae;Cibicidoides;Cibicidoides_dispars;	8	14	58	34	62	0	92	78	50	61	95	91	2	7	23	495	418	1	0	1	54	11	2	18	26	23	77	60	69	24	16	12	15	24	25	5	2	1	58	53	55	11	24	16	0	10	15	13
OTU_2871	Globothalamea;Rotaliida;Rotaliidae;Ammonia;Ammonia_sp.;	0	0	0	0	0	0	0	0	0	1	0	0	0	0	0	0	0	0	0	0	0	0	0	0	0	0	0	0	0	0	0	0	0	0	0	0	0	0	0	0	0	0	0	0	0	0	0	0
OTU_2872	Globothalamea;Textulariida;Trochamminidae;Trochammina;Trochammina_hadai;	0	0	1	0	3	0	4	0	1	1	1	1	0	0	0	0	0	0	0	0	13	1	0	0	5	3	4	0	0	0	0	0	2	8	1	0	0	0	0	2	0	4	1	2	0	3	3	0
OTU_2873	#N/A	0	0	0	0	0	0	0	0	0	0	0	0	0	0	24	0	0	0	0	0	0	0	0	0	0	0	0	0	0	0	0	0	0	0	0	0	0	0	0	0	0	0	0	0	0	0	0	0
OTU_2874	Monothalamids;Monothalamids_X;Lagynidae;Nemogullmia;Nemogullmia_sp.;	0	0	0	0	0	0	0	0	0	0	0	0	0	0	0	0	0	0	0	0	0	0	0	0	0	0	0	0	0	0	0	0	18	1	1	0	0	0	0	0	0	0	0	0	0	0	0	0
OTU_2876	#N/A	0	0	0	0	0	0	0	0	0	0	0	0	0	0	18	0	0	0	0	0	0	0	0	0	0	0	0	0	0	0	0	0	0	0	0	0	0	0	0	0	0	0	0	0	0	0	0	0
OTU_2877	Globothalamea;Rotaliida;Nonionidae;Cibicidoides;Cibicidoides_variabilis;	0	0	0	0	0	0	0	0	0	0	0	0	0	0	0	0	0	0	0	1	0	0	0	0	0	0	0	0	0	0	0	0	0	0	0	3	0	0	0	0	1	0	0	0	0	0	1	0
OTU_2878	#N/A	0	0	0	0	0	0	0	0	0	0	0	0	0	0	26	0	0	0	0	0	0	0	0	0	0	0	0	0	0	0	0	0	0	0	0	0	0	0	0	0	0	0	0	0	0	0	0	0
OTU_2879	Eukaryota;Opisthokonta;Metazoa;Mollusca;Gastropoda;Heterobranchia;Berthella;Berthella_californica;	0	0	0	0	0	20	0	0	0	0	0	0	0	0	5	0	0	0	0	0	0	0	0	0	0	0	0	0	0	0	0	0	0	0	0	0	0	0	0	0	0	0	0	0	0	0	0	0
OTU_288	Eukaryota;Opisthokonta;Metazoa;Mollusca;Gastropoda;Heterobranchia;Berthella;Berthella_californica;	0	0	0	2	27	1245	0	0	0	0	0	0	0	0	0	0	0	0	0	0	0	0	0	0	0	20	0	0	0	0	0	0	0	0	0	0	0	0	0	0	5	0	0	0	0	0	0	0
OTU_2881	Eukaryota;Opisthokonta;Metazoa;Mollusca;Gastropoda;Heterobranchia;Berthella;Berthella_californica;	0	0	0	0	0	0	0	0	0	0	0	0	0	0	1	0	0	0	0	0	0	0	0	0	0	0	0	0	0	0	0	0	0	0	0	0	0	0	0	0	0	0	0	0	0	0	0	0
OTU_2882	Globothalamea;Rotaliida;Discorbacea;Glabratella;Glabratella_opercularis;	30	14	0	0	0	0	0	0	1	0	0	0	0	5	0	0	0	6	4	1	0	0	2	0	0	0	0	0	0	58	14	50	0	0	1	1	5	0	0	0	0	0	0	0	0	0	0	33
OTU_2883	#N/A	0	0	0	0	0	0	0	0	0	0	0	0	0	0	0	0	0	0	0	0	0	0	0	0	0	0	0	0	0	0	0	0	0	0	0	0	0	0	0	0	0	0	0	0	27	0	0	0
OTU_2884	Globothalamea;Rotaliida;Rotaliidae;Ammonia;Ammonia_sp.;	0	0	0	2	5	0	3	2	0	6	3	8	0	0	0	0	0	0	0	0	0	2	0	3	4	3	4	5	0	0	0	0	0	0	0	0	0	0	5	5	7	3	3	1	0	2	2	0
OTU_2885	Globothalamea;Rotaliida;Chilostomellacea;Chilostomella;Chilostomella_sp.;	0	0	0	0	2	0	0	0	0	0	1	1	0	0	0	0	0	0	0	0	0	0	0	1	0	0	2	0	0	0	0	0	0	0	0	0	0	0	5	8	1	0	0	0	0	0	0	0
OTU_2886	Globothalamea;Rotaliida;Rotaliidae;Ammonia;Ammonia_catesbyana;	0	0	0	1	0	0	1	0	0	0	0	0	0	0	0	0	0	0	0	0	0	0	0	0	0	0	0	0	0	0	0	0	0	0	0	0	0	0	0	0	0	0	0	0	0	7	8	0
OTU_2887	Monothalamids;Monothalamids_X;Monothalamids_XX;Ovammina;Ovammina_opaca;	0	0	0	0	10	0	4	0	1	0	3	4	0	0	2	0	0	0	0	0	2	0	0	1	2	6	0	1	0	0	0	0	0	0	0	1	0	0	2	2	3	0	3	0	0	1	0	0
OTU_2889	Monothalamids;Monothalamids_X;Monothalamids_XX;Monothalamids_XXX;Monothalamids_XXX_sp.;	0	0	0	0	35	0	0	0	0	0	3	0	0	0	0	0	0	0	0	0	0	0	0	0	2	0	0	0	0	0	0	0	0	0	0	0	0	0	0	1	0	0	0	0	0	0	0	0
OTU_289	Monothalamids;Monothalamids_X;Monothalamids_XX;Hippocrepina;Hippocrepina_indivisa;	0	0	1	14	50	0	12	4	4	15	45	0	0	0	42	1	371	0	0	0	7	1	0	3	204	4	14	2	5	0	0	0	7	11	490	82	0	0	9	25	12	6	0	1	0	7	1	0
OTU_2891	Monothalamids;Monothalamids_X;Monothalamids_XX;Ovammina;Ovammina_opaca;	0	0	0	1	0	0	1	2	0	0	0	0	0	0	0	0	0	0	0	0	1	22	0	2	1	0	0	3	1	0	0	0	0	0	0	0	0	0	0	0	0	0	0	0	0	0	0	0
OTU_2892	Monothalamids;Monothalamids_X;Monothalamids_XX;Ovammina;Ovammina_opaca;	0	0	0	0	2	0	0	0	0	4	2	6	0	0	0	1	2	0	0	0	0	0	0	0	2	0	1	0	0	0	0	0	0	0	0	1	0	0	1	0	0	0	0	0	0	0	0	0
OTU_2893	Eukaryota;Opisthokonta;Metazoa;Mollusca;Gastropoda;Heterobranchia;Berthella;Berthella_californica;	0	0	0	0	3	25	0	0	0	0	0	0	0	0	0	0	0	0	0	0	0	0	0	0	0	0	0	0	0	0	0	0	0	0	0	0	0	0	0	0	0	0	0	0	0	0	0	0
OTU_2894	Globothalamea;Rotaliida;Elphidiidae;Elphidium;Elphidium_excavatum;	0	0	0	0	0	0	0	0	0	8	4	17	0	0	0	0	0	0	0	0	0	0	0	0	1	0	0	1	0	0	0	0	0	0	0	0	0	0	0	0	1	0	0	0	0	0	0	0
OTU_2895	Monothalamids;Monothalamids_X;Monothalamids_XX;Vellaria;Vellaria_pellucidus;	4	4	0	0	3	0	1	0	0	1	2	2	0	0	0	0	0	1	0	0	3	0	0	0	1	0	2	2	1	3	0	7	0	0	3	0	0	0	2	3	0	0	2	0	0	1	1	4
OTU_2896	#N/A	0	0	0	0	0	0	0	0	0	0	0	0	0	0	28	0	0	0	0	0	0	0	0	0	0	0	0	0	0	0	0	0	0	0	0	0	0	0	0	0	0	0	0	0	0	0	0	0
OTU_2897	Globothalamea;Textulariida;Trochamminidae;Trochammina;Trochammina_hadai;	0	0	0	0	0	0	0	0	0	0	0	0	0	0	0	0	0	0	0	0	0	0	0	0	0	0	0	0	0	0	0	0	0	0	1	0	0	0	0	0	0	0	0	0	0	0	0	0
OTU_2898	#N/A	0	0	0	0	0	0	0	0	0	0	0	0	0	0	29	0	0	0	0	0	0	0	0	0	0	0	0	0	0	0	0	0	0	0	0	0	0	0	0	0	0	0	0	0	0	0	0	0
OTU_2899	Globothalamea;Rotaliida;Globigerinacea;Globigerinita;Globigerinita_glutinata;	0	0	1	4	2	0	0	2	0	2	1	4	0	0	2	0	0	0	0	0	1	0	0	4	3	3	1	0	0	0	0	0	0	0	0	5	0	0	2	0	5	0	2	1	0	0	0	0
OTU_29	#N/A	0	0	0	0	0	0	0	0	0	0	0	1	19	2	0	26	4	33	65	30	0	0	1	0	0	0	0	0	0	0	1	0	6	12	5	5010	20	10	0	0	0	0	0	0	9	0	0	0
OTU_290	Monothalamids;Monothalamids_Clade-E;Monothalamids_Clade-E_X;Psammophaga;Psammophaga_sp.;	0	0	1	64	52	0	229	331	301	31	39	33	0	0	0	0	0	0	0	0	65	61	8	40	41	60	74	26	30	0	0	0	0	0	0	3	0	0	96	104	111	27	29	19	0	4	8	0
OTU_2900	Globothalamea;Rotaliida;Nonionidae;Cibicidoides;Cibicidoides_refulgens;	0	1	0	0	0	0	0	0	2	0	1	0	0	4	0	0	0	0	0	0	0	0	0	3	3	0	1	1	2	1	0	1	2	12	17	0	0	1	1	4	2	1	0	1	0	1	0	0
OTU_2901	#N/A	0	0	0	2	5	8	0	0	0	0	0	0	0	0	12	0	0	0	0	0	0	0	0	1	2	7	0	0	0	0	0	0	0	0	0	0	0	0	0	1	7	0	0	0	0	0	0	0
OTU_2902	Globothalamea;Rotaliida;Globigerinacea;Candeina;Candeina_nitida;	0	1	0	1	0	0	5	3	4	0	0	0	0	0	0	0	0	0	0	0	3	0	0	3	6	2	0	0	0	0	0	1	0	0	0	0	0	0	27	4	1	0	0	3	0	2	1	0
OTU_2903	#N/A	0	0	0	0	0	15	0	0	0	0	0	0	0	0	5	0	0	0	0	0	0	0	0	0	0	1	0	0	0	0	0	0	0	0	0	0	0	0	0	0	1	0	0	0	0	0	0	0
OTU_2904	Globothalamea;Rotaliida;Discorbacea;Glabratellina;Glabratellina_sp.;	0	0	0	1	12	0	1	1	0	2	5	3	0	0	0	0	0	0	0	0	1	0	0	1	3	1	3	0	1	0	0	0	0	0	0	4	0	0	6	7	3	0	0	0	0	0	3	0
OTU_2905	#N/A	0	0	0	5	10	1	0	0	0	0	0	0	0	0	0	0	0	0	0	0	0	0	0	1	2	2	0	0	0	0	0	0	0	0	0	0	0	0	0	2	0	0	0	0	0	0	0	0
OTU_2906	Monothalamids;Monothalamids_X;Monothalamids_XX;Vellaria;Vellaria_pellucidus;	7	4	1	2	6	0	9	4	2	1	8	2	0	0	0	0	0	0	0	0	1	3	0	4	5	2	1	1	3	13	11	20	0	1	0	4	0	0	4	14	6	4	0	2	0	2	5	14
OTU_2907	Foraminifera_X;Foraminifera_XX;Foraminifera_XXX;Foraminifera_XXXX;Foraminifera_XXXX_sp.;	0	0	0	0	0	1	0	0	0	0	0	0	0	0	0	0	0	0	0	0	0	0	0	0	0	0	0	3	0	0	0	0	0	1	0	0	0	0	0	0	0	1	0	2	0	0	0	0
OTU_2909	Foraminifera_X;Foraminifera_XX;Foraminifera_XXX;Allogromida;Allogromida_sp.;	0	0	0	0	0	0	0	0	0	0	0	0	0	0	0	0	0	0	0	0	0	0	0	0	0	0	0	0	0	0	0	0	1	0	0	0	0	0	0	0	0	0	0	0	0	0	1	0
OTU_291	Globothalamea;Rotaliida;Elphidiidae;Elphidium;Elphidium_margaritaceum;	0	0	0	0	0	0	1	1	0	1	0	0	0	0	0	0	0	0	0	0	0	0	0	0	0	0	0	0	0	0	0	0	0	0	0	0	0	0	3	0	0	0	0	0	0	0	0	0
OTU_2910	Globothalamea;Rotaliida;Pseudoparrellidae;Epistominella;Epistominella_exigua;	0	0	0	0	0	0	0	0	0	0	0	0	0	0	0	0	0	0	0	0	0	0	0	0	0	0	1	0	0	0	0	0	0	0	0	0	0	0	0	0	0	0	0	0	0	0	0	0
OTU_2911	Globothalamea;Rotaliida;Elphidiidae;Elphidium;Elphidium_asklundi;	0	0	0	0	9	0	0	0	1	1	1	1	0	0	0	0	0	0	0	0	0	12	0	0	0	0	0	0	0	0	0	0	0	3	0	0	0	0	1	0	0	3	0	0	0	0	0	0
[truncated: 1,868 more rows]
[truncated: 5 more columns]
